# Supplementary material for: Proteomic and Biological Analysis of an In Vitro Human Endothelial System in Response to Drug Anaphylaxis
Source: Front Immunol. 2021 Jun 25;12:692569. doi: 10.3389/fimmu.2021.692569 (PMC8269062; doi:10.3389/fimmu.2021.692569)
Supplement: Supplementary file 2 [file Table_1.xlsx]

## Sheet: Suplemental Table 1
					-3	0	3
					126t	127_N	127_C	128_N	128_C	129_N	129_C	130_N	130_C	131t	Zq	Zq	Zq
RowProtein	Fasta	Protein	Description	Np	C1	C2	C3	C4	C5	A1	A2	A3	A4	A5	ΔZq	log (p)	T-test
>sp|P68871|HBB_HUMAN Hemoglobin subunit beta OS=Homo sapiens GN=HBB PE=1 SV=2	P68871	HBB_HUMAN	HBB_HUMAN Hemoglobin subunit beta OS=Homo sapiens GN=HBB PE=1 SV=2	10	-10.3297	-11.4218	-24.5526	-22.6943	-15.4284	7.95497	-5.23136	-0.880424	29.9473	28.5937	28.9622	2.20135	0.00628998
>sp|P02679|FIBG_HUMAN Fibrinogen gamma chain OS=Homo sapiens GN=FGG PE=1 SV=3	P02679	FIBG_HUMAN	FIBG_HUMAN Fibrinogen gamma chain OS=Homo sapiens GN=FGG PE=1 SV=3	28	-8.49606	-27.1466	-31.9996	-43.4295	-28.0179	39.085	-34.1942	-17.0083	-30.5048	24.0037	24.0942	0.774078	0.168237
>sp|Q9H6B4|CLMP_HUMAN CXADR-like membrane protein OS=Homo sapiens GN=CLMP PE=1 SV=1	Q9H6B4	CLMP_HUMAN	CLMP_HUMAN CXADR-like membrane protein OS=Homo sapiens GN=CLMP PE=1 SV=1	1	-19.5258	-18.8676	-18.919	-19.9545	-13.5613	5.98739	-14.7301	8.06959	17.3739	-1.38842	21.2281	2.32337	0.00474928
>sp|P02671|FIBA_HUMAN Fibrinogen alpha chain OS=Homo sapiens GN=FGA PE=1 SV=2	P02671	FIBA_HUMAN	FIBA_HUMAN Fibrinogen alpha chain OS=Homo sapiens GN=FGA PE=1 SV=2	40	-9.4023	-22.9725	-35.1057	-47.9944	-33.8724	42.653	-27.3106	-14.6151	-31.3493	-19.5904	19.827	0.653998	0.221821
>sp|P02675|FIBB_HUMAN Fibrinogen beta chain OS=Homo sapiens GN=FGB PE=1 SV=2	P02675	FIBB_HUMAN	FIBB_HUMAN Fibrinogen beta chain OS=Homo sapiens GN=FGB PE=1 SV=2	35	-9.57862	-15.5745	-16.2872	-20.9359	-18.6124	37.7692	-20.0473	-9.81972	-17.8588	23.3578	18.8779	0.821261	0.150917
>sp|P00739|HPTR_HUMAN Haptoglobin-related protein OS=Homo sapiens GN=HPR PE=2 SV=2	P00739	HPTR_HUMAN	HPTR_HUMAN Haptoglobin-related protein OS=Homo sapiens GN=HPR PE=2 SV=2	24	-6.29708	-19.6063	-13.9668	4.4617	-13.1192	17.0815	15.0703	5.72415	-11.8334	-0.103	14.8934	1.24513	0.0568679
>sp|P02042|HBD_HUMAN Hemoglobin subunit delta OS=Homo sapiens GN=HBD PE=1 SV=2	P02042	HBD_HUMAN	HBD_HUMAN Hemoglobin subunit delta OS=Homo sapiens GN=HBD PE=1 SV=2	6	-8.4373	-8.85817	-7.88491	-9.22991	-4.0246	4.75983	-1.3186	3.16672	10.1646	11.7451	13.3905	3.10396	0.00078711
>sp|P00738|HPT_HUMAN Haptoglobin OS=Homo sapiens GN=HP PE=1 SV=1	P00738	HPT_HUMAN	HPT_HUMAN Haptoglobin OS=Homo sapiens GN=HP PE=1 SV=1	22	-7.89144	-22.0767	-10.1381	5.52643	-13.6086	20.415	13.956	2.68869	-17.7313	-1.40762	13.2218	0.865579	0.136276
>sp|P04196|HRG_HUMAN Histidine-rich glycoprotein OS=Homo sapiens GN=HRG PE=1 SV=1	P04196	HRG_HUMAN	HRG_HUMAN Histidine-rich glycoprotein OS=Homo sapiens GN=HRG PE=1 SV=1	13	-2.46928	-12.4334	-10.5505	-8.86327	-7.18803	3.62754	5.81355	9.74279	6.59704	-1.91658	13.0738	3.01667	0.000962349
>sp|P69905|HBA_HUMAN Hemoglobin subunit alpha OS=Homo sapiens GN=HBA1 PE=1 SV=2	P69905	HBA_HUMAN	HBA_HUMAN Hemoglobin subunit alpha OS=Homo sapiens GN=HBA1 PE=1 SV=2	8	-3.87752	-11.2394	-9.71831	-6.76003	-3.69377	1.0769	-4.2354	-0.858957	16.9643	15.329	12.713	1.59812	0.0252281
>sp|P02790|HEMO_HUMAN Hemopexin OS=Homo sapiens GN=HPX PE=1 SV=2	P02790	HEMO_HUMAN	HEMO_HUMAN Hemopexin OS=Homo sapiens GN=HPX PE=1 SV=2	22	-5.59175	-10.9209	-14.8829	-1.62039	-3.72966	10.2646	1.78212	9.4332	1.29239	1.68793	12.2412	2.31935	0.00479347
>sp|P08603|CFAH_HUMAN Complement factor H OS=Homo sapiens GN=CFH PE=1 SV=4	P08603	CFAH_HUMAN	CFAH_HUMAN Complement factor H OS=Homo sapiens GN=CFH PE=1 SV=4	49	-5.56492	-10.6997	-11.8919	-1.4938	-3.84292	8.52171	3.26106	3.98608	9.37661	0.169576	11.7617	2.68161	0.00208158
>sp|P02749|APOH_HUMAN Beta-2-glycoprotein 1 OS=Homo sapiens GN=APOH PE=1 SV=3	P02749	APOH_HUMAN	APOH_HUMAN Beta-2-glycoprotein 1 OS=Homo sapiens GN=APOH PE=1 SV=3	10	-4.71337	-10.0158	-6.82482	3.45833	-13.9506	8.03163	3.20905	7.80036	3.43746	1.73705	11.2524	2.11016	0.00775969
>sp|P00751|CFAB_HUMAN Complement factor B OS=Homo sapiens GN=CFB PE=1 SV=2	P00751	CFAB_HUMAN	CFAB_HUMAN Complement factor B OS=Homo sapiens GN=CFB PE=1 SV=2	23	0.417233	-12.2493	-12.0174	-2.93489	-6.79144	9.89551	4.63003	4.24315	1.95209	1.62802	11.1849	2.31859	0.0048019
>sp|P00915|CAH1_HUMAN Carbonic anhydrase 1 OS=Homo sapiens GN=CA1 PE=1 SV=2	P00915	CAH1_HUMAN	CAH1_HUMAN Carbonic anhydrase 1 OS=Homo sapiens GN=CA1 PE=1 SV=2	2	-6.56941	-8.3478	-8.05012	-4.70989	-6.41393	3.42174	-2.64441	2.10874	10.1021	8.75636	11.1671	2.77836	0.00166587
>sp|Q9NZU1|FLRT1_HUMAN Leucine-rich repeat transmembrane protein FLRT1 OS=Homo sapiens GN=FLRT1 PE=1 SV=3	Q9NZU1	FLRT1_HUMAN	FLRT1_HUMAN Leucine-rich repeat transmembrane protein FLRT1 OS=Homo sapiens GN=FLRT1 PE=1 SV=3	1	-8.17675	-3.56321	-5.41798	-8.23016	-16.9941	9.0219	-1.4883	9.80108	-6.98024	1.43389	10.8341	1.60572	0.0247904
>tr|X6R4Y8|X6R4Y8_HUMAN Transcription factor AP-2-beta (Fragment) OS=Homo sapiens GN=TFAP2B PE=1 SV=1	X6R4Y8	X6R4Y8_HUMAN	X6R4Y8_HUMAN Transcription factor AP-2-beta (Fragment) OS=Homo sapiens GN=TFAP2B PE=1 SV=1	1	-12.358	-10.0558	-10.0597	-8.4816	-2.53678	3.9437	-10.1204	8.25566	13.6492	-5.47606	10.7488	1.29751	0.0504063
>sp|Q5VYS8|TUT7_HUMAN Terminal uridylyltransferase 7 OS=Homo sapiens GN=ZCCHC6 PE=1 SV=1	Q5VYS8	TUT7_HUMAN	TUT7_HUMAN Terminal uridylyltransferase 7 OS=Homo sapiens GN=ZCCHC6 PE=1 SV=1	2	-13.4994	-7.83408	-6.63541	-10.624	-14.1705	1.2741	-22.416	15.4363	-5.89534	10.1543	10.2634	0.770674	0.169561
>sp|P02787|TRFE_HUMAN Serotransferrin OS=Homo sapiens GN=TF PE=1 SV=3	P02787	TRFE_HUMAN	TRFE_HUMAN Serotransferrin OS=Homo sapiens GN=TF PE=1 SV=3	54	-3.3446	-11.6371	-17.1451	6.46618	-5.1399	11.7473	-6.58411	11.8427	2.90903	-1.79314	9.78446	0.964752	0.108455
>tr|A0A024R6I7|A0A024R6I7_HUMAN Alpha-1-antitrypsin OS=Homo sapiens GN=SERPINA1 PE=1 SV=1	A0A024R6I7	A0A024R6I7_HUMAN	A0A024R6I7_HUMAN Alpha-1-antitrypsin OS=Homo sapiens GN=SERPINA1 PE=1 SV=1	1	-8.34009	5.7949	-9.62473	-10.6766	-7.4849	-3.50308	9.67172	14.4416	-10.2106	7.1571	9.57763	0.936118	0.115846
>sp|P01024|CO3_HUMAN Complement C3 OS=Homo sapiens GN=C3 PE=1 SV=2	P01024	CO3_HUMAN	CO3_HUMAN Complement C3 OS=Homo sapiens GN=C3 PE=1 SV=2	101	-1.79363	-10.4655	-13.3939	-1.08486	-0.629827	6.954	4.17788	3.91303	9.5512	-4.13217	9.56633	1.57283	0.0267403
>sp|P35542|SAA4_HUMAN Serum amyloid A-4 protein OS=Homo sapiens GN=SAA4 PE=1 SV=2	P35542	SAA4_HUMAN	SAA4_HUMAN Serum amyloid A-4 protein OS=Homo sapiens GN=SAA4 PE=1 SV=2	5	-2.64343	-13.7667	-6.05557	-3.55003	-2.32614	7.70698	5.04568	1.76842	3.22111	1.58238	9.53328	2.3708	0.00425795
>sp|Q7Z5W3|BN3D2_HUMAN Pre-miRNA 5'-monophosphate methyltransferase OS=Homo sapiens GN=BCDIN3D PE=1 SV=1	Q7Z5W3	BN3D2_HUMAN	BN3D2_HUMAN Pre-miRNA 5'-monophosphate methyltransferase OS=Homo sapiens GN=BCDIN3D PE=1 SV=1	1	-20.2202	-3.0638	-19.7017	3.95187	-4.59214	2.38644	-6.8978	14.4443	-1.93114	-5.25864	9.27383	0.770958	0.16945
>sp|P43652|AFAM_HUMAN Afamin OS=Homo sapiens GN=AFM PE=1 SV=1	P43652	AFAM_HUMAN	AFAM_HUMAN Afamin OS=Homo sapiens GN=AFM PE=1 SV=1	22	-6.35068	-9.79252	-9.91835	-0.0249206	-0.615513	6.47256	-2.8794	4.87848	10.2983	0.792495	9.25288	1.73584	0.0183722
>sp|P01011|AACT_HUMAN Alpha-1-antichymotrypsin OS=Homo sapiens GN=SERPINA3 PE=1 SV=2	P01011	AACT_HUMAN	AACT_HUMAN Alpha-1-antichymotrypsin OS=Homo sapiens GN=SERPINA3 PE=1 SV=2	16	-3.96772	-10.3016	-9.58725	-0.917367	-3.62772	10.8636	2.69747	6.93323	-2.91754	0.0897209	9.21363	1.78225	0.0165103
>sp|P02768|ALBU_HUMAN Serum albumin OS=Homo sapiens GN=ALB PE=1 SV=2	P02768	ALBU_HUMAN	ALBU_HUMAN Serum albumin OS=Homo sapiens GN=ALB PE=1 SV=2	69	-3.71995	-17.1679	-12.5061	-0.453256	1.5645	10.256	-11.1084	17.1324	4.11216	-8.34737	8.86549	0.681454	0.208231
>tr|C9JU00|C9JU00_HUMAN Fibrinogen gamma chain (Fragment) OS=Homo sapiens GN=FGG PE=1 SV=1	C9JU00	C9JU00_HUMAN	C9JU00_HUMAN Fibrinogen gamma chain (Fragment) OS=Homo sapiens GN=FGG PE=1 SV=1	1	-2.46748	-13.8758	-16.2656	-15.6517	-9.5984	17.9845	-15.3712	-9.61418	-14.1671	6.98803	8.73584	0.602021	0.250022
>sp|P05546|HEP2_HUMAN Heparin cofactor 2 OS=Homo sapiens GN=SERPIND1 PE=1 SV=3	P05546	HEP2_HUMAN	HEP2_HUMAN Heparin cofactor 2 OS=Homo sapiens GN=SERPIND1 PE=1 SV=3	13	-3.59475	-9.8793	-14.1178	2.12617	-3.82265	11.0694	0.688957	7.36223	-4.34132	-0.407278	8.73206	1.23576	0.0581082
>sp|P02775|CXCL7_HUMAN Platelet basic protein OS=Homo sapiens GN=PPBP PE=1 SV=3	P02775	CXCL7_HUMAN	CXCL7_HUMAN Platelet basic protein OS=Homo sapiens GN=PPBP PE=1 SV=3	5	-4.78654	-5.61599	-11.0756	0.772283	-5.31401	2.49444	2.75422	8.6458	-0.487223	3.71559	8.62855	2.1598	0.00692143
>sp|P36955|PEDF_HUMAN Pigment epithelium-derived factor OS=Homo sapiens GN=SERPINF1 PE=1 SV=4	P36955	PEDF_HUMAN	PEDF_HUMAN Pigment epithelium-derived factor OS=Homo sapiens GN=SERPINF1 PE=1 SV=4	10	-5.06347	-10.3215	-7.62828	1.96603	-2.97841	5.62245	0.766266	4.47301	9.63798	-2.31703	8.44166	1.68707	0.0205554
>sp|P07996|TSP1_HUMAN Thrombospondin-1 OS=Homo sapiens GN=THBS1 PE=1 SV=2	P07996	TSP1_HUMAN	TSP1_HUMAN Thrombospondin-1 OS=Homo sapiens GN=THBS1 PE=1 SV=2	83	1.18551	-6.32438	-6.69252	-7.02146	-4.25989	-0.88282	3.29949	8.23817	6.9441	1.47952	8.43824	2.21963	0.00603073
>sp|P00450|CERU_HUMAN Ceruloplasmin OS=Homo sapiens GN=CP PE=1 SV=1	P00450	CERU_HUMAN	CERU_HUMAN Ceruloplasmin OS=Homo sapiens GN=CP PE=1 SV=1	30	-2.22349	-1.93907	-15.1764	-5.1171	-3.06329	9.05806	1.51562	9.56959	-3.36386	-2.41531	8.37669	1.26935	0.0537831
>sp|D6REC4|CFA99_HUMAN Cilia- and flagella-associated protein 99 OS=Homo sapiens GN=CFAP99 PE=3 SV=1	D6REC4	CFA99_HUMAN	CFA99_HUMAN Cilia- and flagella-associated protein 99 OS=Homo sapiens GN=CFAP99 PE=3 SV=1	1	-10.0421	-9.68514	0.0848719	-7.17189	-8.69452	-1.41689	-8.4201	11.1707	-7.84956	12.0902	8.21661	0.892454	0.128099
>sp|P08697|A2AP_HUMAN Alpha-2-antiplasmin OS=Homo sapiens GN=SERPINF2 PE=1 SV=3	P08697	A2AP_HUMAN	A2AP_HUMAN Alpha-2-antiplasmin OS=Homo sapiens GN=SERPINF2 PE=1 SV=3	9	0.840529	-10.0202	-8.8751	-5.1279	-1.94642	11.302	-4.98218	5.68906	-0.434999	4.20963	8.18253	1.35025	0.0446422
>sp|P0C0L4|CO4A_HUMAN Complement C4-A OS=Homo sapiens GN=C4A PE=1 SV=2	P0C0L4	CO4A_HUMAN	CO4A_HUMAN Complement C4-A OS=Homo sapiens GN=C4A PE=1 SV=2	63	-4.93511	-13.0105	-13.4814	5.61063	3.56025	4.91608	7.54922	4.36624	-1.87877	3.44779	8.13134	1.02343	0.0947482
>sp|Q8N7X0|ADGB_HUMAN Androglobin OS=Homo sapiens GN=ADGB PE=2 SV=3	Q8N7X0	ADGB_HUMAN	ADGB_HUMAN Androglobin OS=Homo sapiens GN=ADGB PE=2 SV=3	1	-5.90243	-10.363	-4.49849	-1.12856	-8.02006	10.3401	4.17092	0.330833	-6.49181	1.66206	7.98494	1.45634	0.0349673
>sp|P04003|C4BPA_HUMAN C4b-binding protein alpha chain OS=Homo sapiens GN=C4BPA PE=1 SV=2	P04003	C4BPA_HUMAN	C4BPA_HUMAN C4b-binding protein alpha chain OS=Homo sapiens GN=C4BPA PE=1 SV=2	25	-1.09693	-12.4653	-8.98115	0.710279	1.45415	4.72108	2.70288	-0.784955	8.94302	3.6609	7.92437	1.41022	0.0388849
>sp|P01042|KNG1_HUMAN Kininogen-1 OS=Homo sapiens GN=KNG1 PE=1 SV=2	P01042	KNG1_HUMAN	KNG1_HUMAN Kininogen-1 OS=Homo sapiens GN=KNG1 PE=1 SV=2	24	-4.57368	-6.59929	-15.462	4.89306	-3.19987	6.75367	-1.22812	8.1628	4.21671	-3.45151	7.87906	1.08432	0.0823532
>sp|P07225|PROS_HUMAN Vitamin K-dependent protein S OS=Homo sapiens GN=PROS1 PE=1 SV=1	P07225	PROS_HUMAN	PROS_HUMAN Vitamin K-dependent protein S OS=Homo sapiens GN=PROS1 PE=1 SV=1	13	-2.58796	-11.7103	-7.43357	0.842396	-0.455424	3.52165	1.24291	0.329362	7.4382	4.91525	7.75845	1.71224	0.0193981
>sp|Q7Z4S6|KI21A_HUMAN Kinesin-like protein KIF21A OS=Homo sapiens GN=KIF21A PE=1 SV=2	Q7Z4S6	KI21A_HUMAN	KI21A_HUMAN Kinesin-like protein KIF21A OS=Homo sapiens GN=KIF21A PE=1 SV=2	1	-0.112383	-13.1831	-10.6133	0.389501	-2.28437	1.93526	-0.117336	8.68686	0.151114	2.05123	7.70215	1.34985	0.0446841
>sp|P21810|PGS1_HUMAN Biglycan OS=Homo sapiens GN=BGN PE=1 SV=2	P21810	PGS1_HUMAN	PGS1_HUMAN Biglycan OS=Homo sapiens GN=BGN PE=1 SV=2	15	1.01303	-6.35471	-7.7864	-5.88564	-2.24741	-4.18109	5.99248	6.68273	7.36688	1.3485	7.69413	1.66499	0.0216278
>sp|P05155|IC1_HUMAN Plasma protease C1 inhibitor OS=Homo sapiens GN=SERPING1 PE=1 SV=2	P05155	IC1_HUMAN	IC1_HUMAN Plasma protease C1 inhibitor OS=Homo sapiens GN=SERPING1 PE=1 SV=2	13	-2.25914	-13.1793	-11.4175	4.41571	-1.25626	8.46204	-1.92629	5.47092	1.28346	1.36905	7.67113	1.11884	0.076061
>sp|Q8IYW2|CFA46_HUMAN Cilia- and flagella-associated protein 46 OS=Homo sapiens GN=CFAP46 PE=2 SV=3	Q8IYW2	CFA46_HUMAN	CFA46_HUMAN Cilia- and flagella-associated protein 46 OS=Homo sapiens GN=CFAP46 PE=2 SV=3	1	-2.53416	-10.7973	-13.2742	-14.5535	-11.0467	13.9666	-16.559	-6.08482	-12.9928	7.25689	7.55853	0.586619	0.259048
>sp|P00747|PLMN_HUMAN Plasminogen OS=Homo sapiens GN=PLG PE=1 SV=2	P00747	PLMN_HUMAN	PLMN_HUMAN Plasminogen OS=Homo sapiens GN=PLG PE=1 SV=2	32	-5.35772	-3.22834	-8.96969	-2.83375	-0.992905	9.65612	-3.16172	5.33587	-0.550199	4.9818	7.52885	1.65767	0.0219955
>sp|P00740|FA9_HUMAN Coagulation factor IX OS=Homo sapiens GN=F9 PE=1 SV=2	P00740	FA9_HUMAN	FA9_HUMAN Coagulation factor IX OS=Homo sapiens GN=F9 PE=1 SV=2	6	-5.04621	-5.3188	-7.10513	-0.802719	-2.71857	3.1784	2.55731	1.32399	5.29043	4.18624	7.50556	3.39797	0.000399974
>tr|H7C298|H7C298_HUMAN Doublecortin domain-containing protein 1 (Fragment) OS=Homo sapiens GN=DCDC1 PE=4 SV=1	H7C298	H7C298_HUMAN	H7C298_HUMAN Doublecortin domain-containing protein 1 (Fragment) OS=Homo sapiens GN=DCDC1 PE=4 SV=1	1	-0.816389	-11.3978	-11.6757	-13.6187	-8.32878	18.4873	-13.0806	-6.60323	-9.56097	2.40761	7.49751	0.596712	0.253098
>sp|Q12805|FBLN3_HUMAN EGF-containing fibulin-like extracellular matrix protein 1 OS=Homo sapiens GN=EFEMP1 PE=1 SV=2	Q12805	FBLN3_HUMAN	FBLN3_HUMAN EGF-containing fibulin-like extracellular matrix protein 1 OS=Homo sapiens GN=EFEMP1 PE=1 SV=2	28	-1.52139	-3.37731	-4.38032	-6.45901	-4.38157	1.11019	3.18247	6.20429	4.19525	2.18906	7.40017	3.60552	0.000248016
>tr|A0A087WVZ6|A0A087WVZ6_HUMAN Protein kinase C-binding protein 1 OS=Homo sapiens GN=ZMYND8 PE=1 SV=2	A0A087WVZ6	A0A087WVZ6_HUMAN	A0A087WVZ6_HUMAN Protein kinase C-binding protein 1 OS=Homo sapiens GN=ZMYND8 PE=1 SV=2	1	-7.7792	-6.02679	-1.71796	-4.41215	-6.03347	2.58942	-5.30986	8.31938	-3.84749	9.16536	7.37728	1.31982	0.0478827
>sp|P02760|AMBP_HUMAN Protein AMBP OS=Homo sapiens GN=AMBP PE=1 SV=1	P02760	AMBP_HUMAN	AMBP_HUMAN Protein AMBP OS=Homo sapiens GN=AMBP PE=1 SV=1	13	-4.20344	-8.44438	-8.05591	2.79329	-2.72874	6.73847	3.05868	6.56026	0.849936	-2.12692	7.14392	1.55796	0.0276719
>sp|P02008|HBAZ_HUMAN Hemoglobin subunit zeta OS=Homo sapiens GN=HBZ PE=1 SV=2	P02008	HBAZ_HUMAN	HBAZ_HUMAN Hemoglobin subunit zeta OS=Homo sapiens GN=HBZ PE=1 SV=2	1	-2.04692	-7.46153	-7.04757	-4.36433	-1.00619	1.91211	-3.52177	-1.16732	6.84227	9.21347	7.04106	1.49635	0.0318894
>sp|P05156|CFAI_HUMAN Complement factor I OS=Homo sapiens GN=CFI PE=1 SV=2	P05156	CFAI_HUMAN	CFAI_HUMAN Complement factor I OS=Homo sapiens GN=CFI PE=1 SV=2	11	-3.58056	-6.91638	-6.66915	0.784847	-3.037	6.80401	0.799791	4.56766	-0.186808	3.21999	6.92458	2.19479	0.00638572
>sp|P02774|VTDB_HUMAN Vitamin D-binding protein OS=Homo sapiens GN=GC PE=1 SV=1	P02774	VTDB_HUMAN	VTDB_HUMAN Vitamin D-binding protein OS=Homo sapiens GN=GC PE=1 SV=1	25	-2.94939	-8.14049	-11.5406	1.2605	-1.9269	8.05128	-6.15485	13.0567	-2.34274	-2.61062	6.65933	0.794944	0.160345
>sp|P25311|ZA2G_HUMAN Zinc-alpha-2-glycoprotein OS=Homo sapiens GN=AZGP1 PE=1 SV=2	P25311	ZA2G_HUMAN	ZA2G_HUMAN Zinc-alpha-2-glycoprotein OS=Homo sapiens GN=AZGP1 PE=1 SV=2	14	-3.61737	-11.1021	-7.05254	2.80805	-2.67062	9.41978	-4.83192	11.716	-2.65096	-2.0794	6.64162	0.833856	0.146603
>sp|P29622|KAIN_HUMAN Kallistatin OS=Homo sapiens GN=SERPINA4 PE=1 SV=3	P29622	KAIN_HUMAN	KAIN_HUMAN Kallistatin OS=Homo sapiens GN=SERPINA4 PE=1 SV=3	7	-3.20288	-4.30325	-7.71886	-1.24125	-2.6272	4.18025	-1.63076	6.71452	4.03761	0.546108	6.58823	2.14971	0.00708423
>sp|O43147|SGSM2_HUMAN Small G protein signaling modulator 2 OS=Homo sapiens GN=SGSM2 PE=1 SV=4	O43147	SGSM2_HUMAN	SGSM2_HUMAN Small G protein signaling modulator 2 OS=Homo sapiens GN=SGSM2 PE=1 SV=4	1	-6.45919	-9.35332	-3.23408	-5.51541	-3.64758	-2.08262	-9.93378	10.6487	-5.04401	10.8299	6.52555	0.763253	0.172483
>sp|P02771|FETA_HUMAN Alpha-fetoprotein OS=Homo sapiens GN=AFP PE=1 SV=1	P02771	FETA_HUMAN	FETA_HUMAN Alpha-fetoprotein OS=Homo sapiens GN=AFP PE=1 SV=1	3	-6.44677	-8.63548	-4.5296	-6.51612	3.84755	1.18446	-10.2862	4.19793	1.6608	13.3776	6.48301	0.755548	0.175571
>sp|P02763|A1AG1_HUMAN Alpha-1-acid glycoprotein 1 OS=Homo sapiens GN=ORM1 PE=1 SV=1	P02763	A1AG1_HUMAN	A1AG1_HUMAN Alpha-1-acid glycoprotein 1 OS=Homo sapiens GN=ORM1 PE=1 SV=1	8	-4.39359	-13.6119	-11.7652	11.6879	-3.21527	11.225	1.5336	5.96648	-1.12052	-6.69623	6.44127	0.571909	0.267973
>tr|B4E1Z4|B4E1Z4_HUMAN Uncharacterized protein OS=Homo sapiens PE=1 SV=1	B4E1Z4	B4E1Z4_HUMAN	B4E1Z4_HUMAN Uncharacterized protein OS=Homo sapiens PE=1 SV=1	2	1.01317	-8.12769	-9.33492	-1.21474	-1.46813	5.51994	3.07495	1.61693	1.4891	0.660623	6.29877	1.65267	0.0222498
>sp|Q96FC7|PHIPL_HUMAN Phytanoyl-CoA hydroxylase-interacting protein-like OS=Homo sapiens GN=PHYHIPL PE=1 SV=3	Q96FC7	PHIPL_HUMAN	PHIPL_HUMAN Phytanoyl-CoA hydroxylase-interacting protein-like OS=Homo sapiens GN=PHYHIPL PE=1 SV=3	1	-10.3752	-8.00423	0.867546	-6.16024	-8.62896	-1.86421	-12.1054	12.5905	-11.7664	11.7426	6.17965	0.503559	0.313647
>sp|P20851|C4BPB_HUMAN C4b-binding protein beta chain OS=Homo sapiens GN=C4BPB PE=1 SV=1	P20851	C4BPB_HUMAN	C4BPB_HUMAN C4b-binding protein beta chain OS=Homo sapiens GN=C4BPB PE=1 SV=1	7	-1.20485	-12.3447	-6.2703	1.14171	0.22708	3.86979	1.195	-0.15029	6.19496	0.566707	6.02545	1.20848	0.061875
>sp|P02743|SAMP_HUMAN Serum amyloid P-component OS=Homo sapiens GN=APCS PE=1 SV=2	P02743	SAMP_HUMAN	SAMP_HUMAN Serum amyloid P-component OS=Homo sapiens GN=APCS PE=1 SV=2	6	-5.41232	-10.7383	-6.48303	6.96091	-3.72379	7.27236	5.37238	-12.562	11.9363	-1.74896	5.93332	0.544274	0.285579
>sp|P05160|F13B_HUMAN Coagulation factor XIII B chain OS=Homo sapiens GN=F13B PE=1 SV=3	P05160	F13B_HUMAN	F13B_HUMAN Coagulation factor XIII B chain OS=Homo sapiens GN=F13B PE=1 SV=3	8	-3.56618	-7.67778	-8.91906	3.20759	-1.39617	4.44449	-3.84232	4.67684	3.72955	2.05466	5.88296	1.21318	0.0612102
>sp|P01031|CO5_HUMAN Complement C5 OS=Homo sapiens GN=C5 PE=1 SV=4	P01031	CO5_HUMAN	CO5_HUMAN Complement C5 OS=Homo sapiens GN=C5 PE=1 SV=4	35	-0.69397	-7.37698	-10.6817	2.42907	-0.47513	5.93276	3.24056	4.21654	1.34969	-2.18356	5.87095	1.15745	0.069591
>sp|P19652|A1AG2_HUMAN Alpha-1-acid glycoprotein 2 OS=Homo sapiens GN=ORM2 PE=1 SV=2	P19652	A1AG2_HUMAN	A1AG2_HUMAN Alpha-1-acid glycoprotein 2 OS=Homo sapiens GN=ORM2 PE=1 SV=2	6	-1.62163	-8.79968	-4.32277	-1.95415	-0.85934	7.49554	0.687755	4.68997	1.11047	-2.28632	5.851	1.51662	0.0304357
>sp|Q6NS38|ALKB2_HUMAN DNA oxidative demethylase ALKBH2 OS=Homo sapiens GN=ALKBH2 PE=1 SV=1	Q6NS38	ALKB2_HUMAN	ALKB2_HUMAN DNA oxidative demethylase ALKBH2 OS=Homo sapiens GN=ALKBH2 PE=1 SV=1	1	-6.76413	-8.6006	-0.251597	-5.28714	-6.72117	-2.74873	-9.64378	11.0228	-8.403	11.2504	5.82047	0.586597	0.259062
>sp|Q63HK3|ZKSC2_HUMAN Zinc finger protein with KRAB and SCAN domains 2 OS=Homo sapiens GN=ZKSCAN2 PE=1 SV=2	Q63HK3	ZKSC2_HUMAN	ZKSC2_HUMAN Zinc finger protein with KRAB and SCAN domains 2 OS=Homo sapiens GN=ZKSCAN2 PE=1 SV=2	1	-7.34721	-7.79624	0.146997	-5.78125	-6.47455	-2.10158	-10.6615	11.2101	-7.77387	10.8632	5.75773	0.575382	0.265839
>sp|Q5TAX3|TUT4_HUMAN Terminal uridylyltransferase 4 OS=Homo sapiens GN=ZCCHC11 PE=1 SV=3	Q5TAX3	TUT4_HUMAN	TUT4_HUMAN Terminal uridylyltransferase 4 OS=Homo sapiens GN=ZCCHC11 PE=1 SV=3	1	-2.305	-6.27369	-7.77271	-7.50273	-5.64371	11.8041	-6.88645	-3.54217	-7.43228	4.54137	5.59647	0.738865	0.182446
>sp|Q14517|FAT1_HUMAN Protocadherin Fat 1 OS=Homo sapiens GN=FAT1 PE=1 SV=2	Q14517	FAT1_HUMAN	FAT1_HUMAN Protocadherin Fat 1 OS=Homo sapiens GN=FAT1 PE=1 SV=2	1	-1.38104	-8.14231	-6.54367	-2.79348	-2.83364	8.92909	-4.36254	3.57863	-2.52904	0.360839	5.53422	1.13777	0.0728162
>tr|C9JVG0|C9JVG0_HUMAN Serotransferrin (Fragment) OS=Homo sapiens GN=TF PE=1 SV=1	C9JVG0	C9JVG0_HUMAN	C9JVG0_HUMAN Serotransferrin (Fragment) OS=Homo sapiens GN=TF PE=1 SV=1	1	-2.75872	-4.7639	-7.31597	-0.117818	-2.55225	5.67515	-1.35284	5.07092	-0.189386	0.844536	5.51141	1.741	0.0181549
>sp|P01008|ANT3_HUMAN Antithrombin-III OS=Homo sapiens GN=SERPINC1 PE=1 SV=1	P01008	ANT3_HUMAN	ANT3_HUMAN Antithrombin-III OS=Homo sapiens GN=SERPINC1 PE=1 SV=1	34	-2.39561	-6.92367	-7.5536	-0.222259	1.19947	4.21499	-3.19212	8.60039	3.889	-1.92063	5.49746	1.07479	0.0841797
>tr|K7EIW8|K7EIW8_HUMAN Sterol regulatory element-binding protein 1 (Fragment) OS=Homo sapiens GN=SREBF1 PE=1 SV=1	K7EIW8	K7EIW8_HUMAN	K7EIW8_HUMAN Sterol regulatory element-binding protein 1 (Fragment) OS=Homo sapiens GN=SREBF1 PE=1 SV=1	1	-8.2103	1.60789	1.69244	-7.97877	-9.65008	10.0732	-3.74629	2.08476	-6.30767	2.70254	5.46907	0.723292	0.189107
>tr|H0Y455|H0Y455_HUMAN DNA replication ATP-dependent helicase/nuclease DNA2 (Fragment) OS=Homo sapiens GN=DNA2 PE=1 SV=1	H0Y455	H0Y455_HUMAN	H0Y455_HUMAN DNA replication ATP-dependent helicase/nuclease DNA2 (Fragment) OS=Homo sapiens GN=DNA2 PE=1 SV=1	1	-6.67472	-6.38728	-2.01125	-4.05052	-4.48949	-1.05262	-6.63512	7.49156	-8.8634	12.6519	5.44112	0.637067	0.230639
>sp|P0C0L5|CO4B_HUMAN Complement C4-B OS=Homo sapiens GN=C4B PE=1 SV=2	P0C0L5	CO4B_HUMAN	CO4B_HUMAN Complement C4-B OS=Homo sapiens GN=C4B PE=1 SV=2	4	-2.13614	-8.22166	-5.87082	2.00399	-0.349853	4.9972	3.60213	2.39624	0.368222	1.23714	5.43508	1.55815	0.0276601
>sp|Q8NCE2|MTMRE_HUMAN Myotubularin-related protein 14 OS=Homo sapiens GN=MTMR14 PE=1 SV=2	Q8NCE2	MTMRE_HUMAN	MTMRE_HUMAN Myotubularin-related protein 14 OS=Homo sapiens GN=MTMR14 PE=1 SV=2	2	-3.44457	-3.57564	-0.957791	-5.14769	-3.58355	0.561032	-0.665234	0.773008	-2.73555	12.0796	5.34442	1.08963	0.0813526
>sp|P04217|A1BG_HUMAN Alpha-1B-glycoprotein OS=Homo sapiens GN=A1BG PE=1 SV=4	P04217	A1BG_HUMAN	A1BG_HUMAN Alpha-1B-glycoprotein OS=Homo sapiens GN=A1BG PE=1 SV=4	12	-1.04802	-7.65449	-6.37793	2.66954	-1.69511	5.56297	-0.63664	6.51258	2.03474	-0.976814	5.32057	1.22148	0.0600505
>sp|Q8N9N8|EIF1A_HUMAN Probable RNA-binding protein EIF1AD OS=Homo sapiens GN=EIF1AD PE=1 SV=1	Q8N9N8	EIF1A_HUMAN	EIF1A_HUMAN Probable RNA-binding protein EIF1AD OS=Homo sapiens GN=EIF1AD PE=1 SV=1	1	-5.75975	-5.02582	-2.45007	-2.79158	-4.24778	-1.3138	-6.06383	6.08668	-3.8717	11.4097	5.30441	0.826253	0.149192
>sp|P01780|HV307_HUMAN Immunoglobulin heavy variable 3-7 OS=Homo sapiens GN=IGHV3-7 PE=1 SV=2	P01780	HV307_HUMAN	HV307_HUMAN Immunoglobulin heavy variable 3-7 OS=Homo sapiens GN=IGHV3-7 PE=1 SV=2	3	-2.42149	-11.0547	-11.2098	-3.80559	6.08391	4.34214	-2.12577	12.1195	-4.24444	-6.21768	5.2563	0.538912	0.289127
>sp|P09871|C1S_HUMAN Complement C1s subcomponent OS=Homo sapiens GN=C1S PE=1 SV=1	P09871	C1S_HUMAN	C1S_HUMAN Complement C1s subcomponent OS=Homo sapiens GN=C1S PE=1 SV=1	14	-3.26152	-9.88861	-4.33671	1.71736	0.693498	6.5798	-1.51989	1.6209	3.18796	1.31872	5.2527	1.18973	0.0646057
>sp|P02656|APOC3_HUMAN Apolipoprotein C-III OS=Homo sapiens GN=APOC3 PE=1 SV=1	P02656	APOC3_HUMAN	APOC3_HUMAN Apolipoprotein C-III OS=Homo sapiens GN=APOC3 PE=1 SV=1	4	-5.18748	-16.5732	-8.76973	14.0092	-2.18911	1.29674	0.348381	-1.1899	13.6642	-6.72294	5.22136	0.383264	0.413748
>sp|Q96PD5|PGRP2_HUMAN N-acetylmuramoyl-L-alanine amidase OS=Homo sapiens GN=PGLYRP2 PE=1 SV=1	Q96PD5	PGRP2_HUMAN	PGRP2_HUMAN N-acetylmuramoyl-L-alanine amidase OS=Homo sapiens GN=PGLYRP2 PE=1 SV=1	7	-1.83733	-6.75712	-5.19945	0.615319	-1.69815	3.77575	-0.894421	6.27547	1.81683	0.0741778	5.18491	1.637	0.0230675
>sp|Q9P2E7|PCD10_HUMAN Protocadherin-10 OS=Homo sapiens GN=PCDH10 PE=2 SV=2	Q9P2E7	PCD10_HUMAN	PCD10_HUMAN Protocadherin-10 OS=Homo sapiens GN=PCDH10 PE=2 SV=2	1	-0.901571	-4.25925	-5.59454	-6.57484	-6.14699	10.2892	-7.68456	-0.963358	-4.06208	4.81457	5.17418	0.790941	0.16183
>sp|P10720|PF4V_HUMAN Platelet factor 4 variant OS=Homo sapiens GN=PF4V1 PE=1 SV=1	P10720	PF4V_HUMAN	PF4V_HUMAN Platelet factor 4 variant OS=Homo sapiens GN=PF4V1 PE=1 SV=1	2	-8.93765	2.3504	3.0853	0.307298	-12.3992	-5.94995	7.46751	0.399286	5.16287	3.11219	5.15715	0.648697	0.224545
>sp|P05452|TETN_HUMAN Tetranectin OS=Homo sapiens GN=CLEC3B PE=1 SV=3	P05452	TETN_HUMAN	TETN_HUMAN Tetranectin OS=Homo sapiens GN=CLEC3B PE=1 SV=3	7	-3.31462	-6.21202	-3.97891	-1.09825	0.168892	4.93438	-4.87078	6.8115	2.66477	1.77195	5.14934	1.26794	0.0539587
>sp|P01009|A1AT_HUMAN Alpha-1-antitrypsin OS=Homo sapiens GN=SERPINA1 PE=1 SV=3	P01009	A1AT_HUMAN	A1AT_HUMAN Alpha-1-antitrypsin OS=Homo sapiens GN=SERPINA1 PE=1 SV=3	24	0.604214	-6.2777	-14.2789	1.33313	1.42854	7.69773	-2.15774	11.105	-1.65023	-6.55516	5.12606	0.539488	0.288743
>sp|A0M8Q6|LAC7_HUMAN Ig lambda-7 chain C region OS=Homo sapiens GN=IGLC7 PE=4 SV=2	A0M8Q6	LAC7_HUMAN	LAC7_HUMAN Ig lambda-7 chain C region OS=Homo sapiens GN=IGLC7 PE=4 SV=2	2	-1.94871	-10.913	-4.04391	-0.357559	-0.286699	4.85542	-1.81521	7.93663	0.0305204	-3.07069	5.0973	0.94519	0.113451
>sp|P02652|APOA2_HUMAN Apolipoprotein A-II OS=Homo sapiens GN=APOA2 PE=1 SV=1	P02652	APOA2_HUMAN	APOA2_HUMAN Apolipoprotein A-II OS=Homo sapiens GN=APOA2 PE=1 SV=1	5	-3.22371	-7.6503	-16.1782	7.82466	0.19309	6.50265	-9.47986	8.53055	4.93025	-4.03412	5.09679	0.44095	0.362285
>sp|O94759|TRPM2_HUMAN Transient receptor potential cation channel subfamily M member 2 OS=Homo sapiens GN=TRPM2 PE=1 SV=2	O94759	TRPM2_HUMAN	TRPM2_HUMAN Transient receptor potential cation channel subfamily M member 2 OS=Homo sapiens GN=TRPM2 PE=1 SV=2	1	-2.09106	-9.71775	-4.30292	-0.51313	-0.335911	3.67261	-2.48822	6.60583	1.80347	-1.14308	5.08228	1.18249	0.065691
>sp|Q08380|LG3BP_HUMAN Galectin-3-binding protein OS=Homo sapiens GN=LGALS3BP PE=1 SV=1	Q08380	LG3BP_HUMAN	LG3BP_HUMAN Galectin-3-binding protein OS=Homo sapiens GN=LGALS3BP PE=1 SV=1	7	-2.86048	-4.04045	-5.0333	-2.15107	-0.0514145	2.07185	3.29245	-1.2657	7.99391	-1.2171	5.00242	1.51289	0.0306981
>sp|P00736|C1R_HUMAN Complement C1r subcomponent OS=Homo sapiens GN=C1R PE=1 SV=2	P00736	C1R_HUMAN	C1R_HUMAN Complement C1r subcomponent OS=Homo sapiens GN=C1R PE=1 SV=2	14	-3.87008	-9.42005	-4.68192	4.02693	0.468543	5.48725	-1.10628	2.95051	3.16162	0.438202	4.88157	1.02676	0.0940252
>sp|P0CG05|LAC2_HUMAN Ig lambda-2 chain C regions OS=Homo sapiens GN=IGLC2 PE=1 SV=1	P0CG05	LAC2_HUMAN	LAC2_HUMAN Ig lambda-2 chain C regions OS=Homo sapiens GN=IGLC2 PE=1 SV=1	3	0.166914	-12.8278	-6.30783	-1.11886	2.17185	7.03367	-5.73798	10.8562	-1.12494	-4.67444	4.85365	0.542745	0.286586
>sp|P07357|CO8A_HUMAN Complement component C8 alpha chain OS=Homo sapiens GN=C8A PE=1 SV=2	P07357	CO8A_HUMAN	CO8A_HUMAN Complement component C8 alpha chain OS=Homo sapiens GN=C8A PE=1 SV=2	11	1.42931	-6.3671	-6.05996	-2.62083	-0.536498	2.32038	-3.21107	6.77234	3.2858	0.745807	4.81367	1.19978	0.0631284
>sp|P06681|CO2_HUMAN Complement C2 OS=Homo sapiens GN=C2 PE=1 SV=2	P06681	CO2_HUMAN	CO2_HUMAN Complement C2 OS=Homo sapiens GN=C2 PE=1 SV=2	8	0.194394	-4.696	-5.04579	-1.28966	-2.33027	4.0035	-1.92494	4.93524	1.71651	2.15871	4.81127	1.83848	0.0145052
>sp|Q86VI1|EX3L1_HUMAN Exocyst complex component 3-like protein OS=Homo sapiens GN=EXOC3L1 PE=2 SV=2	Q86VI1	EX3L1_HUMAN	EX3L1_HUMAN Exocyst complex component 3-like protein OS=Homo sapiens GN=EXOC3L1 PE=2 SV=2	2	-1.99481	-7.23929	-7.4618	-1.02886	-7.09087	12.8556	-8.99328	-1.23435	-8.43984	5.04755	4.81025	0.516367	0.304532
>sp|Q9BRR6|ADPGK_HUMAN ADP-dependent glucokinase OS=Homo sapiens GN=ADPGK PE=1 SV=1	Q9BRR6	ADPGK_HUMAN	ADPGK_HUMAN ADP-dependent glucokinase OS=Homo sapiens GN=ADPGK PE=1 SV=1	2	-4.51543	-1.38214	-2.92389	-2.51034	-3.17098	6.64739	-0.858614	5.54061	-2.51294	0.633109	4.79047	1.47819	0.0332515
>sp|P19827|ITIH1_HUMAN Inter-alpha-trypsin inhibitor heavy chain H1 OS=Homo sapiens GN=ITIH1 PE=1 SV=3	P19827	ITIH1_HUMAN	ITIH1_HUMAN Inter-alpha-trypsin inhibitor heavy chain H1 OS=Homo sapiens GN=ITIH1 PE=1 SV=3	19	-1.82271	-6.79168	-5.02167	0.420439	-0.595559	6.55945	-1.35859	5.98082	-1.53522	0.474234	4.78637	1.19049	0.0644926
>sp|P30203|CD6_HUMAN T-cell differentiation antigen CD6 OS=Homo sapiens GN=CD6 PE=1 SV=3	P30203	CD6_HUMAN	CD6_HUMAN T-cell differentiation antigen CD6 OS=Homo sapiens GN=CD6 PE=1 SV=3	1	-5.99193	3.79725	3.08041	-6.75907	-12.3597	5.01545	-0.808171	2.34519	-4.2432	3.30031	4.76853	0.676235	0.210749
>sp|P00742|FA10_HUMAN Coagulation factor X OS=Homo sapiens GN=F10 PE=1 SV=2	P00742	FA10_HUMAN	FA10_HUMAN Coagulation factor X OS=Homo sapiens GN=F10 PE=1 SV=2	4	-4.70456	-3.23898	-4.68374	0.0109636	-0.250848	3.10909	-0.450152	3.70348	3.27262	0.908353	4.68211	2.13714	0.00729227
>sp|P51884|LUM_HUMAN Lumican OS=Homo sapiens GN=LUM PE=1 SV=2	P51884	LUM_HUMAN	LUM_HUMAN Lumican OS=Homo sapiens GN=LUM PE=1 SV=2	6	-1.96707	-10.5588	-4.16745	2.60798	0.132378	2.09707	-1.16127	4.32005	3.78897	0.309986	4.66155	1.01878	0.0957689
>sp|Q9Y2C5|S17A4_HUMAN Probable small intestine urate exporter OS=Homo sapiens GN=SLC17A4 PE=2 SV=1	Q9Y2C5	S17A4_HUMAN	S17A4_HUMAN Probable small intestine urate exporter OS=Homo sapiens GN=SLC17A4 PE=2 SV=1	1	-4.47767	-5.02983	0.401641	-2.60871	-3.91336	0.102822	-4.81263	8.22285	-4.32887	8.08237	4.57889	0.77307	0.168628
>sp|P07358|CO8B_HUMAN Complement component C8 beta chain OS=Homo sapiens GN=C8B PE=1 SV=3	P07358	CO8B_HUMAN	CO8B_HUMAN Complement component C8 beta chain OS=Homo sapiens GN=C8B PE=1 SV=3	6	0.468062	-4.53727	-3.35169	-1.91393	-3.04613	1.14679	-1.91013	6.80903	1.683	2.70455	4.56284	1.61858	0.0240671
>sp|P06727|APOA4_HUMAN Apolipoprotein A-IV OS=Homo sapiens GN=APOA4 PE=1 SV=3	P06727	APOA4_HUMAN	APOA4_HUMAN Apolipoprotein A-IV OS=Homo sapiens GN=APOA4 PE=1 SV=3	30	-5.01378	-8.58902	-9.10178	8.41159	-0.181697	6.54637	1.21473	8.78492	2.92866	-11.3157	4.52673	0.431096	0.370599
>sp|P0C874|S31D3_HUMAN Putative spermatogenesis-associated protein 31D3 OS=Homo sapiens GN=SPATA31D3 PE=5 SV=1	P0C874	S31D3_HUMAN	S31D3_HUMAN Putative spermatogenesis-associated protein 31D3 OS=Homo sapiens GN=SPATA31D3 PE=5 SV=1	1	-3.5148	-1.92061	0.600269	-5.29138	-4.14899	0.634559	-3.19258	0.246724	10.2389	0.385246	4.51767	0.97639	0.105587
>sp|P01861|IGHG4_HUMAN Ig gamma-4 chain C region OS=Homo sapiens GN=IGHG4 PE=1 SV=1	P01861	IGHG4_HUMAN	IGHG4_HUMAN Ig gamma-4 chain C region OS=Homo sapiens GN=IGHG4 PE=1 SV=1	6	-2.37283	-9.76521	-4.76687	9.62948	-10.6503	14.2885	-10.0647	-5.55096	11.0021	-5.11611	4.49689	0.316708	0.482272
>sp|P18428|LBP_HUMAN Lipopolysaccharide-binding protein OS=Homo sapiens GN=LBP PE=1 SV=3	P18428	LBP_HUMAN	LBP_HUMAN Lipopolysaccharide-binding protein OS=Homo sapiens GN=LBP PE=1 SV=3	3	-1.11473	-5.34009	-4.09925	0.128466	-1.81819	1.76486	3.78157	0.600868	0.673505	3.34668	4.48226	2.24651	0.00566884
>sp|Q14520|HABP2_HUMAN Hyaluronan-binding protein 2 OS=Homo sapiens GN=HABP2 PE=1 SV=1	Q14520	HABP2_HUMAN	HABP2_HUMAN Hyaluronan-binding protein 2 OS=Homo sapiens GN=HABP2 PE=1 SV=1	7	-2.05888	-3.67341	-5.23134	-0.0404837	-0.986758	4.06583	2.10148	2.90809	-0.248652	1.31482	4.42649	2.24673	0.00566586
>sp|P08651|NFIC_HUMAN Nuclear factor 1 C-type OS=Homo sapiens GN=NFIC PE=1 SV=2	P08651	NFIC_HUMAN	NFIC_HUMAN Nuclear factor 1 C-type OS=Homo sapiens GN=NFIC PE=1 SV=2	1	-1.87508	-2.03995	-2.98798	-3.33596	-1.89576	1.00115	-2.30986	1.80043	9.86521	-0.386898	4.42095	1.15827	0.0694585
>sp|O15078|CE290_HUMAN Centrosomal protein of 290 kDa OS=Homo sapiens GN=CEP290 PE=1 SV=2	O15078	CE290_HUMAN	CE290_HUMAN Centrosomal protein of 290 kDa OS=Homo sapiens GN=CEP290 PE=1 SV=2	2	-3.00069	0.487871	0.152889	-6.78558	-6.81071	-1.44542	-10.2641	11.0366	-6.37408	13.1423	4.4103	0.401153	0.397052
>sp|Q14624|ITIH4_HUMAN Inter-alpha-trypsin inhibitor heavy chain H4 OS=Homo sapiens GN=ITIH4 PE=1 SV=4	Q14624	ITIH4_HUMAN	ITIH4_HUMAN Inter-alpha-trypsin inhibitor heavy chain H4 OS=Homo sapiens GN=ITIH4 PE=1 SV=4	22	0.24456	-4.38538	-11.7852	-0.62479	0.764938	8.07716	-3.32576	6.50154	-4.47864	-0.643603	4.38331	0.615986	0.242111
>tr|H7BXS7|H7BXS7_HUMAN Dynein heavy chain 14, axonemal (Fragment) OS=Homo sapiens GN=DNAH14 PE=1 SV=1	H7BXS7	H7BXS7_HUMAN	H7BXS7_HUMAN Dynein heavy chain 14, axonemal (Fragment) OS=Homo sapiens GN=DNAH14 PE=1 SV=1	1	-2.7683	-3.173	-5.68498	-3.51817	-0.105321	3.5759	-4.414	6.83699	4.27482	-3.6346	4.37778	0.963878	0.108673
>sp|P20701|ITAL_HUMAN Integrin alpha-L OS=Homo sapiens GN=ITGAL PE=1 SV=3	P20701	ITAL_HUMAN	ITAL_HUMAN Integrin alpha-L OS=Homo sapiens GN=ITGAL PE=1 SV=3	1	-0.511915	-6.14722	-4.99902	-0.0129365	-1.47317	3.59502	1.29094	3.91285	-0.812713	0.557978	4.33767	1.65577	0.022092
>sp|Q9NP78|ABCB9_HUMAN ATP-binding cassette sub-family B member 9 OS=Homo sapiens GN=ABCB9 PE=1 SV=1	Q9NP78	ABCB9_HUMAN	ABCB9_HUMAN ATP-binding cassette sub-family B member 9 OS=Homo sapiens GN=ABCB9 PE=1 SV=1	1	-0.407359	-6.09092	-4.49005	-6.29595	-3.70798	10.4119	-6.97004	-5.15627	-3.76492	5.98473	4.29954	0.578411	0.263991
>sp|P01714|LV319_HUMAN Immunoglobulin lambda variable 3-19 OS=Homo sapiens GN=IGLV3-19 PE=1 SV=2	P01714	LV319_HUMAN	LV319_HUMAN Immunoglobulin lambda variable 3-19 OS=Homo sapiens GN=IGLV3-19 PE=1 SV=2	1	-3.96689	-5.85642	-5.27429	-4.78325	4.83256	0.884396	5.98329	2.20519	-4.29535	1.58828	4.28282	0.868164	0.135468
>tr|A0A1B0GTW6|A0A1B0GTW6_HUMAN Band 4.1-like protein 1 (Fragment) OS=Homo sapiens GN=EPB41L1 PE=1 SV=1	A0A1B0GTW6	A0A1B0GTW6_HUMAN	A0A1B0GTW6_HUMAN Band 4.1-like protein 1 (Fragment) OS=Homo sapiens GN=EPB41L1 PE=1 SV=1	1	1.4265	-3.4252	-4.24859	-4.30467	-3.50092	5.81775	0.571974	5.01898	-3.4859	-0.864826	4.22217	1.12319	0.0753031
>sp|P20929|NEBU_HUMAN Nebulin OS=Homo sapiens GN=NEB PE=1 SV=5	P20929	NEBU_HUMAN	NEBU_HUMAN Nebulin OS=Homo sapiens GN=NEB PE=1 SV=5	2	-3.80473	-2.56035	-0.200943	-2.11787	-5.67519	1.57866	-4.10361	5.68437	-3.36384	6.91877	4.21468	0.915816	0.12139
>sp|P02647|APOA1_HUMAN Apolipoprotein A-I OS=Homo sapiens GN=APOA1 PE=1 SV=1	P02647	APOA1_HUMAN	APOA1_HUMAN Apolipoprotein A-I OS=Homo sapiens GN=APOA1 PE=1 SV=1	37	-0.825953	-10.7768	-13.4784	5.27961	4.03161	7.86449	-1.04622	12.073	-6.16604	-7.58469	4.18208	0.333379	0.46411
>sp|Q9H497|TOR3A_HUMAN Torsin-3A OS=Homo sapiens GN=TOR3A PE=1 SV=1	Q9H497	TOR3A_HUMAN	TOR3A_HUMAN Torsin-3A OS=Homo sapiens GN=TOR3A PE=1 SV=1	2	0.560784	-5.33391	-2.4768	-1.95465	-2.50315	2.44929	-1.03668	7.00822	0.842977	-0.427592	4.10879	1.35896	0.0437567
>sp|P06732|KCRM_HUMAN Creatine kinase M-type OS=Homo sapiens GN=CKM PE=1 SV=2	P06732	KCRM_HUMAN	KCRM_HUMAN Creatine kinase M-type OS=Homo sapiens GN=CKM PE=1 SV=2	1	-4.54093	-7.90282	-5.24063	-2.53035	4.46989	-0.434193	-7.67027	1.36359	2.78781	8.73925	4.10621	0.587732	0.258385
>sp|P36980|FHR2_HUMAN Complement factor H-related protein 2 OS=Homo sapiens GN=CFHR2 PE=1 SV=1	P36980	FHR2_HUMAN	FHR2_HUMAN Complement factor H-related protein 2 OS=Homo sapiens GN=CFHR2 PE=1 SV=1	2	-1.58416	-4.29682	-2.7666	-0.286262	-2.40375	2.60961	-1.89578	4.83224	4.08206	-0.565844	4.07998	1.62087	0.0239401
>tr|H7C4I2|H7C4I2_HUMAN Uncharacterized aarF domain-containing protein kinase 2 (Fragment) OS=Homo sapiens GN=ADCK2 PE=1 SV=1	H7C4I2	H7C4I2_HUMAN	H7C4I2_HUMAN Uncharacterized aarF domain-containing protein kinase 2 (Fragment) OS=Homo sapiens GN=ADCK2 PE=1 SV=1	1	-6.46853	-3.69846	-4.04974	-2.47139	1.71543	1.05755	-6.05885	1.13348	-0.0822229	9.27321	4.05917	0.736	0.183654
>sp|P05109|S10A8_HUMAN Protein S100-A8 OS=Homo sapiens GN=S100A8 PE=1 SV=1	P05109	S10A8_HUMAN	S10A8_HUMAN Protein S100-A8 OS=Homo sapiens GN=S100A8 PE=1 SV=1	3	-4.64046	-2.33896	1.16308	-6.35932	-0.26967	4.05537	0.439611	8.08353	-2.56892	-2.25878	4.03923	0.862856	0.137134
>sp|P01857|IGHG1_HUMAN Ig gamma-1 chain C region OS=Homo sapiens GN=IGHG1 PE=1 SV=1	P01857	IGHG1_HUMAN	IGHG1_HUMAN Ig gamma-1 chain C region OS=Homo sapiens GN=IGHG1 PE=1 SV=1	7	6.81403	-11.2747	-6.8023	-6.27655	6.29428	5.7938	-7.54636	4.73803	8.87506	-3.01637	4.01789	0.370738	0.425855
>sp|P02788|TRFL_HUMAN Lactotransferrin OS=Homo sapiens GN=LTF PE=1 SV=6	P02788	TRFL_HUMAN	TRFL_HUMAN Lactotransferrin OS=Homo sapiens GN=LTF PE=1 SV=6	3	-8.00178	-7.23857	-4.61147	-4.67883	4.99356	-1.36838	-8.73887	2.00573	0.448563	8.19954	4.01674	0.529133	0.295711
>sp|Q8WXW3|PIBF1_HUMAN Progesterone-induced-blocking factor 1 OS=Homo sapiens GN=PIBF1 PE=1 SV=2	Q8WXW3	PIBF1_HUMAN	PIBF1_HUMAN Progesterone-induced-blocking factor 1 OS=Homo sapiens GN=PIBF1 PE=1 SV=2	1	-2.61996	-6.91503	-5.46604	2.72767	0.170488	1.72782	3.2412	2.64941	-0.943112	1.28148	4.01193	1.16041	0.0691171
>sp|P00734|THRB_HUMAN Prothrombin OS=Homo sapiens GN=F2 PE=1 SV=2	P00734	THRB_HUMAN	THRB_HUMAN Prothrombin OS=Homo sapiens GN=F2 PE=1 SV=2	28	-4.03467	-5.13167	-6.98878	2.2653	1.96195	4.61666	-2.95728	4.28674	3.21052	-1.18077	3.98075	0.847986	0.14191
>sp|P62942|FKB1A_HUMAN Peptidyl-prolyl cis-trans isomerase FKBP1A OS=Homo sapiens GN=FKBP1A PE=1 SV=2	P62942	FKB1A_HUMAN	FKB1A_HUMAN Peptidyl-prolyl cis-trans isomerase FKBP1A OS=Homo sapiens GN=FKBP1A PE=1 SV=2	10	-4.88062	2.06537	2.7051	-5.26146	-7.02732	2.88635	-0.013526	3.50478	-1.20825	2.24438	3.96253	0.954755	0.11098
>tr|I3L4N7|I3L4N7_HUMAN Pigment epithelium-derived factor (Fragment) OS=Homo sapiens GN=SERPINF1 PE=1 SV=1	I3L4N7	I3L4N7_HUMAN	I3L4N7_HUMAN Pigment epithelium-derived factor (Fragment) OS=Homo sapiens GN=SERPINF1 PE=1 SV=1	1	-2.5049	-5.74326	-3.2872	1.68775	-1.348	2.70302	1.24908	2.40848	3.32973	-1.18051	3.94108	1.57355	0.0266964
>sp|P01742|HV169_HUMAN Immunoglobulin heavy variable 1-69 OS=Homo sapiens GN=IGHV1-69 PE=1 SV=2	P01742	HV169_HUMAN	HV169_HUMAN Immunoglobulin heavy variable 1-69 OS=Homo sapiens GN=IGHV1-69 PE=1 SV=2	3	-2.49575	-4.97673	-4.82389	-3.91417	5.52648	0.280487	7.2416	-0.734452	2.36846	-0.169567	3.93412	0.833594	0.146692
>sp|P02655|APOC2_HUMAN Apolipoprotein C-II OS=Homo sapiens GN=APOC2 PE=1 SV=1	P02655	APOC2_HUMAN	APOC2_HUMAN Apolipoprotein C-II OS=Homo sapiens GN=APOC2 PE=1 SV=1	5	-4.29571	-10.0898	-12.3574	10.6959	-1.79803	-2.82956	-1.59158	-9.78964	24.4848	-8.73687	3.87645	0.209923	0.616705
>tr|E7ENI6|E7ENI6_HUMAN Islet cell autoantigen 1 OS=Homo sapiens GN=ICA1 PE=1 SV=1	E7ENI6	E7ENI6_HUMAN	E7ENI6_HUMAN Islet cell autoantigen 1 OS=Homo sapiens GN=ICA1 PE=1 SV=1	1	-3.628	-0.94721	-2.64152	-5.31573	-1.92107	-0.70924	-2.74306	-1.29262	-2.71516	12.1894	3.83657	0.642846	0.22759
>sp|P04004|VTNC_HUMAN Vitronectin OS=Homo sapiens GN=VTN PE=1 SV=1	P04004	VTNC_HUMAN	VTNC_HUMAN Vitronectin OS=Homo sapiens GN=VTN PE=1 SV=1	20	-1.82536	-2.9644	-4.22432	-1.34753	-0.00120177	4.6309	-1.15785	2.69849	1.36226	1.27877	3.83508	1.91377	0.0121963
>sp|P02750|A2GL_HUMAN Leucine-rich alpha-2-glycoprotein OS=Homo sapiens GN=LRG1 PE=1 SV=2	P02750	A2GL_HUMAN	A2GL_HUMAN Leucine-rich alpha-2-glycoprotein OS=Homo sapiens GN=LRG1 PE=1 SV=2	3	-0.428075	-2.16083	-4.97054	-2.64557	-1.17111	6.15116	3.77328	5.46386	-4.71432	-2.95583	3.81886	0.833148	0.146843
>sp|P19823|ITIH2_HUMAN Inter-alpha-trypsin inhibitor heavy chain H2 OS=Homo sapiens GN=ITIH2 PE=1 SV=2	P19823	ITIH2_HUMAN	ITIH2_HUMAN Inter-alpha-trypsin inhibitor heavy chain H2 OS=Homo sapiens GN=ITIH2 PE=1 SV=2	22	-1.91126	-8.3324	-7.72999	3.10028	3.30676	4.96385	-2.44347	6.36473	-1.1037	-0.345494	3.80051	0.60157	0.250282
>tr|H7C0L5|H7C0L5_HUMAN Inter-alpha-trypsin inhibitor heavy chain H4 (Fragment) OS=Homo sapiens GN=ITIH4 PE=1 SV=1	H7C0L5	H7C0L5_HUMAN	H7C0L5_HUMAN Inter-alpha-trypsin inhibitor heavy chain H4 (Fragment) OS=Homo sapiens GN=ITIH4 PE=1 SV=1	1	-0.564748	-2.35809	-1.20361	-3.12745	-2.82216	2.07637	1.79108	1.52721	0.0219957	3.37031	3.77261	3.08357	0.000824953
>sp|P01019|ANGT_HUMAN Angiotensinogen OS=Homo sapiens GN=AGT PE=1 SV=1	P01019	ANGT_HUMAN	ANGT_HUMAN Angiotensinogen OS=Homo sapiens GN=AGT PE=1 SV=1	5	-7.13495	2.35164	-8.6857	3.48106	-1.95789	5.22069	-2.85943	4.15125	-2.30382	2.6402	3.75895	0.620988	0.239338
>tr|E9PQD6|E9PQD6_HUMAN Serum amyloid A protein OS=Homo sapiens GN=SAA1 PE=1 SV=1	E9PQD6	E9PQD6_HUMAN	E9PQD6_HUMAN Serum amyloid A protein OS=Homo sapiens GN=SAA1 PE=1 SV=1	1	-6.9672	-9.01373	6.72208	-2.82621	-4.75387	1.11971	13.2214	-7.63074	-0.559928	-4.26464	3.74495	0.369377	0.427192
>sp|P06702|S10A9_HUMAN Protein S100-A9 OS=Homo sapiens GN=S100A9 PE=1 SV=1	P06702	S10A9_HUMAN	S10A9_HUMAN Protein S100-A9 OS=Homo sapiens GN=S100A9 PE=1 SV=1	3	-3.35999	-2.80058	0.549105	-5.61667	-0.387564	4.93527	-0.545644	8.44575	-2.72111	-3.06731	3.73253	0.752404	0.176846
>sp|P13671|CO6_HUMAN Complement component C6 OS=Homo sapiens GN=C6 PE=1 SV=3	P13671	CO6_HUMAN	CO6_HUMAN Complement component C6 OS=Homo sapiens GN=C6 PE=1 SV=3	16	0.439269	-5.22642	-7.13189	-2.0973	1.99012	5.98833	-0.947001	4.35393	-1.00233	-1.77575	3.72868	0.827517	0.148759
>sp|P02766|TTHY_HUMAN Transthyretin OS=Homo sapiens GN=TTR PE=1 SV=1	P02766	TTHY_HUMAN	TTHY_HUMAN Transthyretin OS=Homo sapiens GN=TTR PE=1 SV=1	7	-4.7336	-6.02801	-6.48749	7.31395	-0.0140689	3.96634	-4.79165	10.0986	0.853518	-1.92331	3.63054	0.45744	0.348787
>sp|Q6P5Q4|LMOD2_HUMAN Leiomodin-2 OS=Homo sapiens GN=LMOD2 PE=1 SV=2	Q6P5Q4	LMOD2_HUMAN	LMOD2_HUMAN Leiomodin-2 OS=Homo sapiens GN=LMOD2 PE=1 SV=2	1	-2.26148	-1.36669	-1.58717	-2.18755	-2.50651	0.897873	0.26358	3.9016	-0.259566	3.39429	3.62144	2.49802	0.0031767
>tr|E5RK69|E5RK69_HUMAN Annexin OS=Homo sapiens GN=ANXA6 PE=1 SV=1	E5RK69	E5RK69_HUMAN	E5RK69_HUMAN Annexin OS=Homo sapiens GN=ANXA6 PE=1 SV=1	2	-1.07211	-5.06835	-4.96239	-4.19536	2.76327	1.18049	0.990139	0.711956	0.879465	1.75064	3.60953	1.35271	0.0443907
>sp|P04626|ERBB2_HUMAN Receptor tyrosine-protein kinase erbB-2 OS=Homo sapiens GN=ERBB2 PE=1 SV=1	P04626	ERBB2_HUMAN	ERBB2_HUMAN Receptor tyrosine-protein kinase erbB-2 OS=Homo sapiens GN=ERBB2 PE=1 SV=1	2	-2.78183	-1.92648	0.402205	-3.64185	-2.24878	4.66404	-1.32219	3.975	-0.323849	0.765257	3.591	1.52495	0.029857
>sp|O75636|FCN3_HUMAN Ficolin-3 OS=Homo sapiens GN=FCN3 PE=1 SV=2	O75636	FCN3_HUMAN	FCN3_HUMAN Ficolin-3 OS=Homo sapiens GN=FCN3 PE=1 SV=2	4	-0.849587	-2.8261	-4.4227	0.83967	-2.60582	4.35532	-2.5978	1.08073	5.13322	0.112277	3.58966	1.18593	0.0651735
>tr|D6R9Z8|D6R9Z8_HUMAN Complement factor I OS=Homo sapiens GN=CFI PE=1 SV=1	D6R9Z8	D6R9Z8_HUMAN	D6R9Z8_HUMAN Complement factor I OS=Homo sapiens GN=CFI PE=1 SV=1	1	-1.60572	-5.55438	-5.15242	0.905999	0.624353	4.00653	0.201628	1.789	0.54565	0.321674	3.52933	1.27884	0.0526207
>tr|F2Z3H0|F2Z3H0_HUMAN DnaJ homolog subfamily C member 2 OS=Homo sapiens GN=DNAJC2 PE=1 SV=1	F2Z3H0	F2Z3H0_HUMAN	F2Z3H0_HUMAN DnaJ homolog subfamily C member 2 OS=Homo sapiens GN=DNAJC2 PE=1 SV=1	1	-4.07389	-4.59439	-2.40482	-2.83794	1.84449	0.00628481	-5.50514	1.98752	2.23808	6.84638	3.52794	0.786442	0.163515
>sp|P04070|PROC_HUMAN Vitamin K-dependent protein C OS=Homo sapiens GN=PROC PE=1 SV=1	P04070	PROC_HUMAN	PROC_HUMAN Vitamin K-dependent protein C OS=Homo sapiens GN=PROC PE=1 SV=1	3	-1.50746	-2.71279	-3.9961	-1.29307	-0.0507962	1.58567	0.514076	2.29075	3.53709	0.10857	3.51928	2.3177	0.00481172
>sp|P03952|KLKB1_HUMAN Plasma kallikrein OS=Homo sapiens GN=KLKB1 PE=1 SV=1	P03952	KLKB1_HUMAN	KLKB1_HUMAN Plasma kallikrein OS=Homo sapiens GN=KLKB1 PE=1 SV=1	17	-3.51184	-5.74085	-9.07968	7.04616	-0.844328	6.98599	0.31837	7.9529	-10.313	0.511658	3.51729	0.364483	0.432034
>sp|P02746|C1QB_HUMAN Complement C1q subcomponent subunit B OS=Homo sapiens GN=C1QB PE=1 SV=3	P02746	C1QB_HUMAN	C1QB_HUMAN Complement C1q subcomponent subunit B OS=Homo sapiens GN=C1QB PE=1 SV=3	3	-2.22068	-6.83995	-3.05002	0.646055	1.72367	3.11643	-0.84711	2.34736	2.01591	1.11946	3.4986	1.17244	0.0672296
>tr|K7ER74|K7ER74_HUMAN Protein APOC4-APOC2 OS=Homo sapiens GN=APOC4-APOC2 PE=1 SV=1	K7ER74	K7ER74_HUMAN	K7ER74_HUMAN Protein APOC4-APOC2 OS=Homo sapiens GN=APOC4-APOC2 PE=1 SV=1	1	-3.61224	-6.61137	-7.36427	6.25791	-2.7658	-0.679722	-1.02008	-5.56556	14.3881	-3.86341	3.47101	0.353388	0.443212
>sp|O75912|DGKI_HUMAN Diacylglycerol kinase iota OS=Homo sapiens GN=DGKI PE=1 SV=1	O75912	DGKI_HUMAN	DGKI_HUMAN Diacylglycerol kinase iota OS=Homo sapiens GN=DGKI PE=1 SV=1	1	-2.08507	-1.47024	-0.984489	-4.9346	-0.516938	1.10813	-2.59749	-0.548303	7.28838	2.06013	3.46044	1.02	0.0954996
>sp|P68371|TBB4B_HUMAN Tubulin beta-4B chain OS=Homo sapiens GN=TUBB4B PE=1 SV=1	P68371	TBB4B_HUMAN	TBB4B_HUMAN Tubulin beta-4B chain OS=Homo sapiens GN=TUBB4B PE=1 SV=1	7	-3.69375	1.83595	0.16234	-1.33013	-6.07575	-0.430497	4.1932	1.94578	2.17483	0.281875	3.4533	1.18709	0.064999
>sp|P01766|HV313_HUMAN Immunoglobulin heavy variable 3-13 OS=Homo sapiens GN=IGHV3-13 PE=1 SV=2	P01766	HV313_HUMAN	HV313_HUMAN Immunoglobulin heavy variable 3-13 OS=Homo sapiens GN=IGHV3-13 PE=1 SV=2	1	-1.0952	-2.10729	-4.4154	-2.07313	-1.83973	2.73421	-3.45634	7.81475	0.813359	-2.171	3.45315	0.874596	0.133476
>tr|Q5T6W2|Q5T6W2_HUMAN Heterogeneous nuclear ribonucleoprotein K (Fragment) OS=Homo sapiens GN=HNRNPK PE=1 SV=1	Q5T6W2	Q5T6W2_HUMAN	Q5T6W2_HUMAN Heterogeneous nuclear ribonucleoprotein K (Fragment) OS=Homo sapiens GN=HNRNPK PE=1 SV=1	1	-5.3184	2.0188	2.02285	-2.91294	-5.00323	2.20357	0.574469	2.38543	0.752636	1.95463	3.41273	1.12143	0.0756085
>tr|A0A075B6H9|A0A075B6H9_HUMAN Protein IGLV4-69 (Fragment) OS=Homo sapiens GN=IGLV4-69 PE=1 SV=1	A0A075B6H9	A0A075B6H9_HUMAN	A0A075B6H9_HUMAN Protein IGLV4-69 (Fragment) OS=Homo sapiens GN=IGLV4-69 PE=1 SV=1	2	-0.67405	-4.58992	-2.60651	-6.18728	2.1254	1.85043	-5.53494	8.84932	1.03519	-1.14486	3.3975	0.596554	0.253189
>sp|Q8TEA7|TBCK_HUMAN TBC domain-containing protein kinase-like protein OS=Homo sapiens GN=TBCK PE=1 SV=4	Q8TEA7	TBCK_HUMAN	TBCK_HUMAN TBC domain-containing protein kinase-like protein OS=Homo sapiens GN=TBCK PE=1 SV=4	4	-3.0493	2.00721	-2.63982	-7.59112	-2.98206	-1.97234	0.911428	-0.780242	0.0112301	4.54715	3.39446	0.963955	0.108654
>sp|Q96RT7|GCP6_HUMAN Gamma-tubulin complex component 6 OS=Homo sapiens GN=TUBGCP6 PE=1 SV=3	Q96RT7	GCP6_HUMAN	GCP6_HUMAN Gamma-tubulin complex component 6 OS=Homo sapiens GN=TUBGCP6 PE=1 SV=3	1	-2.41797	-1.19266	-0.634225	-3.7518	-1.38863	1.50268	-2.00588	2.04936	1.19223	4.72763	3.37026	1.62851	0.0235231
>sp|Q5SWL8|PRA19_HUMAN PRAME family member 19 OS=Homo sapiens GN=PRAMEF19 PE=3 SV=2	Q5SWL8	PRA19_HUMAN	PRA19_HUMAN PRAME family member 19 OS=Homo sapiens GN=PRAMEF19 PE=3 SV=2	1	-1.27449	-6.36051	-4.64735	3.15909	-1.22244	3.46014	0.910538	1.08385	1.89181	-0.842189	3.36997	1.02069	0.0953475
>sp|Q8N4C8|MINK1_HUMAN Misshapen-like kinase 1 OS=Homo sapiens GN=MINK1 PE=1 SV=2	Q8N4C8	MINK1_HUMAN	MINK1_HUMAN Misshapen-like kinase 1 OS=Homo sapiens GN=MINK1 PE=1 SV=2	1	-2.63711	-2.33892	-4.35416	-2.57391	-2.79615	9.26052	-5.29025	-0.746579	-2.93803	1.84609	3.3664	0.657508	0.220035
>sp|Q8NI35|INADL_HUMAN InaD-like protein OS=Homo sapiens GN=PATJ PE=1 SV=3	Q8NI35	INADL_HUMAN	INADL_HUMAN InaD-like protein OS=Homo sapiens GN=PATJ PE=1 SV=3	2	-2.43889	-7.93471	-3.55318	-1.86377	3.67809	-1.63104	-7.77312	0.588039	2.76208	10.6072	3.33313	0.42929	0.372143
>tr|Q5VY30|Q5VY30_HUMAN Retinol binding protein 4, plasma, isoform CRA_b OS=Homo sapiens GN=RBP4 PE=1 SV=2	Q5VY30	Q5VY30_HUMAN	Q5VY30_HUMAN Retinol binding protein 4, plasma, isoform CRA_b OS=Homo sapiens GN=RBP4 PE=1 SV=2	2	-2.72203	-1.99983	-5.14128	2.99486	-2.32812	2.21982	1.04649	2.85334	0.797934	0.473882	3.31757	1.33982	0.0457275
>sp|Q5T200|ZC3HD_HUMAN Zinc finger CCCH domain-containing protein 13 OS=Homo sapiens GN=ZC3H13 PE=1 SV=1	Q5T200	ZC3HD_HUMAN	ZC3HD_HUMAN Zinc finger CCCH domain-containing protein 13 OS=Homo sapiens GN=ZC3H13 PE=1 SV=1	2	-4.35942	-1.93273	-2.3597	-1.22354	0.573158	1.70369	-3.56303	2.71666	-0.527588	6.93328	3.31305	0.912083	0.122438
>sp|Q8NAA5|LR75A_HUMAN Leucine-rich repeat-containing protein 75A OS=Homo sapiens GN=LRRC75A PE=2 SV=2	Q8NAA5	LR75A_HUMAN	LR75A_HUMAN Leucine-rich repeat-containing protein 75A OS=Homo sapiens GN=LRRC75A PE=2 SV=2	1	-4.09568	-0.13943	0.680428	-5.12966	-1.08261	4.11136	-1.96102	-0.254474	2.13177	2.68869	3.29666	1.16239	0.0688036
>sp|P02765|FETUA_HUMAN Alpha-2-HS-glycoprotein OS=Homo sapiens GN=AHSG PE=1 SV=1	P02765	FETUA_HUMAN	FETUA_HUMAN Alpha-2-HS-glycoprotein OS=Homo sapiens GN=AHSG PE=1 SV=1	10	-2.95323	-7.95316	-6.89008	-0.505295	7.55378	1.71186	-0.326002	4.32724	1.88212	-1.89684	3.28927	0.523149	0.299814
>sp|Q96KN2|CNDP1_HUMAN Beta-Ala-His dipeptidase OS=Homo sapiens GN=CNDP1 PE=1 SV=4	Q96KN2	CNDP1_HUMAN	CNDP1_HUMAN Beta-Ala-His dipeptidase OS=Homo sapiens GN=CNDP1 PE=1 SV=4	2	-3.35104	-2.10613	-5.11132	0.0515947	0.87665	1.14768	2.17774	2.14041	3.45459	-2.14277	3.28358	1.27467	0.0531294
>sp|Q7Z7B0|FLIP1_HUMAN Filamin-A-interacting protein 1 OS=Homo sapiens GN=FILIP1 PE=1 SV=1	Q7Z7B0	FLIP1_HUMAN	FLIP1_HUMAN Filamin-A-interacting protein 1 OS=Homo sapiens GN=FILIP1 PE=1 SV=1	4	-2.54392	0.383976	-1.28086	-1.83117	-3.8629	3.29385	-1.19177	3.96101	-0.980975	2.18581	3.28056	1.46945	0.0339273
>sp|P61266|STX1B_HUMAN Syntaxin-1B OS=Homo sapiens GN=STX1B PE=1 SV=1	P61266	STX1B_HUMAN	STX1B_HUMAN Syntaxin-1B OS=Homo sapiens GN=STX1B PE=1 SV=1	1	-4.74593	-2.81406	-4.27643	-1.40842	1.33051	3.05362	-2.55722	7.63392	-0.711594	-2.9406	3.27849	0.727528	0.187271
>sp|P23025|XPA_HUMAN DNA repair protein complementing XP-A cells OS=Homo sapiens GN=XPA PE=1 SV=1	P23025	XPA_HUMAN	XPA_HUMAN DNA repair protein complementing XP-A cells OS=Homo sapiens GN=XPA PE=1 SV=1	1	0.0236453	-9.31753	-5.6864	0.982291	1.74779	2.50956	-3.65814	6.75484	2.54437	-4.10013	3.26014	0.513019	0.306889
>sp|P49908|SEPP1_HUMAN Selenoprotein P OS=Homo sapiens GN=SEPP1 PE=1 SV=3	P49908	SEPP1_HUMAN	SEPP1_HUMAN Selenoprotein P OS=Homo sapiens GN=SEPP1 PE=1 SV=3	1	-1.45954	-3.40048	-2.72167	0.750955	-2.04255	2.82499	1.94091	0.635511	2.03984	-0.0388876	3.25513	2.22137	0.00600656
>sp|P05543|THBG_HUMAN Thyroxine-binding globulin OS=Homo sapiens GN=SERPINA7 PE=1 SV=2	P05543	THBG_HUMAN	THBG_HUMAN Thyroxine-binding globulin OS=Homo sapiens GN=SERPINA7 PE=1 SV=2	2	-1.23003	-2.99975	-6.23869	-1.60206	1.99615	2.27936	-2.23595	4.71636	2.26233	-0.847201	3.24986	0.950077	0.112182
>sp|P61626|LYSC_HUMAN Lysozyme C OS=Homo sapiens GN=LYZ PE=1 SV=1	P61626	LYSC_HUMAN	LYSC_HUMAN Lysozyme C OS=Homo sapiens GN=LYZ PE=1 SV=1	2	-0.457035	-1.249	-1.12892	-3.21511	-2.57238	1.49898	-1.22444	5.14064	1.25798	0.913491	3.24182	1.656	0.02208
>sp|Q96QD8|S38A2_HUMAN Sodium-coupled neutral amino acid transporter 2 OS=Homo sapiens GN=SLC38A2 PE=1 SV=2	Q96QD8	S38A2_HUMAN	S38A2_HUMAN Sodium-coupled neutral amino acid transporter 2 OS=Homo sapiens GN=SLC38A2 PE=1 SV=2	2	-3.21922	-1.07536	1.17095	-3.85004	-1.30562	0.816766	2.08478	1.56343	0.525541	2.82214	3.21839	1.95434	0.0111085
>tr|A0A087X0P6|A0A087X0P6_HUMAN Protein IGKV2D-29 OS=Homo sapiens GN=IGKV2D-29 PE=1 SV=1	A0A087X0P6	A0A087X0P6_HUMAN	A0A087X0P6_HUMAN Protein IGKV2D-29 OS=Homo sapiens GN=IGKV2D-29 PE=1 SV=1	1	-2.89185	-4.05253	-3.29642	0.611258	0.064177	0.263947	-3.0752	1.68955	8.49929	-0.877488	3.21309	0.749663	0.177966
>sp|Q9H6I2|SOX17_HUMAN Transcription factor SOX-17 OS=Homo sapiens GN=SOX17 PE=1 SV=1	Q9H6I2	SOX17_HUMAN	SOX17_HUMAN Transcription factor SOX-17 OS=Homo sapiens GN=SOX17 PE=1 SV=1	1	-3.32024	-1.18325	-1.76982	-1.12516	-1.38859	1.75368	-1.51462	2.89279	0.815334	3.21269	3.18938	2.0176	0.00960283
>sp|O14791|APOL1_HUMAN Apolipoprotein L1 OS=Homo sapiens GN=APOL1 PE=1 SV=5	O14791	APOL1_HUMAN	APOL1_HUMAN Apolipoprotein L1 OS=Homo sapiens GN=APOL1 PE=1 SV=5	9	0.0726422	-3.21536	-6.84052	-0.30546	1.57397	3.33762	-1.55614	4.90348	0.070497	0.467382	3.18751	0.881824	0.131273
>sp|P30838|AL3A1_HUMAN Aldehyde dehydrogenase, dimeric NADP-preferring OS=Homo sapiens GN=ALDH3A1 PE=1 SV=3	P30838	AL3A1_HUMAN	AL3A1_HUMAN Aldehyde dehydrogenase, dimeric NADP-preferring OS=Homo sapiens GN=ALDH3A1 PE=1 SV=3	1	-5.59342	-2.0628	1.52411	-3.51681	0.0843209	-1.61333	-2.2331	2.53613	3.93195	3.71448	3.18015	0.917361	0.120959
>sp|Q9NYB9|ABI2_HUMAN Abl interactor 2 OS=Homo sapiens GN=ABI2 PE=1 SV=1	Q9NYB9	ABI2_HUMAN	ABI2_HUMAN Abl interactor 2 OS=Homo sapiens GN=ABI2 PE=1 SV=1	4	-2.33388	-0.885083	-1.08766	-1.575	-1.73036	-0.00903136	-1.48673	4.55154	-1.0103	6.11112	3.15372	1.10015	0.0794062
>sp|Q13576|IQGA2_HUMAN Ras GTPase-activating-like protein IQGAP2 OS=Homo sapiens GN=IQGAP2 PE=1 SV=4	Q13576	IQGA2_HUMAN	IQGA2_HUMAN Ras GTPase-activating-like protein IQGAP2 OS=Homo sapiens GN=IQGAP2 PE=1 SV=4	2	1.04213	0.08309	0.781599	0.164926	0.05078	-0.397258	0.513339	6.17696	-0.265736	11.7567	3.13229	0.644462	0.226745
>sp|Q9HCJ0|TNR6C_HUMAN Trinucleotide repeat-containing gene 6C protein OS=Homo sapiens GN=TNRC6C PE=1 SV=3	Q9HCJ0	TNR6C_HUMAN	TNR6C_HUMAN Trinucleotide repeat-containing gene 6C protein OS=Homo sapiens GN=TNRC6C PE=1 SV=3	1	0.35557	-8.62953	-6.10138	1.06092	1.58975	0.0932219	-3.41559	6.55848	4.07323	-3.44291	3.11822	0.503737	0.313518
>sp|Q03591|FHR1_HUMAN Complement factor H-related protein 1 OS=Homo sapiens GN=CFHR1 PE=1 SV=2	Q03591	FHR1_HUMAN	FHR1_HUMAN Complement factor H-related protein 1 OS=Homo sapiens GN=CFHR1 PE=1 SV=2	3	-0.784442	-4.63877	-3.02922	-0.211188	-0.776287	4.29032	-5.56662	4.08545	5.52725	-2.25859	3.10354	0.658809	0.219377
>sp|P02776|PLF4_HUMAN Platelet factor 4 OS=Homo sapiens GN=PF4 PE=1 SV=2	P02776	PLF4_HUMAN	PLF4_HUMAN Platelet factor 4 OS=Homo sapiens GN=PF4 PE=1 SV=2	4	-0.512177	1.74074	1.79809	1.80869	-12.8973	-11.315	13.3848	-6.4404	7.53211	4.2361	3.09192	0.236416	0.580208
>sp|Q96DB2|HDA11_HUMAN Histone deacetylase 11 OS=Homo sapiens GN=HDAC11 PE=1 SV=1	Q96DB2	HDA11_HUMAN	HDA11_HUMAN Histone deacetylase 11 OS=Homo sapiens GN=HDAC11 PE=1 SV=1	1	0.109549	-3.6562	-4.03087	-1.20439	-0.597439	0.719586	-2.1515	5.74984	1.97038	-0.245166	3.0845	1.07861	0.0834425
>tr|H7C2W6|H7C2W6_HUMAN Prolyl 3-hydroxylase 1 (Fragment) OS=Homo sapiens GN=P3H1 PE=1 SV=1	H7C2W6	H7C2W6_HUMAN	H7C2W6_HUMAN Prolyl 3-hydroxylase 1 (Fragment) OS=Homo sapiens GN=P3H1 PE=1 SV=1	1	-3.17919	1.4778	-0.3195	-2.13717	-4.36524	3.17328	0.804695	2.71848	-1.13048	1.2937	3.0766	1.35814	0.0438384
>sp|P04211|LV743_HUMAN Immunoglobulin lambda variable 7-43 OS=Homo sapiens GN=IGLV7-43 PE=3 SV=2	P04211	LV743_HUMAN	LV743_HUMAN Immunoglobulin lambda variable 7-43 OS=Homo sapiens GN=IGLV7-43 PE=3 SV=2	2	0.111183	-8.35619	-9.26384	-2.69805	3.49717	3.16054	-7.82304	9.01997	-0.160017	-5.52695	3.07604	0.34535	0.451492
>sp|P34741|SDC2_HUMAN Syndecan-2 OS=Homo sapiens GN=SDC2 PE=1 SV=2	P34741	SDC2_HUMAN	SDC2_HUMAN Syndecan-2 OS=Homo sapiens GN=SDC2 PE=1 SV=2	1	0.129834	-3.23596	-4.071	-3.02386	1.18002	0.712899	2.18197	2.36426	2.59136	-1.53378	3.06754	1.35012	0.0446556
>sp|P49116|NR2C2_HUMAN Nuclear receptor subfamily 2 group C member 2 OS=Homo sapiens GN=NR2C2 PE=1 SV=1	P49116	NR2C2_HUMAN	NR2C2_HUMAN Nuclear receptor subfamily 2 group C member 2 OS=Homo sapiens GN=NR2C2 PE=1 SV=1	1	-2.08193	-1.93203	-1.31902	-1.1813	-1.66013	0.952766	-1.1881	2.57286	1.52692	3.24717	3.0572	2.34212	0.00454864
>sp|Q8NGE7|OR9K2_HUMAN Olfactory receptor 9K2 OS=Homo sapiens GN=OR9K2 PE=2 SV=2	Q8NGE7	OR9K2_HUMAN	OR9K2_HUMAN Olfactory receptor 9K2 OS=Homo sapiens GN=OR9K2 PE=2 SV=2	1	-2.87172	-1.72782	-0.0680905	-1.89696	-3.21908	0.338992	-2.94638	5.97059	-3.61124	5.72323	3.05177	0.723856	0.188862
>sp|Q03181|PPARD_HUMAN Peroxisome proliferator-activated receptor delta OS=Homo sapiens GN=PPARD PE=1 SV=1	Q03181	PPARD_HUMAN	PPARD_HUMAN Peroxisome proliferator-activated receptor delta OS=Homo sapiens GN=PPARD PE=1 SV=1	1	-3.10835	-1.7839	-1.33986	-2.99275	-0.286054	0.923827	-4.50107	2.28328	0.167993	6.75519	3.02803	0.831847	0.147283
>sp|Q86SI9|CEI_HUMAN Protein CEI OS=Homo sapiens GN=C5orf38 PE=2 SV=1	Q86SI9	CEI_HUMAN	CEI_HUMAN Protein CEI OS=Homo sapiens GN=C5orf38 PE=2 SV=1	1	-1.23124	-6.57154	-2.65772	-0.594644	1.08209	4.27803	-1.64244	4.97562	0.0946742	-2.58612	3.01856	0.766759	0.171096
>sp|Q9UK23|NAGPA_HUMAN N-acetylglucosamine-1-phosphodiester alpha-N-acetylglucosaminidase OS=Homo sapiens GN=NAGPA PE=1 SV=2	Q9UK23	NAGPA_HUMAN	NAGPA_HUMAN N-acetylglucosamine-1-phosphodiester alpha-N-acetylglucosaminidase OS=Homo sapiens GN=NAGPA PE=1 SV=2	1	-0.571543	-4.33236	-2.37447	-3.30111	-2.07776	8.15316	-5.66451	-2.72559	-1.38368	3.97856	3.00304	0.5629	0.27359
>sp|Q9NP56|PDE7B_HUMAN cAMP-specific 3',5'-cyclic phosphodiesterase 7B OS=Homo sapiens GN=PDE7B PE=1 SV=1	Q9NP56	PDE7B_HUMAN	PDE7B_HUMAN cAMP-specific 3',5'-cyclic phosphodiesterase 7B OS=Homo sapiens GN=PDE7B PE=1 SV=1	1	-3.23394	2.83667	-0.104665	-4.63524	-3.92762	2.99177	0.878691	1.37164	-3.69326	4.23103	2.96893	0.782742	0.164914
>sp|P32004|L1CAM_HUMAN Neural cell adhesion molecule L1 OS=Homo sapiens GN=L1CAM PE=1 SV=2	P32004	L1CAM_HUMAN	L1CAM_HUMAN Neural cell adhesion molecule L1 OS=Homo sapiens GN=L1CAM PE=1 SV=2	1	-0.510136	-1.91727	-5.92731	-1.03329	0.460817	2.9719	-0.708522	2.35071	0.0480863	1.24113	2.9661	1.28351	0.0520585
>sp|P01876|IGHA1_HUMAN Ig alpha-1 chain C region OS=Homo sapiens GN=IGHA1 PE=1 SV=2	P01876	IGHA1_HUMAN	IGHA1_HUMAN Ig alpha-1 chain C region OS=Homo sapiens GN=IGHA1 PE=1 SV=2	16	-5.11411	-10.9472	-2.79103	17.4885	-9.67623	5.90209	-4.65558	6.96187	4.196	-8.64583	2.95973	0.196648	0.635847
>sp|Q9NZN1|IRPL1_HUMAN Interleukin-1 receptor accessory protein-like 1 OS=Homo sapiens GN=IL1RAPL1 PE=1 SV=2	Q9NZN1	IRPL1_HUMAN	IRPL1_HUMAN Interleukin-1 receptor accessory protein-like 1 OS=Homo sapiens GN=IL1RAPL1 PE=1 SV=2	1	-2.29397	-3.6349	-2.16373	-0.401661	-0.616693	2.79097	-2.81338	5.68908	-0.0297729	0.031179	2.95581	1.02258	0.0949326
>sp|P07585|PGS2_HUMAN Decorin OS=Homo sapiens GN=DCN PE=1 SV=1	P07585	PGS2_HUMAN	PGS2_HUMAN Decorin OS=Homo sapiens GN=DCN PE=1 SV=1	1	0.512191	-3.07713	-2.37798	-2.69384	-0.362409	-1.26943	2.6597	3.10594	0.906445	1.37526	2.95542	1.65367	0.0221987
>tr|Q5VWC4|Q5VWC4_HUMAN 26S proteasome non-ATPase regulatory subunit 4 OS=Homo sapiens GN=PSMD4 PE=1 SV=1	Q5VWC4	Q5VWC4_HUMAN	Q5VWC4_HUMAN 26S proteasome non-ATPase regulatory subunit 4 OS=Homo sapiens GN=PSMD4 PE=1 SV=1	1	-2.7084	-3.25772	-0.558669	-1.58756	0.0302941	2.86658	-0.299573	0.771826	1.37292	1.97117	2.953	2.15588	0.00698422
>sp|Q6PIL6|KCIP4_HUMAN Kv channel-interacting protein 4 OS=Homo sapiens GN=KCNIP4 PE=1 SV=1	Q6PIL6	KCIP4_HUMAN	KCIP4_HUMAN Kv channel-interacting protein 4 OS=Homo sapiens GN=KCNIP4 PE=1 SV=1	1	-1.74755	-1.39283	-1.97255	-1.58108	-1.73637	0.580964	-0.474915	2.54362	-1.81765	5.49301	2.95108	1.30247	0.0498341
>sp|P02753|RET4_HUMAN Retinol-binding protein 4 OS=Homo sapiens GN=RBP4 PE=1 SV=3	P02753	RET4_HUMAN	RET4_HUMAN Retinol-binding protein 4 OS=Homo sapiens GN=RBP4 PE=1 SV=3	3	-3.96055	-2.03873	-2.64709	1.29973	-1.00084	3.79168	-1.68914	2.69898	-0.611026	2.21058	2.94971	1.20434	0.0624681
>sp|Q9NQ30|ESM1_HUMAN Endothelial cell-specific molecule 1 OS=Homo sapiens GN=ESM1 PE=1 SV=2	Q9NQ30	ESM1_HUMAN	ESM1_HUMAN Endothelial cell-specific molecule 1 OS=Homo sapiens GN=ESM1 PE=1 SV=2	6	-1.96303	-0.574659	-0.117947	-3.76013	-0.914579	0.333481	0.650669	1.57563	3.40401	1.45177	2.94918	2.09739	0.00799118
>sp|Q9P0I2|EMC3_HUMAN ER membrane protein complex subunit 3 OS=Homo sapiens GN=EMC3 PE=1 SV=3	Q9P0I2	EMC3_HUMAN	EMC3_HUMAN ER membrane protein complex subunit 3 OS=Homo sapiens GN=EMC3 PE=1 SV=3	5	-2.67916	-1.74376	-2.26926	-0.660252	-1.14849	1.17403	0.185087	3.69263	0.621702	0.53289	2.94145	2.41815	0.0038181
>tr|D6RF35|D6RF35_HUMAN Vitamin D-binding protein OS=Homo sapiens GN=GC PE=1 SV=1	D6RF35	D6RF35_HUMAN	D6RF35_HUMAN Vitamin D-binding protein OS=Homo sapiens GN=GC PE=1 SV=1	1	-7.28797	-9.16773	12.5713	-11.6931	-5.90106	-3.10868	16.9285	-6.27377	-7.25123	-7.15999	2.92268	0.182306	0.657195
>sp|Q7Z4N2|TRPM1_HUMAN Transient receptor potential cation channel subfamily M member 1 OS=Homo sapiens GN=TRPM1 PE=1 SV=2	Q7Z4N2	TRPM1_HUMAN	TRPM1_HUMAN Transient receptor potential cation channel subfamily M member 1 OS=Homo sapiens GN=TRPM1 PE=1 SV=2	1	-4.79818	2.35137	1.40559	-2.22942	-4.21506	1.3481	1.67239	1.95756	0.0706301	1.9781	2.90249	1.05705	0.0876898
>sp|P01743|HV146_HUMAN Immunoglobulin heavy variable 1-46 OS=Homo sapiens GN=IGHV1-46 PE=1 SV=2	P01743	HV146_HUMAN	HV146_HUMAN Immunoglobulin heavy variable 1-46 OS=Homo sapiens GN=IGHV1-46 PE=1 SV=2	2	-2.19405	-2.44792	-2.27865	-2.929	-2.60251	-0.506198	8.75348	-1.53471	-2.70881	-1.98158	2.89487	0.678702	0.209555
>tr|A0A075B7D0|A0A075B7D0_HUMAN Protein IGHV1OR15-1 (Fragment) OS=Homo sapiens GN=IGHV1OR15-1 PE=1 SV=1	A0A075B7D0	A0A075B7D0_HUMAN	A0A075B7D0_HUMAN Protein IGHV1OR15-1 (Fragment) OS=Homo sapiens GN=IGHV1OR15-1 PE=1 SV=1	1	-2.91909	-4.32828	-7.40956	0.262481	2.87561	3.18427	-6.77389	0.677448	6.21599	-0.371573	2.89022	0.47733	0.333173
>sp|Q9Y282|ERGI3_HUMAN Endoplasmic reticulum-Golgi intermediate compartment protein 3 OS=Homo sapiens GN=ERGIC3 PE=1 SV=1	Q9Y282	ERGI3_HUMAN	ERGI3_HUMAN Endoplasmic reticulum-Golgi intermediate compartment protein 3 OS=Homo sapiens GN=ERGIC3 PE=1 SV=1	2	-1.7308	-2.50736	-0.760214	-1.42205	-1.65107	2.7728	1.38117	1.85437	-3.22272	3.51486	2.87439	1.34453	0.0452344
>tr|A0A0U1RRM8|A0A0U1RRM8_HUMAN Fermitin family homolog 2 (Fragment) OS=Homo sapiens GN=FERMT2 PE=1 SV=1	A0A0U1RRM8	A0A0U1RRM8_HUMAN	A0A0U1RRM8_HUMAN Fermitin family homolog 2 (Fragment) OS=Homo sapiens GN=FERMT2 PE=1 SV=1	1	-4.34317	2.63635	1.3693	-2.39608	-5.9363	2.43944	0.295181	2.71252	-0.697488	0.935228	2.87096	0.849476	0.141424
>sp|Q5ST30|SYVM_HUMAN Valine--tRNA ligase, mitochondrial OS=Homo sapiens GN=VARS2 PE=1 SV=2	Q5ST30	SYVM_HUMAN	SYVM_HUMAN Valine--tRNA ligase, mitochondrial OS=Homo sapiens GN=VARS2 PE=1 SV=2	1	-1.56218	-2.40043	-1.2585	-1.08838	-1.58768	2.53334	-1.89314	3.08799	1.74822	0.8492	2.84455	1.86516	0.0136409
>sp|P22792|CPN2_HUMAN Carboxypeptidase N subunit 2 OS=Homo sapiens GN=CPN2 PE=1 SV=3	P22792	CPN2_HUMAN	CPN2_HUMAN Carboxypeptidase N subunit 2 OS=Homo sapiens GN=CPN2 PE=1 SV=3	8	-1.34327	-5.40411	-7.81514	2.21837	2.89759	4.54185	-1.01868	3.15561	2.15836	-4.12166	2.83241	0.509101	0.30967
>sp|P01772|HV333_HUMAN Immunoglobulin heavy variable 3-33 OS=Homo sapiens GN=IGHV3-33 PE=1 SV=2	P01772	HV333_HUMAN	HV333_HUMAN Immunoglobulin heavy variable 3-33 OS=Homo sapiens GN=IGHV3-33 PE=1 SV=2	3	-0.607715	-6.58633	-8.26246	1.5617	3.58619	1.78718	-2.59953	7.97292	-2.65923	-0.734197	2.81515	0.419157	0.380928
>sp|Q3ZCM7|TBB8_HUMAN Tubulin beta-8 chain OS=Homo sapiens GN=TUBB8 PE=1 SV=2	Q3ZCM7	TBB8_HUMAN	TBB8_HUMAN Tubulin beta-8 chain OS=Homo sapiens GN=TUBB8 PE=1 SV=2	7	-2.52316	2.11937	1.33582	-1.46441	-6.40831	0.0608484	2.93318	2.53508	1.53621	0.0161711	2.80444	0.903091	0.125
>sp|Q9H1H9|KI13A_HUMAN Kinesin-like protein KIF13A OS=Homo sapiens GN=KIF13A PE=1 SV=2	Q9H1H9	KI13A_HUMAN	KI13A_HUMAN Kinesin-like protein KIF13A OS=Homo sapiens GN=KIF13A PE=1 SV=2	1	-1.39633	-1.77317	0.347952	-1.88021	-2.84625	1.8201	-1.78346	3.6717	-0.607424	3.26766	2.78331	1.3221	0.0476318
>sp|P07360|CO8G_HUMAN Complement component C8 gamma chain OS=Homo sapiens GN=C8G PE=1 SV=3	P07360	CO8G_HUMAN	CO8G_HUMAN Complement component C8 gamma chain OS=Homo sapiens GN=C8G PE=1 SV=3	5	0.886712	-6.20126	-2.99135	0.411204	0.356043	1.80131	-2.62389	4.09448	2.74924	0.215578	2.75507	0.791481	0.161629
>tr|A0A0C4DH29|A0A0C4DH29_HUMAN Protein IGHV1-3 (Fragment) OS=Homo sapiens GN=IGHV1-3 PE=1 SV=1	A0A0C4DH29	A0A0C4DH29_HUMAN	A0A0C4DH29_HUMAN Protein IGHV1-3 (Fragment) OS=Homo sapiens GN=IGHV1-3 PE=1 SV=1	1	-2.86162	-3.01846	-2.76002	-3.27413	2.92978	0.222461	7.79981	1.47267	-3.95182	-0.77539	2.75043	0.585564	0.259678
>sp|Q9UI10|EI2BD_HUMAN Translation initiation factor eIF-2B subunit delta OS=Homo sapiens GN=EIF2B4 PE=1 SV=2	Q9UI10	EI2BD_HUMAN	EI2BD_HUMAN Translation initiation factor eIF-2B subunit delta OS=Homo sapiens GN=EIF2B4 PE=1 SV=2	4	-0.795578	-3.15617	-1.87527	-0.471919	-2.11707	1.89378	-2.08324	1.69339	0.238575	3.3833	2.70836	1.50044	0.0315905
>sp|P82663|RT25_HUMAN 28S ribosomal protein S25, mitochondrial OS=Homo sapiens GN=MRPS25 PE=1 SV=1	P82663	RT25_HUMAN	RT25_HUMAN 28S ribosomal protein S25, mitochondrial OS=Homo sapiens GN=MRPS25 PE=1 SV=1	2	-0.878306	-0.602943	-0.705739	-2.16485	-2.33388	2.11437	0.496497	2.26475	0.207408	1.71786	2.69732	2.84678	0.00142306
>sp|Q8N0S6|CENPL_HUMAN Centromere protein L OS=Homo sapiens GN=CENPL PE=1 SV=2	Q8N0S6	CENPL_HUMAN	CENPL_HUMAN Centromere protein L OS=Homo sapiens GN=CENPL PE=1 SV=2	1	-3.05491	-2.37084	-1.2376	-1.56653	0.530917	0.863921	-2.73171	0.983504	1.81088	4.66919	2.65895	1.09393	0.0805515
>sp|P06396|GELS_HUMAN Gelsolin OS=Homo sapiens GN=GSN PE=1 SV=1	P06396	GELS_HUMAN	GELS_HUMAN Gelsolin OS=Homo sapiens GN=GSN PE=1 SV=1	21	-1.53926	-1.34792	-1.94191	0.0182933	-1.50792	1.43291	0.116343	3.05927	1.40954	0.875586	2.64247	2.69393	0.00202337
>sp|Q8IU81|I2BP1_HUMAN Interferon regulatory factor 2-binding protein 1 OS=Homo sapiens GN=IRF2BP1 PE=1 SV=1	Q8IU81	I2BP1_HUMAN	I2BP1_HUMAN Interferon regulatory factor 2-binding protein 1 OS=Homo sapiens GN=IRF2BP1 PE=1 SV=1	2	-1.94057	-1.42824	-1.55307	-1.54509	-0.305516	0.817027	-1.41081	1.18227	3.47716	2.35571	2.63877	1.80052	0.0158298
>sp|P10643|CO7_HUMAN Complement component C7 OS=Homo sapiens GN=C7 PE=1 SV=2	P10643	CO7_HUMAN	CO7_HUMAN Complement component C7 OS=Homo sapiens GN=C7 PE=1 SV=2	23	0.166839	-6.38375	-5.1162	1.04201	2.01743	0.631876	0.422389	6.18223	4.01684	-6.33722	2.63796	0.441743	0.361624
>tr|C9JL30|C9JL30_HUMAN Sulfatase-modifying factor 2 (Fragment) OS=Homo sapiens GN=SUMF2 PE=1 SV=9	C9JL30	C9JL30_HUMAN	C9JL30_HUMAN Sulfatase-modifying factor 2 (Fragment) OS=Homo sapiens GN=SUMF2 PE=1 SV=9	1	-3.38625	1.27634	-0.226183	-1.93691	-2.62098	1.56784	0.494128	1.69214	0.45392	2.07335	2.63507	1.70548	0.0197025
>tr|B4DWG0|B4DWG0_HUMAN RCC1 and BTB domain-containing protein 2 OS=Homo sapiens GN=RCBTB2 PE=1 SV=1	B4DWG0	B4DWG0_HUMAN	B4DWG0_HUMAN RCC1 and BTB domain-containing protein 2 OS=Homo sapiens GN=RCBTB2 PE=1 SV=1	1	0.239122	-2.85469	-0.479221	-2.69642	-1.96946	2.67959	-2.83611	5.19155	1.45548	-1.10415	2.6294	0.901331	0.125507
>sp|Q15012|LAP4A_HUMAN Lysosomal-associated transmembrane protein 4A OS=Homo sapiens GN=LAPTM4A PE=1 SV=1	Q15012	LAP4A_HUMAN	LAP4A_HUMAN Lysosomal-associated transmembrane protein 4A OS=Homo sapiens GN=LAPTM4A PE=1 SV=1	1	-0.464806	-1.12102	-0.743401	-2.89156	-1.51379	0.063179	1.88593	1.67543	1.40905	1.28624	2.61088	2.93534	0.00116054
>sp|Q9UEU0|VTI1B_HUMAN Vesicle transport through interaction with t-SNAREs homolog 1B OS=Homo sapiens GN=VTI1B PE=1 SV=3	Q9UEU0	VTI1B_HUMAN	VTI1B_HUMAN Vesicle transport through interaction with t-SNAREs homolog 1B OS=Homo sapiens GN=VTI1B PE=1 SV=3	3	-3.16338	-0.45398	-0.211188	-0.824594	-2.11615	2.30425	0.112391	2.85211	1.17913	-0.251661	2.5931	1.8719	0.0134307
>sp|Q5VWJ9|SNX30_HUMAN Sorting nexin-30 OS=Homo sapiens GN=SNX30 PE=1 SV=1	Q5VWJ9	SNX30_HUMAN	SNX30_HUMAN Sorting nexin-30 OS=Homo sapiens GN=SNX30 PE=1 SV=1	3	-1.93792	-0.0138905	-0.241723	-2.46302	-1.85995	2.20718	0.63067	0.740775	1.80904	0.988365	2.57851	2.65662	0.00220484
>sp|Q9C035|TRIM5_HUMAN Tripartite motif-containing protein 5 OS=Homo sapiens GN=TRIM5 PE=1 SV=1	Q9C035	TRIM5_HUMAN	TRIM5_HUMAN Tripartite motif-containing protein 5 OS=Homo sapiens GN=TRIM5 PE=1 SV=1	2	-2.18053	-1.41625	-1.48437	0.784195	-3.0063	3.62077	-1.90645	2.91389	0.379373	0.399257	2.54202	1.20368	0.0625639
>sp|Q9NXV6|CARF_HUMAN CDKN2A-interacting protein OS=Homo sapiens GN=CDKN2AIP PE=1 SV=3	Q9NXV6	CARF_HUMAN	CARF_HUMAN CDKN2A-interacting protein OS=Homo sapiens GN=CDKN2AIP PE=1 SV=3	2	-1.21279	-0.660581	-2.8239	-2.19222	-0.814327	6.84367	-0.929714	-0.677722	-0.0286843	-0.211128	2.54005	0.869637	0.135009
>sp|P10124|SRGN_HUMAN Serglycin OS=Homo sapiens GN=SRGN PE=1 SV=3	P10124	SRGN_HUMAN	SRGN_HUMAN Serglycin OS=Homo sapiens GN=SRGN PE=1 SV=3	4	0.460185	-2.47716	-2.72446	-1.97591	0.118137	-0.534729	3.22089	3.18883	1.30741	-1.08676	2.53897	1.2691	0.0538145
>tr|F8W031|F8W031_HUMAN Uncharacterized protein (Fragment) OS=Homo sapiens PE=1 SV=1	F8W031	F8W031_HUMAN	F8W031_HUMAN Uncharacterized protein (Fragment) OS=Homo sapiens PE=1 SV=1	1	-2.66741	-1.9168	0.681167	-3.0098	-1.31106	-0.128187	-4.12713	6.01772	-2.13844	4.79377	2.52833	0.591793	0.255981
>sp|Q9NQ89|CL004_HUMAN Protein C12orf4 OS=Homo sapiens GN=C12orf4 PE=2 SV=1	Q9NQ89	CL004_HUMAN	CL004_HUMAN Protein C12orf4 OS=Homo sapiens GN=C12orf4 PE=2 SV=1	3	-1.72084	-0.968626	0.594848	-3.44297	-1.26605	2.33403	-0.876865	3.30325	1.69804	-0.648888	2.52264	1.36334	0.0433173
>sp|Q04756|HGFA_HUMAN Hepatocyte growth factor activator OS=Homo sapiens GN=HGFAC PE=1 SV=1	Q04756	HGFA_HUMAN	HGFA_HUMAN Hepatocyte growth factor activator OS=Homo sapiens GN=HGFAC PE=1 SV=1	3	-0.723223	-4.85968	-2.89067	0.928154	0.628745	1.79592	0.602096	2.16751	-2.45842	3.57081	2.51891	0.882951	0.130933
>sp|O75600|KBL_HUMAN 2-amino-3-ketobutyrate coenzyme A ligase, mitochondrial OS=Homo sapiens GN=GCAT PE=1 SV=1	O75600	KBL_HUMAN	KBL_HUMAN 2-amino-3-ketobutyrate coenzyme A ligase, mitochondrial OS=Homo sapiens GN=GCAT PE=1 SV=1	3	-1.1853	-2.10625	-1.40107	0.0891987	-1.88882	1.45788	0.376953	3.27928	0.211497	0.720525	2.50767	2.21413	0.00610754
>sp|P18858|DNLI1_HUMAN DNA ligase 1 OS=Homo sapiens GN=LIG1 PE=1 SV=1	P18858	DNLI1_HUMAN	DNLI1_HUMAN DNA ligase 1 OS=Homo sapiens GN=LIG1 PE=1 SV=1	2	-0.978923	-3.11399	-2.03364	-0.0536778	0.150497	-0.088978	-0.803575	2.93062	0.602176	3.83948	2.50189	1.30263	0.0498157
>sp|Q9NRD9|DUOX1_HUMAN Dual oxidase 1 OS=Homo sapiens GN=DUOX1 PE=1 SV=1	Q9NRD9	DUOX1_HUMAN	DUOX1_HUMAN Dual oxidase 1 OS=Homo sapiens GN=DUOX1 PE=1 SV=1	1	-2.64712	-0.808751	-0.544963	-1.04057	-1.07943	1.3112	-1.93509	3.97822	-2.11831	5.15131	2.50163	0.851218	0.140858
>sp|P78345|RPP38_HUMAN Ribonuclease P protein subunit p38 OS=Homo sapiens GN=RPP38 PE=1 SV=2	P78345	RPP38_HUMAN	RPP38_HUMAN Ribonuclease P protein subunit p38 OS=Homo sapiens GN=RPP38 PE=1 SV=2	1	-2.11119	-1.93866	-0.869887	-0.622048	-1.40506	0.900665	-2.59402	2.64724	-0.133808	4.71778	2.49694	1.06901	0.0853081
>sp|Q9BXR6|FHR5_HUMAN Complement factor H-related protein 5 OS=Homo sapiens GN=CFHR5 PE=1 SV=1	Q9BXR6	FHR5_HUMAN	FHR5_HUMAN Complement factor H-related protein 5 OS=Homo sapiens GN=CFHR5 PE=1 SV=1	3	-0.956306	-1.97832	-2.85289	0.109778	-1.4803	2.85259	-2.23221	2.73517	3.50226	-1.54886	2.4934	1.02502	0.0944017
>sp|P03950|ANGI_HUMAN Angiogenin OS=Homo sapiens GN=ANG PE=1 SV=1	P03950	ANGI_HUMAN	ANGI_HUMAN Angiogenin OS=Homo sapiens GN=ANG PE=1 SV=1	2	-3.41843	-3.08952	-0.131406	-4.25037	3.31861	0.910253	0.987298	2.87511	3.88849	-3.77531	2.49139	0.638234	0.23002
>sp|P01701|LV151_HUMAN Immunoglobulin lambda variable 1-51 OS=Homo sapiens GN=IGLV1-51 PE=1 SV=2	P01701	LV151_HUMAN	LV151_HUMAN Immunoglobulin lambda variable 1-51 OS=Homo sapiens GN=IGLV1-51 PE=1 SV=2	1	-1.83904	-5.12439	-3.67435	-0.864098	2.36897	1.55688	-5.75899	6.55004	1.39631	-0.448402	2.48575	0.491102	0.322774
>sp|Q8NC26|ZN114_HUMAN Zinc finger protein 114 OS=Homo sapiens GN=ZNF114 PE=1 SV=1	Q8NC26	ZN114_HUMAN	ZN114_HUMAN Zinc finger protein 114 OS=Homo sapiens GN=ZNF114 PE=1 SV=1	1	1.12714	-4.87129	-5.80624	0.479617	-0.185151	3.83838	-3.39731	5.02873	0.782304	-3.10171	2.48126	0.518437	0.303084
>sp|P56199|ITA1_HUMAN Integrin alpha-1 OS=Homo sapiens GN=ITGA1 PE=1 SV=2	P56199	ITA1_HUMAN	ITA1_HUMAN Integrin alpha-1 OS=Homo sapiens GN=ITGA1 PE=1 SV=2	2	-3.83454	0.673113	2.13197	-2.13211	-3.00464	1.96912	1.40198	0.892118	-0.23024	2.10544	2.46093	1.1174	0.0763129
>tr|F5GX88|F5GX88_HUMAN Endoglin OS=Homo sapiens GN=ENG PE=1 SV=1	F5GX88	F5GX88_HUMAN	F5GX88_HUMAN Endoglin OS=Homo sapiens GN=ENG PE=1 SV=1	1	-2.79044	-2.22474	-0.930859	-1.17468	-0.419905	0.219817	-2.93092	6.25539	0.232198	0.967165	2.45686	0.819334	0.151588
>sp|Q13275|SEM3F_HUMAN Semaphorin-3F OS=Homo sapiens GN=SEMA3F PE=2 SV=2	Q13275	SEM3F_HUMAN	SEM3F_HUMAN Semaphorin-3F OS=Homo sapiens GN=SEMA3F PE=2 SV=2	1	-1.88945	-2.46134	-6.61358	1.42812	0.979729	3.72108	-2.39196	0.981103	3.48939	-2.08463	2.4543	0.613395	0.243559
>sp|Q07343|PDE4B_HUMAN cAMP-specific 3',5'-cyclic phosphodiesterase 4B OS=Homo sapiens GN=PDE4B PE=1 SV=1	Q07343	PDE4B_HUMAN	PDE4B_HUMAN cAMP-specific 3',5'-cyclic phosphodiesterase 4B OS=Homo sapiens GN=PDE4B PE=1 SV=1	1	-6.73033	0.38552	-0.450171	-0.185379	-0.302729	1.25994	0.276378	0.380366	2.53405	0.52686	2.45213	0.935454	0.116024
>sp|Q8WZ75|ROBO4_HUMAN Roundabout homolog 4 OS=Homo sapiens GN=ROBO4 PE=1 SV=1	Q8WZ75	ROBO4_HUMAN	ROBO4_HUMAN Roundabout homolog 4 OS=Homo sapiens GN=ROBO4 PE=1 SV=1	9	-1.46032	-1.29492	-1.19294	-0.709753	-1.75172	0.845174	-0.144468	3.58218	-0.0382366	1.56422	2.4437	2.08071	0.0083041
>sp|Q6IAA8|LTOR1_HUMAN Ragulator complex protein LAMTOR1 OS=Homo sapiens GN=LAMTOR1 PE=1 SV=2	Q6IAA8	LTOR1_HUMAN	LTOR1_HUMAN Ragulator complex protein LAMTOR1 OS=Homo sapiens GN=LAMTOR1 PE=1 SV=2	3	-2.94683	1.32419	0.00891517	-2.76229	-2.52154	4.01591	1.28207	1.89631	-2.70385	0.807776	2.43915	0.930654	0.117313
>sp|P00414|COX3_HUMAN Cytochrome c oxidase subunit 3 OS=Homo sapiens GN=MT-CO3 PE=1 SV=2	P00414	COX3_HUMAN	COX3_HUMAN Cytochrome c oxidase subunit 3 OS=Homo sapiens GN=MT-CO3 PE=1 SV=2	1	-4.95108	2.69617	1.37452	-3.68127	-2.42183	1.45204	1.78955	1.73472	-0.397227	0.579405	2.4284	0.820548	0.151165
>sp|Q9H7B2|RPF2_HUMAN Ribosome production factor 2 homolog OS=Homo sapiens GN=RPF2 PE=1 SV=2	Q9H7B2	RPF2_HUMAN	RPF2_HUMAN Ribosome production factor 2 homolog OS=Homo sapiens GN=RPF2 PE=1 SV=2	3	-3.96108	-3.22846	1.68694	-0.547626	-0.529265	-0.518565	-3.0381	7.1515	-0.214873	2.05303	2.4025	0.578919	0.263682
>sp|Q9H4E5|RHOJ_HUMAN Rho-related GTP-binding protein RhoJ OS=Homo sapiens GN=RHOJ PE=1 SV=1	Q9H4E5	RHOJ_HUMAN	RHOJ_HUMAN Rho-related GTP-binding protein RhoJ OS=Homo sapiens GN=RHOJ PE=1 SV=1	3	-2.62163	0.929294	0.362008	-2.33681	-2.11629	0.817659	2.07659	1.02238	-0.0186966	2.33015	2.4023	1.62863	0.0235164
>sp|P31151|S10A7_HUMAN Protein S100-A7 OS=Homo sapiens GN=S100A7 PE=1 SV=4	P31151	S10A7_HUMAN	S10A7_HUMAN Protein S100-A7 OS=Homo sapiens GN=S100A7 PE=1 SV=4	3	-3.7587	-1.99117	-0.327655	-1.35986	0.909157	3.92614	-2.20583	1.46935	2.24482	0.0154443	2.39563	0.987192	0.102993
>sp|Q86WI1|PKHL1_HUMAN Fibrocystin-L OS=Homo sapiens GN=PKHD1L1 PE=2 SV=2	Q86WI1	PKHL1_HUMAN	PKHL1_HUMAN Fibrocystin-L OS=Homo sapiens GN=PKHD1L1 PE=2 SV=2	4	-1.68448	-8.07516	-1.03724	0.992923	-1.81186	-0.31377	-0.426984	2.90678	0.870299	-2.67971	2.39448	0.668798	0.214389
>sp|P08185|CBG_HUMAN Corticosteroid-binding globulin OS=Homo sapiens GN=SERPINA6 PE=1 SV=1	P08185	CBG_HUMAN	CBG_HUMAN Corticosteroid-binding globulin OS=Homo sapiens GN=SERPINA6 PE=1 SV=1	2	-0.808911	-1.35087	-4.4339	-1.55927	0.693569	3.542	-2.67346	4.17499	0.639943	-1.17356	2.39386	0.785681	0.163802
>sp|Q7Z494|NPHP3_HUMAN Nephrocystin-3 OS=Homo sapiens GN=NPHP3 PE=1 SV=1	Q7Z494	NPHP3_HUMAN	NPHP3_HUMAN Nephrocystin-3 OS=Homo sapiens GN=NPHP3 PE=1 SV=1	1	-0.878051	-4.02646	-3.16119	0.0219034	0.704061	2.10897	-2.52684	4.37106	0.940431	-0.406544	2.36536	0.829558	0.148061
>sp|Q9BVQ7|SPA5L_HUMAN Spermatogenesis-associated protein 5-like protein 1 OS=Homo sapiens GN=SPATA5L1 PE=1 SV=2	Q9BVQ7	SPA5L_HUMAN	SPA5L_HUMAN Spermatogenesis-associated protein 5-like protein 1 OS=Homo sapiens GN=SPATA5L1 PE=1 SV=2	1	-1.28481	-2.41026	-1.40339	-1.67358	-1.09326	5.88817	-2.63069	-0.368437	2.56267	-1.52454	2.35849	0.772909	0.168691
>sp|P35900|K1C20_HUMAN Keratin, type I cytoskeletal 20 OS=Homo sapiens GN=KRT20 PE=1 SV=1	P35900	K1C20_HUMAN	K1C20_HUMAN Keratin, type I cytoskeletal 20 OS=Homo sapiens GN=KRT20 PE=1 SV=1	1	-0.577654	-4.13504	-2.46855	0.37975	0.323872	1.15958	0.78832	-0.133358	2.84384	0.650024	2.35721	1.32619	0.0471852
>tr|H3BPL9|H3BPL9_HUMAN Secretory carrier-associated membrane protein 2 (Fragment) OS=Homo sapiens GN=SCAMP2 PE=1 SV=1	H3BPL9	H3BPL9_HUMAN	H3BPL9_HUMAN Secretory carrier-associated membrane protein 2 (Fragment) OS=Homo sapiens GN=SCAMP2 PE=1 SV=1	1	-0.971511	-2.73419	-1.80435	-1.08649	-0.808405	3.13033	-0.817113	0.834239	-0.654804	1.86771	2.35306	1.65511	0.0221256
>sp|Q8IV48|ERI1_HUMAN 3'-5' exoribonuclease 1 OS=Homo sapiens GN=ERI1 PE=1 SV=3	Q8IV48	ERI1_HUMAN	ERI1_HUMAN 3'-5' exoribonuclease 1 OS=Homo sapiens GN=ERI1 PE=1 SV=3	1	-0.525954	-1.82703	-2.9412	-0.330843	-0.75247	0.353937	0.0283376	2.74007	2.61501	-0.352758	2.35242	1.66949	0.0214047
>sp|Q6UX04|CWC27_HUMAN Peptidyl-prolyl cis-trans isomerase CWC27 homolog OS=Homo sapiens GN=CWC27 PE=1 SV=1	Q6UX04	CWC27_HUMAN	CWC27_HUMAN Peptidyl-prolyl cis-trans isomerase CWC27 homolog OS=Homo sapiens GN=CWC27 PE=1 SV=1	3	-1.08302	-2.7101	-2.31481	0.732543	-1.22699	2.14547	-2.07796	4.88368	-1.55392	1.7509	2.35011	0.867197	0.13577
>sp|O94972|TRI37_HUMAN E3 ubiquitin-protein ligase TRIM37 OS=Homo sapiens GN=TRIM37 PE=1 SV=2	O94972	TRI37_HUMAN	TRI37_HUMAN E3 ubiquitin-protein ligase TRIM37 OS=Homo sapiens GN=TRIM37 PE=1 SV=2	1	0.75471	-1.78889	-3.7316	-1.73435	-0.236865	0.893364	0.356553	3.98981	0.771024	-1.04921	2.33971	1.14829	0.0710734
>sp|Q9H0R3|TM222_HUMAN Transmembrane protein 222 OS=Homo sapiens GN=TMEM222 PE=1 SV=2	Q9H0R3	TM222_HUMAN	TM222_HUMAN Transmembrane protein 222 OS=Homo sapiens GN=TMEM222 PE=1 SV=2	1	-2.2053	0.368432	-1.52727	-1.08748	-1.98261	6.50105	-2.20722	-0.743577	-1.72435	3.29071	2.31017	0.656674	0.220458
>sp|Q9Y2H2|SAC2_HUMAN Phosphatidylinositide phosphatase SAC2 OS=Homo sapiens GN=INPP5F PE=1 SV=3	Q9Y2H2	SAC2_HUMAN	SAC2_HUMAN Phosphatidylinositide phosphatase SAC2 OS=Homo sapiens GN=INPP5F PE=1 SV=3	1	-2.31902	-3.24514	0.126115	0.133926	-1.47662	0.154536	-2.34714	5.23708	-1.22259	2.93083	2.30669	0.762864	0.172638
>sp|Q06033|ITIH3_HUMAN Inter-alpha-trypsin inhibitor heavy chain H3 OS=Homo sapiens GN=ITIH3 PE=1 SV=2	Q06033	ITIH3_HUMAN	ITIH3_HUMAN Inter-alpha-trypsin inhibitor heavy chain H3 OS=Homo sapiens GN=ITIH3 PE=1 SV=2	6	0.734444	-2.88303	-2.8696	-2.77281	1.06381	3.25323	-0.248449	3.61865	-3.22404	1.40499	2.30632	0.753831	0.176266
>sp|Q96SJ8|TSN18_HUMAN Tetraspanin-18 OS=Homo sapiens GN=TSPAN18 PE=2 SV=1	Q96SJ8	TSN18_HUMAN	TSN18_HUMAN Tetraspanin-18 OS=Homo sapiens GN=TSPAN18 PE=2 SV=1	2	-1.4185	-0.649895	-0.0618894	-0.455094	-0.860332	-1.75583	-1.728	5.6447	-1.00812	6.84097	2.28789	0.571361	0.268311
>sp|P01860|IGHG3_HUMAN Ig gamma-3 chain C region OS=Homo sapiens GN=IGHG3 PE=1 SV=2	P01860	IGHG3_HUMAN	IGHG3_HUMAN Ig gamma-3 chain C region OS=Homo sapiens GN=IGHG3 PE=1 SV=2	15	-0.847923	-9.54044	-7.4599	3.36424	6.79267	9.32429	-4.55104	5.03496	-4.11777	-1.95035	2.28629	0.224394	0.596494
>sp|P01709|LV208_HUMAN Immunoglobulin lambda variable 2-8 OS=Homo sapiens GN=IGLV2-8 PE=1 SV=2	P01709	LV208_HUMAN	LV208_HUMAN Immunoglobulin lambda variable 2-8 OS=Homo sapiens GN=IGLV2-8 PE=1 SV=2	1	-1.70177	-8.63502	-4.48314	0.33929	4.81336	-0.313687	5.76434	3.40117	-2.99431	-4.10854	2.28325	0.338202	0.458985
>tr|C9JEE0|C9JEE0_HUMAN Immunoglobulin lambda-like polypeptide 1 (Fragment) OS=Homo sapiens GN=IGLL1 PE=1 SV=1	C9JEE0	C9JEE0_HUMAN	C9JEE0_HUMAN Immunoglobulin lambda-like polypeptide 1 (Fragment) OS=Homo sapiens GN=IGLL1 PE=1 SV=1	1	-2.96205	-5.26309	-1.39431	0.8928	0.234945	3.28625	-4.11839	3.53178	1.91989	-1.7016	2.28193	0.589767	0.257177
>tr|K7EPG4|K7EPG4_HUMAN V-type proton ATPase subunit a (Fragment) OS=Homo sapiens GN=ATP6V0A1 PE=1 SV=1	K7EPG4	K7EPG4_HUMAN	K7EPG4_HUMAN V-type proton ATPase subunit a (Fragment) OS=Homo sapiens GN=ATP6V0A1 PE=1 SV=1	1	-0.851455	-3.99871	-3.82297	1.59737	0.0645482	2.22996	-0.411422	4.09443	-0.515946	-1.02592	2.27647	0.792943	0.161086
>sp|O75955|FLOT1_HUMAN Flotillin-1 OS=Homo sapiens GN=FLOT1 PE=1 SV=3	O75955	FLOT1_HUMAN	FLOT1_HUMAN Flotillin-1 OS=Homo sapiens GN=FLOT1 PE=1 SV=3	14	-1.83964	0.0498205	-1.2609	-1.73374	-1.10925	0.991198	0.561127	2.2567	-0.146038	1.80002	2.27134	2.5025	0.00314414
>sp|Q9H479|FN3K_HUMAN Fructosamine-3-kinase OS=Homo sapiens GN=FN3K PE=1 SV=1	Q9H479	FN3K_HUMAN	FN3K_HUMAN Fructosamine-3-kinase OS=Homo sapiens GN=FN3K PE=1 SV=1	5	-0.908356	-1.23034	-1.11995	-0.329452	-1.91501	0.56017	0.892804	0.352954	1.38682	2.66022	2.27122	2.80481	0.00156745
>sp|Q96GV9|CE030_HUMAN UNC119-binding protein C5orf30 OS=Homo sapiens GN=C5orf30 PE=1 SV=1	Q96GV9	CE030_HUMAN	CE030_HUMAN UNC119-binding protein C5orf30 OS=Homo sapiens GN=C5orf30 PE=1 SV=1	1	-1.51292	-2.73925	-0.971347	-1.25389	-0.134154	3.82322	-0.728756	2.28054	-1.97264	1.29659	2.2621	1.10737	0.0780955
>sp|Q15759|MK11_HUMAN Mitogen-activated protein kinase 11 OS=Homo sapiens GN=MAPK11 PE=1 SV=2	Q15759	MK11_HUMAN	MK11_HUMAN Mitogen-activated protein kinase 11 OS=Homo sapiens GN=MAPK11 PE=1 SV=2	1	-0.947659	-1.25655	-1.87231	-0.963447	-0.830759	0.765022	-0.167547	2.14833	-0.0619089	2.65992	2.24291	2.2259	0.00594424
>sp|Q96HQ2|C2AIL_HUMAN CDKN2AIP N-terminal-like protein OS=Homo sapiens GN=CDKN2AIPNL PE=1 SV=1	Q96HQ2	C2AIL_HUMAN	C2AIL_HUMAN CDKN2AIP N-terminal-like protein OS=Homo sapiens GN=CDKN2AIPNL PE=1 SV=1	1	-0.0649969	-1.45664	-1.93928	-1.51431	-1.73597	2.41096	-4.04385	4.64621	0.922601	0.475314	2.22449	0.774021	0.168259
>sp|P04049|RAF1_HUMAN RAF proto-oncogene serine/threonine-protein kinase OS=Homo sapiens GN=RAF1 PE=1 SV=1	P04049	RAF1_HUMAN	RAF1_HUMAN RAF proto-oncogene serine/threonine-protein kinase OS=Homo sapiens GN=RAF1 PE=1 SV=1	2	-0.286575	-2.28848	-0.1178	0.433291	-1.53611	1.04064	-0.889191	6.30865	1.4616	-0.610617	2.22135	0.829761	0.147992
>sp|Q49MG5|MAP9_HUMAN Microtubule-associated protein 9 OS=Homo sapiens GN=MAP9 PE=1 SV=3	Q49MG5	MAP9_HUMAN	MAP9_HUMAN Microtubule-associated protein 9 OS=Homo sapiens GN=MAP9 PE=1 SV=3	1	-0.823933	-0.249291	0.445465	-2.991	-1.96616	-0.0896623	-0.805262	1.19326	1.59754	3.60743	2.21764	1.27607	0.0529579
>sp|P37275|ZEB1_HUMAN Zinc finger E-box-binding homeobox 1 OS=Homo sapiens GN=ZEB1 PE=1 SV=2	P37275	ZEB1_HUMAN	ZEB1_HUMAN Zinc finger E-box-binding homeobox 1 OS=Homo sapiens GN=ZEB1 PE=1 SV=2	2	-2.58669	-0.159282	-0.202834	-1.32726	-1.11132	1.56346	0.587891	0.838586	1.9999	0.696533	2.21475	2.54627	0.00284268
>tr|E9PSG9|E9PSG9_HUMAN DNA-directed RNA polymerase II subunit GRINL1A, isoforms 4/5 OS=Homo sapiens GN=POLR2M PE=1 SV=1	E9PSG9	E9PSG9_HUMAN	E9PSG9_HUMAN DNA-directed RNA polymerase II subunit GRINL1A, isoforms 4/5 OS=Homo sapiens GN=POLR2M PE=1 SV=1	1	-1.96111	-1.45173	-0.0821239	-2.72437	-0.441942	4.91845	-1.37641	1.27905	-2.4462	2.02723	2.21268	0.823662	0.150085
>sp|Q86XE5|HOGA1_HUMAN 4-hydroxy-2-oxoglutarate aldolase, mitochondrial OS=Homo sapiens GN=HOGA1 PE=1 SV=1	Q86XE5	HOGA1_HUMAN	HOGA1_HUMAN 4-hydroxy-2-oxoglutarate aldolase, mitochondrial OS=Homo sapiens GN=HOGA1 PE=1 SV=1	1	-1.87921	-6.14774	-0.753057	-1.14408	1.39322	4.70416	-5.7624	4.56119	-1.05107	0.0433982	2.20523	0.434832	0.367424
>sp|P42575|CASP2_HUMAN Caspase-2 OS=Homo sapiens GN=CASP2 PE=1 SV=2	P42575	CASP2_HUMAN	CASP2_HUMAN Caspase-2 OS=Homo sapiens GN=CASP2 PE=1 SV=2	1	-3.23625	0.764423	0.167476	-0.82167	-2.99042	-0.812355	-1.07173	3.17218	1.5737	2.00789	2.19723	1.02439	0.0945388
>tr|B4DND0|B4DND0_HUMAN Uridine phosphorylase 1 OS=Homo sapiens GN=UPP1 PE=1 SV=1	B4DND0	B4DND0_HUMAN	B4DND0_HUMAN Uridine phosphorylase 1 OS=Homo sapiens GN=UPP1 PE=1 SV=1	1	-1.44924	-3.43127	-2.16018	-0.893038	1.12706	0.214251	-3.32546	1.56724	0.262473	5.34029	2.17309	0.683213	0.20739
>sp|Q15904|VAS1_HUMAN V-type proton ATPase subunit S1 OS=Homo sapiens GN=ATP6AP1 PE=1 SV=2	Q15904	VAS1_HUMAN	VAS1_HUMAN V-type proton ATPase subunit S1 OS=Homo sapiens GN=ATP6AP1 PE=1 SV=2	5	-1.27522	-0.405247	-0.555689	-0.422928	-2.71463	1.30368	2.3596	0.664423	1.16121	-0.0277938	2.16697	2.20126	0.00629126
>tr|F5H5R8|F5H5R8_HUMAN Arylamine N-acetyltransferase 1 OS=Homo sapiens GN=NAT1 PE=1 SV=1	F5H5R8	F5H5R8_HUMAN	F5H5R8_HUMAN Arylamine N-acetyltransferase 1 OS=Homo sapiens GN=NAT1 PE=1 SV=1	1	-0.380063	-0.418325	-2.76954	0.307516	-2.662	0.0444484	-0.333813	1.68568	1.29193	2.20451	2.16303	1.56634	0.0271432
>sp|Q9BYB4|GNB1L_HUMAN Guanine nucleotide-binding protein subunit beta-like protein 1 OS=Homo sapiens GN=GNB1L PE=1 SV=2	Q9BYB4	GNB1L_HUMAN	GNB1L_HUMAN Guanine nucleotide-binding protein subunit beta-like protein 1 OS=Homo sapiens GN=GNB1L PE=1 SV=2	2	-2.75765	-0.589729	0.538609	-0.799203	-0.770814	0.766578	-1.65123	-0.105454	0.305076	7.10973	2.1607	0.66868	0.214447
>sp|P01859|IGHG2_HUMAN Ig gamma-2 chain C region OS=Homo sapiens GN=IGHG2 PE=1 SV=2	P01859	IGHG2_HUMAN	IGHG2_HUMAN Ig gamma-2 chain C region OS=Homo sapiens GN=IGHG2 PE=1 SV=2	9	-8.89617	-14.0038	-17.7815	9.97544	11.899	8.99661	-5.93137	11.8682	-9.84209	-13.1148	2.1567	0.10024	0.793889
>tr|F8VPW2|F8VPW2_HUMAN Palmitoyltransferase ZDHHC17 (Fragment) OS=Homo sapiens GN=ZDHHC17 PE=1 SV=8	F8VPW2	F8VPW2_HUMAN	F8VPW2_HUMAN Palmitoyltransferase ZDHHC17 (Fragment) OS=Homo sapiens GN=ZDHHC17 PE=1 SV=8	1	-1.89282	-1.88918	1.37415	-1.59604	-1.72416	0.695837	-1.52949	4.09307	-1.88775	3.63547	2.14703	0.78426	0.164339
>sp|P01834|IGKC_HUMAN Ig kappa chain C region OS=Homo sapiens GN=IGKC PE=1 SV=1	P01834	IGKC_HUMAN	IGKC_HUMAN Ig kappa chain C region OS=Homo sapiens GN=IGKC PE=1 SV=1	5	-0.293483	-9.84647	-9.26456	5.1949	4.66097	8.19098	-7.29874	5.1066	1.35927	-6.18595	2.14416	0.190912	0.6443
>sp|O95436|NPT2B_HUMAN Sodium-dependent phosphate transport protein 2B OS=Homo sapiens GN=SLC34A2 PE=1 SV=3	O95436	NPT2B_HUMAN	NPT2B_HUMAN Sodium-dependent phosphate transport protein 2B OS=Homo sapiens GN=SLC34A2 PE=1 SV=3	1	-1.32203	-2.39016	-1.24	-0.692607	-1.12352	-1.38905	-1.97275	6.34399	-1.09866	2.06104	2.14258	0.672921	0.212363
>sp|P62314|SMD1_HUMAN Small nuclear ribonucleoprotein Sm D1 OS=Homo sapiens GN=SNRPD1 PE=1 SV=1	P62314	SMD1_HUMAN	SMD1_HUMAN Small nuclear ribonucleoprotein Sm D1 OS=Homo sapiens GN=SNRPD1 PE=1 SV=1	4	-2.6982	2.29603	1.12459	-2.28875	-2.68748	1.51522	0.552364	2.37161	1.13932	0.86929	2.14032	1.04641	0.0898649
>tr|H0YLI6|H0YLI6_HUMAN Isocitrate dehydrogenase [NAD] subunit alpha, mitochondrial (Fragment) OS=Homo sapiens GN=IDH3A PE=1 SV=1	H0YLI6	H0YLI6_HUMAN	H0YLI6_HUMAN Isocitrate dehydrogenase [NAD] subunit alpha, mitochondrial (Fragment) OS=Homo sapiens GN=IDH3A PE=1 SV=1	1	-1.38706	-1.63298	-7.98167	2.05089	0.862127	2.39834	-1.67651	5.73763	-0.305508	-3.54573	2.13938	0.404194	0.394281
>tr|E9PJD7|E9PJD7_HUMAN Cysteine and histidine-rich protein 1 OS=Homo sapiens GN=CYHR1 PE=1 SV=1	E9PJD7	E9PJD7_HUMAN	E9PJD7_HUMAN Cysteine and histidine-rich protein 1 OS=Homo sapiens GN=CYHR1 PE=1 SV=1	2	-1.39671	-1.09818	-0.898366	-2.31896	-0.622737	7.68301	-1.59922	-0.745723	-1.36475	0.358001	2.13325	0.584143	0.26053
>sp|O94888|UBXN7_HUMAN UBX domain-containing protein 7 OS=Homo sapiens GN=UBXN7 PE=1 SV=2	O94888	UBXN7_HUMAN	UBXN7_HUMAN UBX domain-containing protein 7 OS=Homo sapiens GN=UBXN7 PE=1 SV=2	5	-3.00405	1.34975	0.628258	-2.52046	-1.57303	0.120305	1.42991	0.852219	1.71281	1.39608	2.12617	1.32854	0.0469308
>sp|Q8N8N7|PTGR2_HUMAN Prostaglandin reductase 2 OS=Homo sapiens GN=PTGR2 PE=1 SV=1	Q8N8N7	PTGR2_HUMAN	PTGR2_HUMAN Prostaglandin reductase 2 OS=Homo sapiens GN=PTGR2 PE=1 SV=1	1	-0.0734078	0.573397	-0.190605	-3.29703	-2.40505	0.869669	0.160475	1.16216	1.71742	1.29125	2.11873	1.55051	0.0281507
>sp|Q9BYX7|ACTBM_HUMAN Putative beta-actin-like protein 3 OS=Homo sapiens GN=POTEKP PE=5 SV=1	Q9BYX7	ACTBM_HUMAN	ACTBM_HUMAN Putative beta-actin-like protein 3 OS=Homo sapiens GN=POTEKP PE=5 SV=1	1	-6.57798	3.47088	2.92288	-1.92937	-4.54506	2.05025	-0.879009	2.67272	-0.868849	0.95915	2.11858	0.459217	0.347362
>sp|Q8NDI1|EHBP1_HUMAN EH domain-binding protein 1 OS=Homo sapiens GN=EHBP1 PE=1 SV=3	Q8NDI1	EHBP1_HUMAN	EHBP1_HUMAN EH domain-binding protein 1 OS=Homo sapiens GN=EHBP1 PE=1 SV=3	1	-0.167515	-1.585	-2.89089	-0.483775	-0.715518	1.4232	-0.734848	3.1296	-0.0226781	0.950618	2.11772	1.4801	0.0331056
>sp|Q9H977|WDR54_HUMAN WD repeat-containing protein 54 OS=Homo sapiens GN=WDR54 PE=1 SV=1	Q9H977	WDR54_HUMAN	WDR54_HUMAN WD repeat-containing protein 54 OS=Homo sapiens GN=WDR54 PE=1 SV=1	2	-0.695503	-2.20065	-3.27027	0.271169	0.027506	1.29377	1.18767	0.997299	1.49555	-0.298152	2.10878	1.64316	0.0227427
>sp|P04220|MUCB_HUMAN Ig mu heavy chain disease protein OS=Homo sapiens PE=1 SV=1	P04220	MUCB_HUMAN	MUCB_HUMAN Ig mu heavy chain disease protein OS=Homo sapiens PE=1 SV=1	2	5.92756	-11.6639	-12.3831	-0.624371	6.1294	-1.06362	-8.50192	9.62524	1.47363	-3.67259	2.09504	0.161434	0.68955
>sp|P80108|PHLD_HUMAN Phosphatidylinositol-glycan-specific phospholipase D OS=Homo sapiens GN=GPLD1 PE=1 SV=3	P80108	PHLD_HUMAN	PHLD_HUMAN Phosphatidylinositol-glycan-specific phospholipase D OS=Homo sapiens GN=GPLD1 PE=1 SV=3	4	-3.4774	-1.37903	-2.01226	1.14851	-0.190813	1.94314	-2.86633	1.77223	5.01694	-1.33669	2.08805	0.648155	0.224825
>sp|P05305|EDN1_HUMAN Endothelin-1 OS=Homo sapiens GN=EDN1 PE=1 SV=1	P05305	EDN1_HUMAN	EDN1_HUMAN Endothelin-1 OS=Homo sapiens GN=EDN1 PE=1 SV=1	1	-2.29854	0.0634323	-0.761761	-1.96814	-0.549058	1.49197	-0.3383	2.37302	-0.224364	1.60075	2.08343	1.75831	0.0174457
>sp|Q13308|PTK7_HUMAN Inactive tyrosine-protein kinase 7 OS=Homo sapiens GN=PTK7 PE=1 SV=2	Q13308	PTK7_HUMAN	PTK7_HUMAN Inactive tyrosine-protein kinase 7 OS=Homo sapiens GN=PTK7 PE=1 SV=2	3	-0.16235	-1.11629	-1.07783	-1.78346	-2.28186	1.37095	-0.837319	2.71093	0.450278	0.28538	2.0804	1.76757	0.0170776
>tr|A0A087WVH4|A0A087WVH4_HUMAN Double zinc ribbon and ankyrin repeat-containing protein 1 (Fragment) OS=Homo sapiens GN=DZANK1 PE=4 SV=1	A0A087WVH4	A0A087WVH4_HUMAN	A0A087WVH4_HUMAN Double zinc ribbon and ankyrin repeat-containing protein 1 (Fragment) OS=Homo sapiens GN=DZANK1 PE=4 SV=1	1	-0.826071	-0.948991	-1.90755	-2.49145	-0.917906	5.63129	-2.52988	-1.44121	-0.790809	2.40655	2.07358	0.674274	0.211703
>sp|Q92954|PRG4_HUMAN Proteoglycan 4 OS=Homo sapiens GN=PRG4 PE=1 SV=2	Q92954	PRG4_HUMAN	PRG4_HUMAN Proteoglycan 4 OS=Homo sapiens GN=PRG4 PE=1 SV=2	4	-2.56324	-3.90223	-3.2623	4.18483	-1.11144	3.54592	0.89104	-3.30676	2.14335	0.436453	2.07288	0.529109	0.295727
>sp|P01700|LV147_HUMAN Immunoglobulin lambda variable 1-47 OS=Homo sapiens GN=IGLV1-47 PE=1 SV=2	P01700	LV147_HUMAN	LV147_HUMAN Immunoglobulin lambda variable 1-47 OS=Homo sapiens GN=IGLV1-47 PE=1 SV=2	1	0.0862748	-4.05628	-4.22396	-0.397465	2.07273	0.496186	2.3658	0.503721	0.251283	0.19975	2.06709	0.826432	0.149131
>sp|Q5TDH0|DDI2_HUMAN Protein DDI1 homolog 2 OS=Homo sapiens GN=DDI2 PE=1 SV=1	Q5TDH0	DDI2_HUMAN	DDI2_HUMAN Protein DDI1 homolog 2 OS=Homo sapiens GN=DDI2 PE=1 SV=1	7	-1.08296	-0.886331	-0.934122	-1.45997	-0.626239	0.591958	0.709127	1.82429	1.13654	1.06691	2.06369	4.38763	4.09607e-05
>sp|P28676|GRAN_HUMAN Grancalcin OS=Homo sapiens GN=GCA PE=1 SV=2	P28676	GRAN_HUMAN	GRAN_HUMAN Grancalcin OS=Homo sapiens GN=GCA PE=1 SV=2	2	-2.54417	-0.644871	-0.541773	-1.11498	-0.679441	0.0459807	1.35614	0.969563	0.865786	1.54078	2.0607	2.72161	0.00189841
>sp|O15155|BET1_HUMAN BET1 homolog OS=Homo sapiens GN=BET1 PE=1 SV=1	O15155	BET1_HUMAN	BET1_HUMAN BET1 homolog OS=Homo sapiens GN=BET1 PE=1 SV=1	2	-2.64168	0.463789	0.578209	-0.399023	-4.17944	0.664223	0.8408	1.28501	-0.906169	2.23965	2.06033	1.04812	0.0895122
>sp|Q5JTD0|TJAP1_HUMAN Tight junction-associated protein 1 OS=Homo sapiens GN=TJAP1 PE=1 SV=1	Q5JTD0	TJAP1_HUMAN	TJAP1_HUMAN Tight junction-associated protein 1 OS=Homo sapiens GN=TJAP1 PE=1 SV=1	3	-3.54118	-0.979765	2.33477	-2.2736	-1.74125	2.59723	-3.22392	5.14757	-1.52073	1.08704	2.05764	0.551861	0.280633
>sp|Q99988|GDF15_HUMAN Growth/differentiation factor 15 OS=Homo sapiens GN=GDF15 PE=2 SV=3	Q99988	GDF15_HUMAN	GDF15_HUMAN Growth/differentiation factor 15 OS=Homo sapiens GN=GDF15 PE=2 SV=3	4	-1.72428	-2.24514	-1.89055	-0.24172	-0.322375	1.97385	-1.59254	3.22749	0.0695113	0.168713	2.05422	1.22998	0.0588876
>sp|Q9UMX1|SUFU_HUMAN Suppressor of fused homolog OS=Homo sapiens GN=SUFU PE=1 SV=2	Q9UMX1	SUFU_HUMAN	SUFU_HUMAN Suppressor of fused homolog OS=Homo sapiens GN=SUFU PE=1 SV=2	1	-2.14348	-0.260223	-2.89371	0.521792	-0.830984	0.165451	1.35318	-0.194784	0.969804	2.36394	2.05284	1.54912	0.028241
>sp|Q5SWX8|ODR4_HUMAN Protein odr-4 homolog OS=Homo sapiens GN=ODR4 PE=1 SV=1	Q5SWX8	ODR4_HUMAN	ODR4_HUMAN Protein odr-4 homolog OS=Homo sapiens GN=ODR4 PE=1 SV=1	5	-2.20172	-0.569867	-0.28032	-1.73332	-0.297731	0.745197	0.486893	0.688526	0.57393	2.68073	2.05165	2.13761	0.00728426
>sp|P41229|KDM5C_HUMAN Lysine-specific demethylase 5C OS=Homo sapiens GN=KDM5C PE=1 SV=2	P41229	KDM5C_HUMAN	KDM5C_HUMAN Lysine-specific demethylase 5C OS=Homo sapiens GN=KDM5C PE=1 SV=2	1	-1.01531	1.14066	-2.81153	-0.451308	-2.63632	1.83031	0.46771	0.393968	1.15963	0.619257	2.04893	1.51747	0.0303756
>sp|Q9UKG9|OCTC_HUMAN Peroxisomal carnitine O-octanoyltransferase OS=Homo sapiens GN=CROT PE=1 SV=2	Q9UKG9	OCTC_HUMAN	OCTC_HUMAN Peroxisomal carnitine O-octanoyltransferase OS=Homo sapiens GN=CROT PE=1 SV=2	4	-3.50601	0.504567	-0.28134	-0.138402	-1.81065	1.87237	0.243057	2.25563	-1.11003	1.74961	2.04849	1.18671	0.0650569
>sp|P49796|RGS3_HUMAN Regulator of G-protein signaling 3 OS=Homo sapiens GN=RGS3 PE=1 SV=2	P49796	RGS3_HUMAN	RGS3_HUMAN Regulator of G-protein signaling 3 OS=Homo sapiens GN=RGS3 PE=1 SV=2	4	-1.28044	0.232462	0.516413	-1.84648	-2.64681	1.33428	1.51358	0.0282154	-0.752034	3.05684	2.04115	1.28776	0.0515512
>sp|Q9NQX5|NPDC1_HUMAN Neural proliferation differentiation and control protein 1 OS=Homo sapiens GN=NPDC1 PE=1 SV=2	Q9NQX5	NPDC1_HUMAN	NPDC1_HUMAN Neural proliferation differentiation and control protein 1 OS=Homo sapiens GN=NPDC1 PE=1 SV=2	1	0.651311	-1.41386	-1.04661	-3.65052	-1.2656	4.69941	-1.57645	2.97395	-2.37105	-0.258206	2.03859	0.665149	0.216198
>sp|Q9BTT6|LRRC1_HUMAN Leucine-rich repeat-containing protein 1 OS=Homo sapiens GN=LRRC1 PE=1 SV=1	Q9BTT6	LRRC1_HUMAN	LRRC1_HUMAN Leucine-rich repeat-containing protein 1 OS=Homo sapiens GN=LRRC1 PE=1 SV=1	5	-0.931185	-2.03674	0.53902	-2.39905	-1.20048	0.858393	1.12497	0.391523	1.27116	0.490745	2.03305	2.26082	0.00548507
>sp|Q6P1N0|C2D1A_HUMAN Coiled-coil and C2 domain-containing protein 1A OS=Homo sapiens GN=CC2D1A PE=1 SV=1	Q6P1N0	C2D1A_HUMAN	C2D1A_HUMAN Coiled-coil and C2 domain-containing protein 1A OS=Homo sapiens GN=CC2D1A PE=1 SV=1	9	-1.11231	-0.953807	-0.154425	-2.20273	-0.294477	1.37058	0.799551	0.774449	0.124121	2.3577	2.02883	2.33192	0.00465674
>sp|Q96ST3|SIN3A_HUMAN Paired amphipathic helix protein Sin3a OS=Homo sapiens GN=SIN3A PE=1 SV=2	Q96ST3	SIN3A_HUMAN	SIN3A_HUMAN Paired amphipathic helix protein Sin3a OS=Homo sapiens GN=SIN3A PE=1 SV=2	3	-1.59263	-0.632349	-1.79658	-0.801029	-0.257842	1.28436	-0.0982903	-0.0355681	2.38285	1.50783	2.02432	2.17132	0.00674037
>sp|P55769|NH2L1_HUMAN NHP2-like protein 1 OS=Homo sapiens GN=SNU13 PE=1 SV=3	P55769	NH2L1_HUMAN	NH2L1_HUMAN NHP2-like protein 1 OS=Homo sapiens GN=SNU13 PE=1 SV=3	4	-2.6969	0.900123	-1.48976	-1.7414	-3.77397	-0.726191	0.551404	0.652318	-0.148047	0.989097	2.0241	1.37822	0.0418585
>sp|O00142|KITM_HUMAN Thymidine kinase 2, mitochondrial OS=Homo sapiens GN=TK2 PE=1 SV=4	O00142	KITM_HUMAN	KITM_HUMAN Thymidine kinase 2, mitochondrial OS=Homo sapiens GN=TK2 PE=1 SV=4	1	-0.299183	-0.958533	-2.52176	-0.994995	-0.549602	-0.31095	-0.0510585	2.33539	1.2993	1.50375	2.0201	1.90445	0.0124609
>sp|Q9H8W4|PKHF2_HUMAN Pleckstrin homology domain-containing family F member 2 OS=Homo sapiens GN=PLEKHF2 PE=1 SV=1	Q9H8W4	PKHF2_HUMAN	PKHF2_HUMAN Pleckstrin homology domain-containing family F member 2 OS=Homo sapiens GN=PLEKHF2 PE=1 SV=1	4	-2.56988	-1.7239	1.28997	0.203752	-2.13519	1.08371	0.164969	1.10029	1.8935	0.910798	2.0177	1.46881	0.0339777
>sp|Q8N2H4|SYS1_HUMAN Protein SYS1 homolog OS=Homo sapiens GN=SYS1 PE=1 SV=1	Q8N2H4	SYS1_HUMAN	SYS1_HUMAN Protein SYS1 homolog OS=Homo sapiens GN=SYS1 PE=1 SV=1	2	-1.9552	-0.121178	-0.771308	-1.39563	-1.00315	0.483744	-0.464558	-0.0755199	3.05682	1.83208	2.01581	1.63447	0.023202
>sp|Q9Y2B0|CNPY2_HUMAN Protein canopy homolog 2 OS=Homo sapiens GN=CNPY2 PE=1 SV=1	Q9Y2B0	CNPY2_HUMAN	CNPY2_HUMAN Protein canopy homolog 2 OS=Homo sapiens GN=CNPY2 PE=1 SV=1	6	-2.9678	0.128034	-0.251668	-0.649898	-1.24938	0.69788	0.671804	0.992333	0.528101	2.19808	2.01578	1.9248	0.0118906
>sp|Q99575|POP1_HUMAN Ribonucleases P/MRP protein subunit POP1 OS=Homo sapiens GN=POP1 PE=1 SV=2	Q99575	POP1_HUMAN	POP1_HUMAN Ribonucleases P/MRP protein subunit POP1 OS=Homo sapiens GN=POP1 PE=1 SV=2	2	-1.3633	0.445335	-0.59667	-1.0543	-2.65501	-0.737174	-0.271827	2.26456	0.842938	2.75371	2.01523	1.34523	0.0451617
>sp|Q3B7J2|GFOD2_HUMAN Glucose-fructose oxidoreductase domain-containing protein 2 OS=Homo sapiens GN=GFOD2 PE=2 SV=1	Q3B7J2	GFOD2_HUMAN	GFOD2_HUMAN Glucose-fructose oxidoreductase domain-containing protein 2 OS=Homo sapiens GN=GFOD2 PE=2 SV=1	1	-0.215022	-1.27304	-1.58184	-1.18333	-1.10027	2.05949	1.77743	0.553248	0.309654	0.0154351	2.01375	2.57729	0.00264672
>sp|Q12955|ANK3_HUMAN Ankyrin-3 OS=Homo sapiens GN=ANK3 PE=1 SV=3	Q12955	ANK3_HUMAN	ANK3_HUMAN Ankyrin-3 OS=Homo sapiens GN=ANK3 PE=1 SV=3	2	-1.80212	2.55033	-1.30586	2.36068	-2.10346	4.40631	-1.13456	0.613221	-0.489465	6.33342	2.00587	0.530977	0.294458
>tr|A0A0J9YXX1|A0A0J9YXX1_HUMAN Uncharacterized protein (Fragment) OS=Homo sapiens PE=1 SV=1	A0A0J9YXX1	A0A0J9YXX1_HUMAN	A0A0J9YXX1_HUMAN Uncharacterized protein (Fragment) OS=Homo sapiens PE=1 SV=1	1	2.31311	-3.99722	-10.005	-1.03736	3.86369	2.96812	1.71369	-0.0264141	0.397381	-3.91539	2.00003	0.31498	0.484195
>sp|Q9BVI0|PHF20_HUMAN PHD finger protein 20 OS=Homo sapiens GN=PHF20 PE=1 SV=2	Q9BVI0	PHF20_HUMAN	PHF20_HUMAN PHD finger protein 20 OS=Homo sapiens GN=PHF20 PE=1 SV=2	1	-2.11594	-0.616017	-0.335451	-0.979727	-0.941693	1.74248	0.67421	0.298785	0.474885	1.80349	1.99654	2.70785	0.00195953
>sp|O75882|ATRN_HUMAN Attractin OS=Homo sapiens GN=ATRN PE=1 SV=2	O75882	ATRN_HUMAN	ATRN_HUMAN Attractin OS=Homo sapiens GN=ATRN PE=1 SV=2	9	-2.50596	-3.05586	-4.62941	2.78156	1.8589	2.89623	-2.11016	2.64917	2.63616	-1.65305	1.99383	0.508455	0.310131
>sp|Q2VY69|ZN284_HUMAN Zinc finger protein 284 OS=Homo sapiens GN=ZNF284 PE=2 SV=1	Q2VY69	ZN284_HUMAN	ZN284_HUMAN Zinc finger protein 284 OS=Homo sapiens GN=ZNF284 PE=2 SV=1	1	-0.957009	-4.24117	-1.51115	0.688503	-0.532576	3.13523	-3.2608	4.93898	0.424993	-1.83811	1.99074	0.550392	0.281584
>sp|Q9Y5X4|NR2E3_HUMAN Photoreceptor-specific nuclear receptor OS=Homo sapiens GN=NR2E3 PE=1 SV=1	Q9Y5X4	NR2E3_HUMAN	NR2E3_HUMAN Photoreceptor-specific nuclear receptor OS=Homo sapiens GN=NR2E3 PE=1 SV=1	1	-1.10746	-2.39101	-0.97028	-1.14118	0.380209	0.182978	-0.525063	0.928262	2.62313	1.51343	1.99049	1.66923	0.0214174
>sp|P04066|FUCO_HUMAN Tissue alpha-L-fucosidase OS=Homo sapiens GN=FUCA1 PE=1 SV=4	P04066	FUCO_HUMAN	FUCO_HUMAN Tissue alpha-L-fucosidase OS=Homo sapiens GN=FUCA1 PE=1 SV=4	3	-1.89124	-0.448425	-0.947938	-1.7829	-0.673504	1.50413	-0.196311	1.92637	0.761794	0.192195	1.98644	2.42868	0.00372664
>tr|A0A0G2JJL1|A0A0G2JJL1_HUMAN WD repeat-containing protein 46 (Fragment) OS=Homo sapiens GN=WDR46 PE=1 SV=1	A0A0G2JJL1	A0A0G2JJL1_HUMAN	A0A0G2JJL1_HUMAN WD repeat-containing protein 46 (Fragment) OS=Homo sapiens GN=WDR46 PE=1 SV=1	1	-0.515576	-0.466531	-0.223001	-2.56553	-1.27588	0.911822	1.00574	1.64484	0.263595	1.02622	1.97975	2.47737	0.00333141
>sp|Q9UFC0|LRWD1_HUMAN Leucine-rich repeat and WD repeat-containing protein 1 OS=Homo sapiens GN=LRWD1 PE=1 SV=2	Q9UFC0	LRWD1_HUMAN	LRWD1_HUMAN Leucine-rich repeat and WD repeat-containing protein 1 OS=Homo sapiens GN=LRWD1 PE=1 SV=2	2	-2.02123	-0.307516	0.230697	-0.854388	-1.60769	0.579292	0.568858	1.17711	2.64923	0.350586	1.97704	2.00622	0.00985773
>sp|Q9H3Z4|DNJC5_HUMAN DnaJ homolog subfamily C member 5 OS=Homo sapiens GN=DNAJC5 PE=1 SV=1	Q9H3Z4	DNJC5_HUMAN	DNJC5_HUMAN DnaJ homolog subfamily C member 5 OS=Homo sapiens GN=DNAJC5 PE=1 SV=1	3	-0.76268	-1.25424	0.244744	-2.35289	-1.01661	0.950138	2.5019	0.715362	-1.64923	2.15279	1.96253	1.31881	0.0479946
>sp|O15460|P4HA2_HUMAN Prolyl 4-hydroxylase subunit alpha-2 OS=Homo sapiens GN=P4HA2 PE=1 SV=1	O15460	P4HA2_HUMAN	P4HA2_HUMAN Prolyl 4-hydroxylase subunit alpha-2 OS=Homo sapiens GN=P4HA2 PE=1 SV=1	4	-2.33389	-0.955395	-0.714439	-3.72269	-2.60253	1.81412	-1.8619	0.655299	-2.0399	0.900767	1.95946	1.12798	0.0744766
>sp|Q13613|MTMR1_HUMAN Myotubularin-related protein 1 OS=Homo sapiens GN=MTMR1 PE=1 SV=4	Q13613	MTMR1_HUMAN	MTMR1_HUMAN Myotubularin-related protein 1 OS=Homo sapiens GN=MTMR1 PE=1 SV=4	3	-1.15793	-1.8089	-0.901133	-0.61524	-0.520586	0.195883	-0.130458	2.06826	0.0118469	2.61676	1.95322	1.86357	0.013691
>sp|Q7Z4R8|CF120_HUMAN UPF0669 protein C6orf120 OS=Homo sapiens GN=C6orf120 PE=1 SV=1	Q7Z4R8	CF120_HUMAN	CF120_HUMAN UPF0669 protein C6orf120 OS=Homo sapiens GN=C6orf120 PE=1 SV=1	1	-2.78227	1.93345	0.520929	-2.5166	-2.18019	0.143055	1.22295	2.10525	-0.0523688	1.32046	1.95281	1.03117	0.0930741
>sp|Q8WV99|ZFN2B_HUMAN AN1-type zinc finger protein 2B OS=Homo sapiens GN=ZFAND2B PE=1 SV=1	Q8WV99	ZFN2B_HUMAN	ZFN2B_HUMAN AN1-type zinc finger protein 2B OS=Homo sapiens GN=ZFAND2B PE=1 SV=1	1	-2.30008	-2.05678	0.420588	-0.37877	-1.38868	-0.037382	-1.54749	6.08459	-0.0785386	-0.367268	1.95153	0.672266	0.212683
>sp|Q13395|TARB1_HUMAN Probable methyltransferase TARBP1 OS=Homo sapiens GN=TARBP1 PE=1 SV=1	Q13395	TARB1_HUMAN	TARB1_HUMAN Probable methyltransferase TARBP1 OS=Homo sapiens GN=TARBP1 PE=1 SV=1	1	-1.69153	-0.0584232	-1.50645	-1.5113	-0.628178	-1.82637	0.495727	2.27398	0.0465005	3.28536	1.93422	1.12479	0.0750254
>sp|P41134|ID1_HUMAN DNA-binding protein inhibitor ID-1 OS=Homo sapiens GN=ID1 PE=1 SV=3	P41134	ID1_HUMAN	ID1_HUMAN DNA-binding protein inhibitor ID-1 OS=Homo sapiens GN=ID1 PE=1 SV=3	1	-1.33209	-0.776421	-1.02483	-1.91294	-1.09362	5.12694	-1.10975	-1.23939	-1.75624	2.50952	1.93419	0.718731	0.191104
>sp|Q8IWA4|MFN1_HUMAN Mitofusin-1 OS=Homo sapiens GN=MFN1 PE=1 SV=2	Q8IWA4	MFN1_HUMAN	MFN1_HUMAN Mitofusin-1 OS=Homo sapiens GN=MFN1 PE=1 SV=2	3	-2.20556	-0.419959	-0.496413	-0.337298	-1.44403	0.907094	-1.00717	1.89923	-0.370941	3.32841	1.93198	1.25961	0.0550041
>sp|Q99611|SPS2_HUMAN Selenide, water dikinase 2 OS=Homo sapiens GN=SEPHS2 PE=1 SV=3	Q99611	SPS2_HUMAN	SPS2_HUMAN Selenide, water dikinase 2 OS=Homo sapiens GN=SEPHS2 PE=1 SV=3	2	0.207067	2.18311	-3.91103	-0.598669	-1.58208	1.96546	-0.193681	-0.617072	3.16553	1.63738	1.93184	0.812393	0.154031
>sp|Q7L4I2|RSRC2_HUMAN Arginine/serine-rich coiled-coil protein 2 OS=Homo sapiens GN=RSRC2 PE=1 SV=1	Q7L4I2	RSRC2_HUMAN	RSRC2_HUMAN Arginine/serine-rich coiled-coil protein 2 OS=Homo sapiens GN=RSRC2 PE=1 SV=1	2	-0.97439	-0.796296	-0.200175	-2.35015	-0.648889	0.100346	0.9655	0.965809	1.70319	0.949542	1.93086	2.61937	0.00240232
>sp|Q9H0R6|GATA_HUMAN Glutamyl-tRNA(Gln) amidotransferase subunit A, mitochondrial OS=Homo sapiens GN=QRSL1 PE=1 SV=2	Q9H0R6	GATA_HUMAN	GATA_HUMAN Glutamyl-tRNA(Gln) amidotransferase subunit A, mitochondrial OS=Homo sapiens GN=QRSL1 PE=1 SV=2	2	-0.842617	-1.50082	-1.41394	1.29439	-1.05892	0.382063	-1.31006	3.65186	-2.1578	5.52528	1.92265	0.600633	0.250823
>tr|A0A075B6I0|A0A075B6I0_HUMAN Protein IGLV8-61 (Fragment) OS=Homo sapiens GN=IGLV8-61 PE=1 SV=7	A0A075B6I0	A0A075B6I0_HUMAN	A0A075B6I0_HUMAN Protein IGLV8-61 (Fragment) OS=Homo sapiens GN=IGLV8-61 PE=1 SV=7	1	-6.32788	-6.07556	-5.65375	0.569619	6.85099	0.336687	-6.20846	4.85675	1.36775	-1.41363	1.91514	0.251024	0.561017
>sp|Q5XKP0|MIC13_HUMAN MICOS complex subunit MIC13 OS=Homo sapiens GN=MIC13 PE=1 SV=1	Q5XKP0	MIC13_HUMAN	MIC13_HUMAN MICOS complex subunit MIC13 OS=Homo sapiens GN=MIC13 PE=1 SV=1	3	-1.08968	-0.447202	-1.28476	-2.43586	-3.44105	0.312303	-0.622273	0.599895	-0.768901	1.35285	1.91449	1.69294	0.0202796
>sp|P49795|RGS19_HUMAN Regulator of G-protein signaling 19 OS=Homo sapiens GN=RGS19 PE=1 SV=1	P49795	RGS19_HUMAN	RGS19_HUMAN Regulator of G-protein signaling 19 OS=Homo sapiens GN=RGS19 PE=1 SV=1	1	-2.23906	-0.368645	-2.04998	0.240629	-0.974923	1.76195	1.93626	0.732311	-0.33623	0.0643243	1.91012	1.71064	0.0194699
>sp|O15269|SPTC1_HUMAN Serine palmitoyltransferase 1 OS=Homo sapiens GN=SPTLC1 PE=1 SV=1	O15269	SPTC1_HUMAN	SPTC1_HUMAN Serine palmitoyltransferase 1 OS=Homo sapiens GN=SPTLC1 PE=1 SV=1	15	-1.54879	0.0630127	0.44464	-1.3855	-3.35732	0.234752	1.41537	2.68891	-2.37693	1.78594	1.9064	0.910958	0.122756
>sp|P48506|GSH1_HUMAN Glutamate--cysteine ligase catalytic subunit OS=Homo sapiens GN=GCLC PE=1 SV=2	P48506	GSH1_HUMAN	GSH1_HUMAN Glutamate--cysteine ligase catalytic subunit OS=Homo sapiens GN=GCLC PE=1 SV=2	7	-2.93568	1.42414	-0.767676	-1.52996	-1.57481	0.133909	0.866968	0.160303	1.29099	1.68121	1.90347	1.39465	0.0403044
>sp|Q5T440|CAF17_HUMAN Putative transferase CAF17, mitochondrial OS=Homo sapiens GN=IBA57 PE=1 SV=1	Q5T440	CAF17_HUMAN	CAF17_HUMAN Putative transferase CAF17, mitochondrial OS=Homo sapiens GN=IBA57 PE=1 SV=1	5	-1.03761	-2.54688	-1.84084	-1.88872	1.86807	0.888177	-0.766975	0.173497	-0.550573	4.31807	1.90164	0.813146	0.153764
>sp|Q5VT52|RPRD2_HUMAN Regulation of nuclear pre-mRNA domain-containing protein 2 OS=Homo sapiens GN=RPRD2 PE=1 SV=1	Q5VT52	RPRD2_HUMAN	RPRD2_HUMAN Regulation of nuclear pre-mRNA domain-containing protein 2 OS=Homo sapiens GN=RPRD2 PE=1 SV=1	8	-2.1012	0.495559	0.159168	-2.05975	-2.13963	1.11017	-0.0137089	0.8816	0.921219	0.903684	1.88977	1.77047	0.0169639
>sp|Q9H5I5|PIEZ2_HUMAN Piezo-type mechanosensitive ion channel component 2 OS=Homo sapiens GN=PIEZO2 PE=1 SV=2	Q9H5I5	PIEZ2_HUMAN	PIEZ2_HUMAN Piezo-type mechanosensitive ion channel component 2 OS=Homo sapiens GN=PIEZO2 PE=1 SV=2	2	-1.82689	-1.52985	-1.5599	0.433986	-0.621958	0.851261	0.409818	0.513963	2.30352	0.262939	1.88922	2.01775	0.00959951
>sp|O14795|UN13B_HUMAN Protein unc-13 homolog B OS=Homo sapiens GN=UNC13B PE=1 SV=2	O14795	UN13B_HUMAN	UN13B_HUMAN Protein unc-13 homolog B OS=Homo sapiens GN=UNC13B PE=1 SV=2	2	-0.798982	-1.31564	-0.813231	-2.06295	0.301801	0.868191	0.104906	-0.2987	1.10176	2.94975	1.88298	1.61042	0.0245232
>sp|Q8N9Z2|CC71L_HUMAN Coiled-coil domain-containing protein 71L OS=Homo sapiens GN=CCDC71L PE=1 SV=2	Q8N9Z2	CC71L_HUMAN	CC71L_HUMAN Coiled-coil domain-containing protein 71L OS=Homo sapiens GN=CCDC71L PE=1 SV=2	1	-1.97394	-4.34668	-2.84441	2.90881	0.012406	2.13901	0.708935	3.3933	0.571178	-3.64697	1.88186	0.511441	0.308006
>sp|Q96DU7|IP3KC_HUMAN Inositol-trisphosphate 3-kinase C OS=Homo sapiens GN=ITPKC PE=1 SV=1	Q96DU7	IP3KC_HUMAN	IP3KC_HUMAN Inositol-trisphosphate 3-kinase C OS=Homo sapiens GN=ITPKC PE=1 SV=1	4	-4.27138	-1.51425	-0.0415737	0.377863	-1.16578	2.0954	-2.32301	1.10761	-1.19594	3.10589	1.88101	0.730323	0.18607
>sp|P58335|ANTR2_HUMAN Anthrax toxin receptor 2 OS=Homo sapiens GN=ANTXR2 PE=1 SV=5	P58335	ANTR2_HUMAN	ANTR2_HUMAN Anthrax toxin receptor 2 OS=Homo sapiens GN=ANTXR2 PE=1 SV=5	2	-2.31117	0.926469	0.336197	-0.679228	-3.20799	1.31041	1.51199	1.45791	-0.937306	1.12422	1.88059	1.14274	0.0719885
>sp|O75830|SPI2_HUMAN Serpin I2 OS=Homo sapiens GN=SERPINI2 PE=1 SV=1	O75830	SPI2_HUMAN	SPI2_HUMAN Serpin I2 OS=Homo sapiens GN=SERPINI2 PE=1 SV=1	4	-3.76708	0.458062	2.12585	-3.75501	-0.778648	5.75889	-3.83816	-0.403366	-0.73223	2.87427	1.87525	0.420853	0.379443
>sp|P12111|CO6A3_HUMAN Collagen alpha-3(VI) chain OS=Homo sapiens GN=COL6A3 PE=1 SV=5	P12111	CO6A3_HUMAN	CO6A3_HUMAN Collagen alpha-3(VI) chain OS=Homo sapiens GN=COL6A3 PE=1 SV=5	2	-1.43636	-1.39875	-3.48101	0.247835	0.570195	-0.0897483	-0.954165	1.86335	3.15842	-0.105909	1.87401	0.955491	0.110792
>sp|Q9H204|MED28_HUMAN Mediator of RNA polymerase II transcription subunit 28 OS=Homo sapiens GN=MED28 PE=1 SV=1	Q9H204	MED28_HUMAN	MED28_HUMAN Mediator of RNA polymerase II transcription subunit 28 OS=Homo sapiens GN=MED28 PE=1 SV=1	1	0.299977	-0.624942	-2.41667	-0.211355	-2.20109	0.77496	-1.64652	2.2525	2.6494	0.169229	1.87073	1.08254	0.0826923
>sp|Q9NX61|T161A_HUMAN Transmembrane protein 161A OS=Homo sapiens GN=TMEM161A PE=1 SV=1	Q9NX61	T161A_HUMAN	T161A_HUMAN Transmembrane protein 161A OS=Homo sapiens GN=TMEM161A PE=1 SV=1	2	-3.63859	1.01082	1.19499	-1.51933	-1.84966	0.184327	-0.407583	2.02196	0.927649	1.81584	1.86879	0.972502	0.106536
>sp|Q96JQ0|PCD16_HUMAN Protocadherin-16 OS=Homo sapiens GN=DCHS1 PE=1 SV=1	Q96JQ0	PCD16_HUMAN	PCD16_HUMAN Protocadherin-16 OS=Homo sapiens GN=DCHS1 PE=1 SV=1	4	-1.07667	-2.34312	-0.384357	-1.63711	0.695108	-0.527672	-0.292853	1.251	2.53504	1.62332	1.867	1.35598	0.0440575
>sp|Q9GZY8|MFF_HUMAN Mitochondrial fission factor OS=Homo sapiens GN=MFF PE=1 SV=1	Q9GZY8	MFF_HUMAN	MFF_HUMAN Mitochondrial fission factor OS=Homo sapiens GN=MFF PE=1 SV=1	3	-1.53836	-1.81726	-0.914902	-0.961714	-1.83532	1.93544	-0.362991	0.205718	-1.23131	1.71865	1.86661	1.71466	0.0192902
>sp|Q6AI12|ANR40_HUMAN Ankyrin repeat domain-containing protein 40 OS=Homo sapiens GN=ANKRD40 PE=1 SV=2	Q6AI12	ANR40_HUMAN	ANR40_HUMAN Ankyrin repeat domain-containing protein 40 OS=Homo sapiens GN=ANKRD40 PE=1 SV=2	2	-2.19074	0.0381998	-0.0765217	-1.18161	-1.28213	1.04915	-1.25864	2.98017	-0.476154	2.34506	1.86648	1.13409	0.0734356
>sp|Q14011|CIRBP_HUMAN Cold-inducible RNA-binding protein OS=Homo sapiens GN=CIRBP PE=1 SV=1	Q14011	CIRBP_HUMAN	CIRBP_HUMAN Cold-inducible RNA-binding protein OS=Homo sapiens GN=CIRBP PE=1 SV=1	4	0.570998	-1.46841	-1.82499	0.443933	-2.12365	0.0274857	2.09165	1.1209	1.66803	0.0129752	1.86463	1.50616	0.0311771
>sp|O14773|TPP1_HUMAN Tripeptidyl-peptidase 1 OS=Homo sapiens GN=TPP1 PE=1 SV=2	O14773	TPP1_HUMAN	TPP1_HUMAN Tripeptidyl-peptidase 1 OS=Homo sapiens GN=TPP1 PE=1 SV=2	5	-1.3481	-1.93215	-1.1883	0.0695298	-0.538874	0.219363	-0.0242953	1.06068	1.3942	1.68216	1.854	2.32801	0.00469879
>sp|Q8WUN7|UBTD2_HUMAN Ubiquitin domain-containing protein 2 OS=Homo sapiens GN=UBTD2 PE=1 SV=2	Q8WUN7	UBTD2_HUMAN	UBTD2_HUMAN Ubiquitin domain-containing protein 2 OS=Homo sapiens GN=UBTD2 PE=1 SV=2	3	-3.07903	-3.48654	-0.224485	-2.34732	0.693669	1.26117	-2.1433	0.902514	0.0675714	0.729638	1.85226	0.970596	0.107005
>sp|Q96C57|CL043_HUMAN Uncharacterized protein C12orf43 OS=Homo sapiens GN=C12orf43 PE=1 SV=2	Q96C57	CL043_HUMAN	CL043_HUMAN Uncharacterized protein C12orf43 OS=Homo sapiens GN=C12orf43 PE=1 SV=2	1	-0.871921	0.33944	-0.944549	-0.690112	-2.2395	1.33761	-0.572163	0.310347	1.51365	2.23545	1.84631	1.68786	0.0205184
>sp|Q8NCW5|NNRE_HUMAN NAD(P)H-hydrate epimerase OS=Homo sapiens GN=NAXE PE=1 SV=2	Q8NCW5	NNRE_HUMAN	NNRE_HUMAN NAD(P)H-hydrate epimerase OS=Homo sapiens GN=NAXE PE=1 SV=2	11	-2.01238	0.287425	-0.348199	-1.52811	-0.847441	-0.718027	1.02822	1.51142	0.832127	2.11878	1.84424	1.73265	0.0185075
>sp|P62873|GBB1_HUMAN Guanine nucleotide-binding protein G(I)/G(S)/G(T) subunit beta-1 OS=Homo sapiens GN=GNB1 PE=1 SV=3	P62873	GBB1_HUMAN	GBB1_HUMAN Guanine nucleotide-binding protein G(I)/G(S)/G(T) subunit beta-1 OS=Homo sapiens GN=GNB1 PE=1 SV=3	13	-0.0866917	-0.247813	-0.967659	0.179797	-3.09699	-0.121704	1.71971	1.42961	1.23433	0.73934	1.84413	1.58502	0.0260006
>sp|P51151|RAB9A_HUMAN Ras-related protein Rab-9A OS=Homo sapiens GN=RAB9A PE=1 SV=1	P51151	RAB9A_HUMAN	RAB9A_HUMAN Ras-related protein Rab-9A OS=Homo sapiens GN=RAB9A PE=1 SV=1	3	-1.00225	-1.59484	-0.715214	-1.26696	0.0456682	0.865161	1.28081	-0.127182	1.21601	1.43446	1.84057	2.78235	0.00165063
>sp|O96018|APBA3_HUMAN Amyloid beta A4 precursor protein-binding family A member 3 OS=Homo sapiens GN=APBA3 PE=1 SV=1	O96018	APBA3_HUMAN	APBA3_HUMAN Amyloid beta A4 precursor protein-binding family A member 3 OS=Homo sapiens GN=APBA3 PE=1 SV=1	2	-1.92327	-1.77503	-1.34485	-0.404185	1.58913	1.69595	0.717375	0.46678	0.373037	2.08987	1.84024	1.43726	0.0365377
>tr|K7EPH2|K7EPH2_HUMAN Phenylalanine--tRNA ligase alpha subunit (Fragment) OS=Homo sapiens GN=FARSA PE=1 SV=8	K7EPH2	K7EPH2_HUMAN	K7EPH2_HUMAN Phenylalanine--tRNA ligase alpha subunit (Fragment) OS=Homo sapiens GN=FARSA PE=1 SV=8	1	-2.51356	0.56154	1.40423	-1.43012	-2.64843	1.59217	0.194966	1.99221	-0.247865	0.997596	1.83108	1.0895	0.0813773
>sp|O14745|NHRF1_HUMAN Na(+)/H(+) exchange regulatory cofactor NHE-RF1 OS=Homo sapiens GN=SLC9A3R1 PE=1 SV=4	O14745	NHRF1_HUMAN	NHRF1_HUMAN Na(+)/H(+) exchange regulatory cofactor NHE-RF1 OS=Homo sapiens GN=SLC9A3R1 PE=1 SV=4	4	-1.30166	-1.46375	-0.00488759	-1.00632	-1.10591	1.68273	0.626009	1.56009	-0.520646	0.924344	1.83101	2.33485	0.00462536
>sp|Q9UBQ6|EXTL2_HUMAN Exostosin-like 2 OS=Homo sapiens GN=EXTL2 PE=1 SV=1	Q9UBQ6	EXTL2_HUMAN	EXTL2_HUMAN Exostosin-like 2 OS=Homo sapiens GN=EXTL2 PE=1 SV=1	1	-0.230304	0.325257	-1.00529	-0.470722	-3.58911	-0.708078	-0.152424	2.43063	1.83484	0.772876	1.8296	1.11466	0.0767955
>sp|O95319|CELF2_HUMAN CUGBP Elav-like family member 2 OS=Homo sapiens GN=CELF2 PE=1 SV=1	O95319	CELF2_HUMAN	CELF2_HUMAN CUGBP Elav-like family member 2 OS=Homo sapiens GN=CELF2 PE=1 SV=1	1	-1.39936	-0.587828	-0.653994	-2.17853	-0.708649	4.18236	-1.28723	-1.78895	3.25377	-0.750484	1.82756	0.7186	0.191161
>tr|H3BNW0|H3BNW0_HUMAN THUMP domain-containing protein 1 OS=Homo sapiens GN=THUMPD1 PE=1 SV=1	H3BNW0	H3BNW0_HUMAN	H3BNW0_HUMAN THUMP domain-containing protein 1 OS=Homo sapiens GN=THUMPD1 PE=1 SV=1	1	1.73904	-0.508136	-1.06226	-3.85052	-1.92617	-3.74615	4.63358	0.846852	-0.474771	2.26459	1.82643	0.514543	0.305814
>sp|Q0ZGT2|NEXN_HUMAN Nexilin OS=Homo sapiens GN=NEXN PE=1 SV=1	Q0ZGT2	NEXN_HUMAN	NEXN_HUMAN Nexilin OS=Homo sapiens GN=NEXN PE=1 SV=1	7	-1.77905	-0.259114	-0.440294	-1.02345	-1.01281	2.06804	-0.609289	0.783983	0.520792	1.84509	1.82467	1.96449	0.0108521
>sp|Q15369|ELOC_HUMAN Transcription elongation factor B polypeptide 1 OS=Homo sapiens GN=TCEB1 PE=1 SV=1	Q15369	ELOC_HUMAN	ELOC_HUMAN Transcription elongation factor B polypeptide 1 OS=Homo sapiens GN=TCEB1 PE=1 SV=1	7	-1.15884	1.29355	1.10068	-2.27961	-3.12165	1.39038	0.613426	1.86319	0.124271	0.962525	1.82393	1.05995	0.0871066
>sp|Q5T5C0|STXB5_HUMAN Syntaxin-binding protein 5 OS=Homo sapiens GN=STXBP5 PE=1 SV=1	Q5T5C0	STXB5_HUMAN	STXB5_HUMAN Syntaxin-binding protein 5 OS=Homo sapiens GN=STXBP5 PE=1 SV=1	1	-5.05778	0.379262	1.70978	1.38086	-3.39362	2.57592	-0.720193	1.34885	-0.857356	1.77469	1.82068	0.573513	0.266985
>sp|Q6ZMR5|TM11A_HUMAN Transmembrane protease serine 11A OS=Homo sapiens GN=TMPRSS11A PE=1 SV=1	Q6ZMR5	TM11A_HUMAN	TM11A_HUMAN Transmembrane protease serine 11A OS=Homo sapiens GN=TMPRSS11A PE=1 SV=1	1	0.404899	-9.01786	-2.69278	0.244636	2.76138	2.92089	-3.91057	6.40189	-1.15601	-3.45795	1.81959	0.268589	0.538779
>sp|P48740|MASP1_HUMAN Mannan-binding lectin serine protease 1 OS=Homo sapiens GN=MASP1 PE=1 SV=3	P48740	MASP1_HUMAN	MASP1_HUMAN Mannan-binding lectin serine protease 1 OS=Homo sapiens GN=MASP1 PE=1 SV=3	2	-0.290299	-4.55235	-2.00019	1.44154	0.0512321	3.91178	-2.18002	-1.33878	1.20744	2.10963	1.81202	0.573198	0.267179
>sp|P41235|HNF4A_HUMAN Hepatocyte nuclear factor 4-alpha OS=Homo sapiens GN=HNF4A PE=1 SV=3	P41235	HNF4A_HUMAN	HNF4A_HUMAN Hepatocyte nuclear factor 4-alpha OS=Homo sapiens GN=HNF4A PE=1 SV=3	1	-1.26496	-0.101411	-3.96691	0.0598637	-0.348494	2.21159	-1.15194	4.21215	-0.659206	-1.18532	1.80984	0.685883	0.206118
>sp|Q9UKX5|ITA11_HUMAN Integrin alpha-11 OS=Homo sapiens GN=ITGA11 PE=1 SV=2	Q9UKX5	ITA11_HUMAN	ITA11_HUMAN Integrin alpha-11 OS=Homo sapiens GN=ITGA11 PE=1 SV=2	3	-0.30099	-1.17303	-1.32351	0.37017	-1.80296	3.03678	0.143414	2.19156	-1.50419	0.92414	1.8044	1.12327	0.0752885
>sp|P07858|CATB_HUMAN Cathepsin B OS=Homo sapiens GN=CTSB PE=1 SV=3	P07858	CATB_HUMAN	CATB_HUMAN Cathepsin B OS=Homo sapiens GN=CTSB PE=1 SV=3	14	-0.665997	0.881147	0.215074	-3.09314	-1.77564	0.732849	2.02493	0.488727	-0.278591	1.60861	1.80302	1.2311	0.0587359
>tr|G3V3G9|G3V3G9_HUMAN Uncharacterized protein OS=Homo sapiens PE=4 SV=1	G3V3G9	G3V3G9_HUMAN	G3V3G9_HUMAN Uncharacterized protein OS=Homo sapiens PE=4 SV=1	2	-3.36539	-0.370432	0.40013	0.102771	-1.4582	0.389453	-1.74769	8.42951	-2.01377	-0.739947	1.80174	0.391185	0.40627
>sp|P60903|S10AA_HUMAN Protein S100-A10 OS=Homo sapiens GN=S100A10 PE=1 SV=2	P60903	S10AA_HUMAN	S10AA_HUMAN Protein S100-A10 OS=Homo sapiens GN=S100A10 PE=1 SV=2	4	-0.900094	1.69855	0.384707	-3.00262	-2.2433	-0.15769	2.01365	0.63337	-0.325156	2.76616	1.79862	0.904976	0.124458
>sp|P14635|CCNB1_HUMAN G2/mitotic-specific cyclin-B1 OS=Homo sapiens GN=CCNB1 PE=1 SV=1	P14635	CCNB1_HUMAN	CCNB1_HUMAN G2/mitotic-specific cyclin-B1 OS=Homo sapiens GN=CCNB1 PE=1 SV=1	1	-2.85821	-1.0049	-0.745156	0.421726	-0.620773	1.56704	-0.375323	3.1102	-0.662583	0.543523	1.79803	1.13711	0.0729279
>tr|A0A0B4J278|A0A0B4J278_HUMAN Alpha-1-antitrypsin (Fragment) OS=Homo sapiens GN=SERPINA1 PE=1 SV=1	A0A0B4J278	A0A0B4J278_HUMAN	A0A0B4J278_HUMAN Alpha-1-antitrypsin (Fragment) OS=Homo sapiens GN=SERPINA1 PE=1 SV=1	1	-2.55325	-1.17871	-3.00313	0.560195	0.947248	1.09565	0.176216	2.39095	1.39737	-1.30241	1.79709	0.945388	0.1134
>sp|Q6DKK2|TTC19_HUMAN Tetratricopeptide repeat protein 19, mitochondrial OS=Homo sapiens GN=TTC19 PE=1 SV=4	Q6DKK2	TTC19_HUMAN	TTC19_HUMAN Tetratricopeptide repeat protein 19, mitochondrial OS=Homo sapiens GN=TTC19 PE=1 SV=4	1	-0.955189	-0.144008	-0.0224671	-2.58993	-0.891251	2.51849	-0.925337	0.866263	-0.432401	2.35431	1.79683	1.19175	0.0643056
>sp|Q6ZVL6|K154L_HUMAN UPF0606 protein KIAA1549L OS=Homo sapiens GN=KIAA1549L PE=2 SV=2	Q6ZVL6	K154L_HUMAN	K154L_HUMAN UPF0606 protein KIAA1549L OS=Homo sapiens GN=KIAA1549L PE=2 SV=2	3	0.191787	-2.44858	-2.53145	-0.0553769	-0.090341	-1.30583	-1.04335	3.175	1.53697	1.6804	1.79543	0.892672	0.128035
>sp|Q9NUY8|TBC23_HUMAN TBC1 domain family member 23 OS=Homo sapiens GN=TBC1D23 PE=1 SV=3	Q9NUY8	TBC23_HUMAN	TBC23_HUMAN TBC1 domain family member 23 OS=Homo sapiens GN=TBC1D23 PE=1 SV=3	5	-0.915198	0.442608	-1.03664	-3.11364	-0.877392	-0.375255	1.70402	2.38444	-1.79224	1.52996	1.79024	1.00382	0.0991244
>tr|H0Y905|H0Y905_HUMAN Rap guanine nucleotide exchange factor 2 (Fragment) OS=Homo sapiens GN=RAPGEF2 PE=1 SV=1	H0Y905	H0Y905_HUMAN	H0Y905_HUMAN Rap guanine nucleotide exchange factor 2 (Fragment) OS=Homo sapiens GN=RAPGEF2 PE=1 SV=1	2	-0.617558	-0.259401	-2.26337	-0.977448	-0.476665	0.92095	-0.139093	1.84821	0.52857	1.19692	1.79	2.20588	0.00622474
>tr|A0A0A0MS15|A0A0A0MS15_HUMAN Protein IGHV3-49 (Fragment) OS=Homo sapiens GN=IGHV3-49 PE=1 SV=1	A0A0A0MS15	A0A0A0MS15_HUMAN	A0A0A0MS15_HUMAN Protein IGHV3-49 (Fragment) OS=Homo sapiens GN=IGHV3-49 PE=1 SV=1	2	-1.74798	-3.67047	-6.04328	-0.807212	5.00873	2.61521	-1.74791	5.09235	-1.35809	-2.91492	1.78937	0.32355	0.474733
>sp|P02511|CRYAB_HUMAN Alpha-crystallin B chain OS=Homo sapiens GN=CRYAB PE=1 SV=2	P02511	CRYAB_HUMAN	CRYAB_HUMAN Alpha-crystallin B chain OS=Homo sapiens GN=CRYAB PE=1 SV=2	3	-1.49441	-0.734419	-2.01275	-0.445388	0.174766	-0.469403	0.344958	-0.72231	2.12104	3.13856	1.78501	1.16915	0.067741
>sp|Q96DD7|SHSA4_HUMAN Protein shisa-4 OS=Homo sapiens GN=SHISA4 PE=2 SV=3	Q96DD7	SHSA4_HUMAN	SHSA4_HUMAN Protein shisa-4 OS=Homo sapiens GN=SHISA4 PE=2 SV=3	1	0.015793	-2.51111	-1.26575	-0.0569066	-0.969551	-0.910603	1.17012	1.08207	2.39935	0.38718	1.78313	1.43577	0.0366628
>sp|Q9NVV5|AIG1_HUMAN Androgen-induced gene 1 protein OS=Homo sapiens GN=AIG1 PE=1 SV=2	Q9NVV5	AIG1_HUMAN	AIG1_HUMAN Androgen-induced gene 1 protein OS=Homo sapiens GN=AIG1 PE=1 SV=2	1	-2.76559	0.401137	0.547329	-1.68952	-1.15472	1.11147	-1.35782	3.0335	0.194251	1.26879	1.78231	1.00359	0.0991757
>sp|Q9ULV1|FZD4_HUMAN Frizzled-4 OS=Homo sapiens GN=FZD4 PE=1 SV=2	Q9ULV1	FZD4_HUMAN	FZD4_HUMAN Frizzled-4 OS=Homo sapiens GN=FZD4 PE=1 SV=2	1	-1.46612	-1.14798	0.0759368	-0.6198	-1.27971	1.49671	0.416072	0.437243	0.932795	1.18678	1.78146	3.02957	0.00093418
>sp|P02745|C1QA_HUMAN Complement C1q subcomponent subunit A OS=Homo sapiens GN=C1QA PE=1 SV=2	P02745	C1QA_HUMAN	C1QA_HUMAN Complement C1q subcomponent subunit A OS=Homo sapiens GN=C1QA PE=1 SV=2	1	0.206781	-5.93652	-2.21565	1.13552	1.10901	3.01255	-1.20571	0.00713371	2.45241	-1.06258	1.78093	0.521771	0.300766
>sp|Q96K21|ANCHR_HUMAN Abscission/NoCut checkpoint regulator OS=Homo sapiens GN=ZFYVE19 PE=1 SV=3	Q96K21	ANCHR_HUMAN	ANCHR_HUMAN Abscission/NoCut checkpoint regulator OS=Homo sapiens GN=ZFYVE19 PE=1 SV=3	5	-1.44386	0.215709	-0.649831	-1.55605	-0.722575	1.80203	-0.189549	1.56545	0.422434	1.11361	1.77411	2.18153	0.00658364
>sp|Q96L93|KI16B_HUMAN Kinesin-like protein KIF16B OS=Homo sapiens GN=KIF16B PE=1 SV=2	Q96L93	KI16B_HUMAN	KI16B_HUMAN Kinesin-like protein KIF16B OS=Homo sapiens GN=KIF16B PE=1 SV=2	1	-0.43769	-2.39371	1.55492	-2.55597	-0.98678	2.91713	-1.64625	1.44584	-0.399507	1.72608	1.7725	0.832461	0.147075
>sp|Q99719|SEPT5_HUMAN Septin-5 OS=Homo sapiens GN=SEPT5 PE=1 SV=1	Q99719	SEPT5_HUMAN	SEPT5_HUMAN Septin-5 OS=Homo sapiens GN=SEPT5 PE=1 SV=1	1	0.771472	-1.62872	-2.16586	-1.69877	-0.502575	3.91794	-1.41455	0.0699622	0.427426	0.624573	1.76996	0.914501	0.121758
>sp|Q99496|RING2_HUMAN E3 ubiquitin-protein ligase RING2 OS=Homo sapiens GN=RNF2 PE=1 SV=1	Q99496	RING2_HUMAN	RING2_HUMAN E3 ubiquitin-protein ligase RING2 OS=Homo sapiens GN=RNF2 PE=1 SV=1	1	-1.17737	-0.0647286	0.0967494	-2.07804	-1.17992	0.780422	-0.96902	1.66899	0.339966	2.62604	1.76994	1.38407	0.0412983
>sp|Q9BYN8|RT26_HUMAN 28S ribosomal protein S26, mitochondrial OS=Homo sapiens GN=MRPS26 PE=1 SV=1	Q9BYN8	RT26_HUMAN	RT26_HUMAN 28S ribosomal protein S26, mitochondrial OS=Homo sapiens GN=MRPS26 PE=1 SV=1	5	-1.81916	-1.05756	-1.12141	-0.873593	-0.409083	-0.613064	-0.950051	1.92581	0.441323	2.76038	1.76904	1.33329	0.0464206
>sp|Q53H96|P5CR3_HUMAN Pyrroline-5-carboxylate reductase 3 OS=Homo sapiens GN=PYCRL PE=1 SV=3	Q53H96	P5CR3_HUMAN	P5CR3_HUMAN Pyrroline-5-carboxylate reductase 3 OS=Homo sapiens GN=PYCRL PE=1 SV=3	4	-1.37439	-0.0950104	-0.446664	-0.468824	-1.93066	1.86952	0.412403	1.80078	-0.381362	0.820485	1.76747	1.92431	0.0119038
>tr|H3BPQ6|H3BPQ6_HUMAN Hepatoma-derived growth factor-related protein 3 OS=Homo sapiens GN=HDGFRP3 PE=1 SV=1	H3BPQ6	H3BPQ6_HUMAN	H3BPQ6_HUMAN Hepatoma-derived growth factor-related protein 3 OS=Homo sapiens GN=HDGFRP3 PE=1 SV=1	1	-0.205428	-0.724895	-1.85701	-1.66223	-0.392576	2.80068	-0.812333	1.42911	0.0582618	0.519292	1.76743	1.44316	0.0360443
>sp|P49755|TMEDA_HUMAN Transmembrane emp24 domain-containing protein 10 OS=Homo sapiens GN=TMED10 PE=1 SV=2	P49755	TMEDA_HUMAN	TMEDA_HUMAN Transmembrane emp24 domain-containing protein 10 OS=Homo sapiens GN=TMED10 PE=1 SV=2	7	-0.645901	-0.560052	0.417951	-0.0883566	-2.34327	0.72747	1.56675	1.44354	-0.0519566	1.92868	1.76682	1.78514	0.0164005
>sp|Q8N8U2|CDYL2_HUMAN Chromodomain Y-like protein 2 OS=Homo sapiens GN=CDYL2 PE=1 SV=2	Q8N8U2	CDYL2_HUMAN	CDYL2_HUMAN Chromodomain Y-like protein 2 OS=Homo sapiens GN=CDYL2 PE=1 SV=2	1	-3.59547	-0.528603	-1.53165	0.28307	0.376483	1.27272	-0.608975	0.385377	0.853784	1.93259	1.76633	1.14705	0.0712776
>sp|O60341|KDM1A_HUMAN Lysine-specific histone demethylase 1A OS=Homo sapiens GN=KDM1A PE=1 SV=2	O60341	KDM1A_HUMAN	KDM1A_HUMAN Lysine-specific histone demethylase 1A OS=Homo sapiens GN=KDM1A PE=1 SV=2	7	-1.28015	-1.3	-2.0625	-0.802456	0.780715	0.837348	-0.167817	1.11278	0.497058	1.8819	1.76513	1.78897	0.0162567
>sp|Q99538|LGMN_HUMAN Legumain OS=Homo sapiens GN=LGMN PE=1 SV=1	Q99538	LGMN_HUMAN	LGMN_HUMAN Legumain OS=Homo sapiens GN=LGMN PE=1 SV=1	3	-3.35366	1.19741	-0.175776	-0.442978	-1.51286	-0.372261	1.3245	2.08516	1.84441	-0.359657	1.762	1.02697	0.093978
>sp|Q9Y6G5|COMDA_HUMAN COMM domain-containing protein 10 OS=Homo sapiens GN=COMMD10 PE=1 SV=1	Q9Y6G5	COMDA_HUMAN	COMDA_HUMAN COMM domain-containing protein 10 OS=Homo sapiens GN=COMMD10 PE=1 SV=1	5	-1.84304	-0.171876	-0.501873	-0.66022	-1.10915	0.802369	0.25912	2.51391	0.118596	0.806751	1.75738	2.03463	0.00923368
>sp|Q9H3Q1|BORG4_HUMAN Cdc42 effector protein 4 OS=Homo sapiens GN=CDC42EP4 PE=1 SV=1	Q9H3Q1	BORG4_HUMAN	BORG4_HUMAN Cdc42 effector protein 4 OS=Homo sapiens GN=CDC42EP4 PE=1 SV=1	2	-0.911767	-0.864788	-1.25772	-0.857016	-0.614591	2.37075	0.500211	2.06775	-0.125689	-0.553592	1.75306	1.736	0.0183654
>sp|Q9H1R2|DUS15_HUMAN Dual specificity protein phosphatase 15 OS=Homo sapiens GN=DUSP15 PE=1 SV=4	Q9H1R2	DUS15_HUMAN	DUS15_HUMAN Dual specificity protein phosphatase 15 OS=Homo sapiens GN=DUSP15 PE=1 SV=4	1	-1.85015	0.0028323	-0.818537	-1.04744	-0.692185	0.0995677	0.147491	1.64487	0.858877	1.59703	1.75066	2.3418	0.004552
>sp|Q86YQ8|CPNE8_HUMAN Copine-8 OS=Homo sapiens GN=CPNE8 PE=1 SV=2	Q86YQ8	CPNE8_HUMAN	CPNE8_HUMAN Copine-8 OS=Homo sapiens GN=CPNE8 PE=1 SV=2	1	-2.24651	-0.938803	-1.71942	1.29944	-1.24728	2.11453	0.429521	2.83089	-0.405275	-1.11165	1.74212	0.96753	0.107763
>sp|Q5TCQ9|MAGI3_HUMAN Membrane-associated guanylate kinase, WW and PDZ domain-containing protein 3 OS=Homo sapiens GN=MAGI3 PE=1 SV=2	Q5TCQ9	MAGI3_HUMAN	MAGI3_HUMAN Membrane-associated guanylate kinase, WW and PDZ domain-containing protein 3 OS=Homo sapiens GN=MAGI3 PE=1 SV=2	1	-4.05925	2.66651	-1.29505	-0.152863	-2.14831	1.55689	-0.0926647	2.45851	-0.148478	-0.0652069	1.7396	0.703878	0.197753
>sp|Q8IUX4|ABC3F_HUMAN DNA dC->dU-editing enzyme APOBEC-3F OS=Homo sapiens GN=APOBEC3F PE=1 SV=3	Q8IUX4	ABC3F_HUMAN	ABC3F_HUMAN DNA dC->dU-editing enzyme APOBEC-3F OS=Homo sapiens GN=APOBEC3F PE=1 SV=3	1	-0.948093	0.935142	-1.52545	-2.29913	-0.643817	1.42155	0.776878	1.30312	-0.673267	1.37092	1.73611	1.50051	0.0315856
>sp|P54725|RD23A_HUMAN UV excision repair protein RAD23 homolog A OS=Homo sapiens GN=RAD23A PE=1 SV=1	P54725	RD23A_HUMAN	RD23A_HUMAN UV excision repair protein RAD23 homolog A OS=Homo sapiens GN=RAD23A PE=1 SV=1	7	-1.53358	-0.434694	-0.117138	-1.66466	-0.630067	0.078225	0.740478	1.29855	1.16805	1.01017	1.73512	2.76709	0.00170967
>sp|Q9NQ79|CRAC1_HUMAN Cartilage acidic protein 1 OS=Homo sapiens GN=CRTAC1 PE=1 SV=2	Q9NQ79	CRAC1_HUMAN	CRAC1_HUMAN Cartilage acidic protein 1 OS=Homo sapiens GN=CRTAC1 PE=1 SV=2	1	-1.87878	-0.215657	-0.758206	1.8602	-4.00021	0.658157	1.33577	-0.827624	2.96588	-0.459049	1.73316	0.744673	0.180022
>sp|Q96FV2|SCRN2_HUMAN Secernin-2 OS=Homo sapiens GN=SCRN2 PE=1 SV=3	Q96FV2	SCRN2_HUMAN	SCRN2_HUMAN Secernin-2 OS=Homo sapiens GN=SCRN2 PE=1 SV=3	2	-1.96211	1.22525	-0.019065	-3.57128	-1.92684	6.47735	-0.10731	0.489746	-1.71266	-2.75649	1.72894	0.43453	0.36768
>sp|Q9UL40|ZN346_HUMAN Zinc finger protein 346 OS=Homo sapiens GN=ZNF346 PE=1 SV=1	Q9UL40	ZN346_HUMAN	ZN346_HUMAN Zinc finger protein 346 OS=Homo sapiens GN=ZNF346 PE=1 SV=1	3	-0.916339	-2.62131	-1.11548	-1.22539	1.31015	-0.821569	-1.00579	1.37211	1.79071	2.72046	1.72486	0.943797	0.113816
>sp|Q9BT09|CNPY3_HUMAN Protein canopy homolog 3 OS=Homo sapiens GN=CNPY3 PE=1 SV=1	Q9BT09	CNPY3_HUMAN	CNPY3_HUMAN Protein canopy homolog 3 OS=Homo sapiens GN=CNPY3 PE=1 SV=1	7	-1.92964	0.61158	1.32239	-2.51904	-1.55428	1.31631	0.70891	1.02328	0.522359	0.967489	1.72147	1.26563	0.0542459
>sp|Q01968|OCRL_HUMAN Inositol polyphosphate 5-phosphatase OCRL-1 OS=Homo sapiens GN=OCRL PE=1 SV=3	Q01968	OCRL_HUMAN	OCRL_HUMAN Inositol polyphosphate 5-phosphatase OCRL-1 OS=Homo sapiens GN=OCRL PE=1 SV=3	7	-1.16179	-0.477621	-1.38571	-0.205064	-1.08863	1.91042	-0.570018	0.90878	0.315069	1.68725	1.71406	2.01946	0.00956173
>sp|O14497|ARI1A_HUMAN AT-rich interactive domain-containing protein 1A OS=Homo sapiens GN=ARID1A PE=1 SV=3	O14497	ARI1A_HUMAN	ARI1A_HUMAN AT-rich interactive domain-containing protein 1A OS=Homo sapiens GN=ARID1A PE=1 SV=3	7	-0.936007	0.193312	0.564339	-2.83667	-0.910163	1.80867	-0.0463924	0.46407	0.655115	1.74639	1.71061	1.40202	0.0396255
>sp|Q6RFH5|WDR74_HUMAN WD repeat-containing protein 74 OS=Homo sapiens GN=WDR74 PE=1 SV=1	Q6RFH5	WDR74_HUMAN	WDR74_HUMAN WD repeat-containing protein 74 OS=Homo sapiens GN=WDR74 PE=1 SV=1	2	-1.16269	-0.412391	-0.460057	-1.54544	-1.18439	2.75503	-0.317513	2.90289	-0.533159	-1.03359	1.70773	1.04928	0.0892722
>sp|Q32M88|ATHL1_HUMAN Acid trehalase-like protein 1 OS=Homo sapiens GN=ATHL1 PE=1 SV=2	Q32M88	ATHL1_HUMAN	ATHL1_HUMAN Acid trehalase-like protein 1 OS=Homo sapiens GN=ATHL1 PE=1 SV=2	5	-0.580797	0.106253	-0.812533	-0.787647	-1.96369	0.931621	-0.0898961	2.77324	-0.0634727	0.941846	1.70635	1.60787	0.0246678
>sp|P00395|COX1_HUMAN Cytochrome c oxidase subunit 1 OS=Homo sapiens GN=MT-CO1 PE=1 SV=1	P00395	COX1_HUMAN	COX1_HUMAN Cytochrome c oxidase subunit 1 OS=Homo sapiens GN=MT-CO1 PE=1 SV=1	1	-0.848065	0.510913	-0.025131	0.302888	-4.33346	0.199582	0.818486	2.05517	1.1263	-0.0624883	1.70598	0.934375	0.116312
>sp|O43312|MTSS1_HUMAN Metastasis suppressor protein 1 OS=Homo sapiens GN=MTSS1 PE=1 SV=2	O43312	MTSS1_HUMAN	MTSS1_HUMAN Metastasis suppressor protein 1 OS=Homo sapiens GN=MTSS1 PE=1 SV=2	1	-0.900888	-1.01993	-0.428549	-1.14114	-0.767052	0.590483	-0.00842024	2.2753	-0.427151	1.84207	1.70597	1.88692	0.0129743
>tr|R4GMY8|R4GMY8_HUMAN Transcription elongation factor B polypeptide 1 OS=Homo sapiens GN=TCEB1 PE=1 SV=1	R4GMY8	R4GMY8_HUMAN	R4GMY8_HUMAN Transcription elongation factor B polypeptide 1 OS=Homo sapiens GN=TCEB1 PE=1 SV=1	1	-3.48144	2.25572	1.97502	-1.1158	-3.62596	0.443198	1.70408	1.73907	0.169087	0.468962	1.70337	0.635668	0.231383
>sp|P10909|CLUS_HUMAN Clusterin OS=Homo sapiens GN=CLU PE=1 SV=1	P10909	CLUS_HUMAN	CLUS_HUMAN Clusterin OS=Homo sapiens GN=CLU PE=1 SV=1	20	0.117623	-2.10163	-3.22694	-0.724284	1.83284	2.72434	-0.835335	2.5681	0.559589	-0.643353	1.69515	0.738639	0.182541
>sp|Q8IXT5|RB12B_HUMAN RNA-binding protein 12B OS=Homo sapiens GN=RBM12B PE=1 SV=2	Q8IXT5	RB12B_HUMAN	RB12B_HUMAN RNA-binding protein 12B OS=Homo sapiens GN=RBM12B PE=1 SV=2	2	-2.16733	0.770719	-2.31299	0.687462	-1.24769	4.72334	-0.522242	2.30067	-2.64377	0.347383	1.69504	0.572537	0.267586
>tr|J3KN59|J3KN59_HUMAN BCL2/adenovirus E1B 19 kDa protein-interacting protein 2 OS=Homo sapiens GN=BNIP2 PE=1 SV=1	J3KN59	J3KN59_HUMAN	J3KN59_HUMAN BCL2/adenovirus E1B 19 kDa protein-interacting protein 2 OS=Homo sapiens GN=BNIP2 PE=1 SV=1	1	-1.48601	-0.927491	1.047	-2.55571	-0.276432	1.93716	0.484482	0.284046	-0.150922	1.71285	1.69325	1.31233	0.0487159
>sp|Q4G0P3|HYDIN_HUMAN Hydrocephalus-inducing protein homolog OS=Homo sapiens GN=HYDIN PE=1 SV=3	Q4G0P3	HYDIN_HUMAN	HYDIN_HUMAN Hydrocephalus-inducing protein homolog OS=Homo sapiens GN=HYDIN PE=1 SV=3	1	-2.45086	-1.24358	-5.40452	2.81458	0.242575	2.10977	-2.02255	-0.174056	5.54594	-3.05339	1.6895	0.360458	0.436055
>sp|Q6PJG2|EMSA1_HUMAN ELM2 and SANT domain-containing protein 1 OS=Homo sapiens GN=ELMSAN1 PE=1 SV=2	Q6PJG2	EMSA1_HUMAN	EMSA1_HUMAN ELM2 and SANT domain-containing protein 1 OS=Homo sapiens GN=ELMSAN1 PE=1 SV=2	1	-1.23403	0.222206	-3.63051	0.181113	-0.431509	0.029544	1.47842	1.10892	0.66961	0.265589	1.68896	1.24147	0.0573501
>tr|A0A087X0I2|A0A087X0I2_HUMAN Complement factor I OS=Homo sapiens GN=CFI PE=1 SV=1	A0A087X0I2	A0A087X0I2_HUMAN	A0A087X0I2_HUMAN Complement factor I OS=Homo sapiens GN=CFI PE=1 SV=1	1	-0.763573	-3.70316	-0.692189	0.102539	0.488503	1.97879	-0.877109	1.87769	-0.585872	1.47934	1.68814	0.927789	0.118089
>sp|Q9UKI2|BORG2_HUMAN Cdc42 effector protein 3 OS=Homo sapiens GN=CDC42EP3 PE=1 SV=1	Q9UKI2	BORG2_HUMAN	BORG2_HUMAN Cdc42 effector protein 3 OS=Homo sapiens GN=CDC42EP3 PE=1 SV=1	2	-0.592355	-2.2438	-0.682177	-0.771342	-0.363504	-0.449184	-1.01244	3.32163	-0.75873	2.68596	1.68808	0.902668	0.125122
>sp|Q9UJ83|HACL1_HUMAN 2-hydroxyacyl-CoA lyase 1 OS=Homo sapiens GN=HACL1 PE=1 SV=2	Q9UJ83	HACL1_HUMAN	HACL1_HUMAN 2-hydroxyacyl-CoA lyase 1 OS=Homo sapiens GN=HACL1 PE=1 SV=2	4	-0.797286	-0.0569533	1.51069	-2.0294	-2.48471	1.93355	1.49624	1.3577	-1.63798	1.41522	1.68448	0.925838	0.118621
>sp|Q15025|TNIP1_HUMAN TNFAIP3-interacting protein 1 OS=Homo sapiens GN=TNIP1 PE=1 SV=2	Q15025	TNIP1_HUMAN	TNIP1_HUMAN TNFAIP3-interacting protein 1 OS=Homo sapiens GN=TNIP1 PE=1 SV=2	1	0.710763	-2.68032	-1.72854	-1.10593	-0.820857	0.102168	-1.64561	6.97096	-2.4513	-0.186856	1.68285	0.434939	0.367334
>sp|P50579|MAP2_HUMAN Methionine aminopeptidase 2 OS=Homo sapiens GN=METAP2 PE=1 SV=1	P50579	MAP2_HUMAN	MAP2_HUMAN Methionine aminopeptidase 2 OS=Homo sapiens GN=METAP2 PE=1 SV=1	11	-1.64494	-0.748696	-0.204568	-1.01942	-1.32753	0.398744	1.04821	-0.664743	2.04137	0.64328	1.6824	1.9856	0.010337
>sp|Q9UL03|INT6_HUMAN Integrator complex subunit 6 OS=Homo sapiens GN=INTS6 PE=1 SV=1	Q9UL03	INT6_HUMAN	INT6_HUMAN Integrator complex subunit 6 OS=Homo sapiens GN=INTS6 PE=1 SV=1	5	-1.01117	-0.706075	-1.72826	0.884269	-0.918952	2.07913	-1.43329	1.75367	5.13184	-2.60539	1.68123	0.55843	0.27642
>sp|P57735|RAB25_HUMAN Ras-related protein Rab-25 OS=Homo sapiens GN=RAB25 PE=1 SV=2	P57735	RAB25_HUMAN	RAB25_HUMAN Ras-related protein Rab-25 OS=Homo sapiens GN=RAB25 PE=1 SV=2	1	-0.953654	0.274025	-0.0384983	-0.845811	-2.34743	-0.24435	2.32797	1.47867	-0.556176	1.48381	1.68026	1.32526	0.0472869
>sp|P61769|B2MG_HUMAN Beta-2-microglobulin OS=Homo sapiens GN=B2M PE=1 SV=1	P61769	B2MG_HUMAN	B2MG_HUMAN Beta-2-microglobulin OS=Homo sapiens GN=B2M PE=1 SV=1	4	-0.665546	0.729173	1.19024	-1.95092	-2.60466	1.48721	2.01635	1.24457	-1.32127	1.6496	1.67563	0.939953	0.114828
>sp|Q8IW45|NNRD_HUMAN ATP-dependent (S)-NAD(P)H-hydrate dehydratase OS=Homo sapiens GN=NAXD PE=1 SV=1	Q8IW45	NNRD_HUMAN	NNRD_HUMAN ATP-dependent (S)-NAD(P)H-hydrate dehydratase OS=Homo sapiens GN=NAXD PE=1 SV=1	6	-0.952584	0.381831	-0.156735	-2.40063	-0.805174	-0.370923	1.35438	1.14287	1.42646	0.873078	1.67183	1.71519	0.0192667
>sp|P22352|GPX3_HUMAN Glutathione peroxidase 3 OS=Homo sapiens GN=GPX3 PE=1 SV=2	P22352	GPX3_HUMAN	GPX3_HUMAN Glutathione peroxidase 3 OS=Homo sapiens GN=GPX3 PE=1 SV=2	4	0.186578	-3.69937	-1.58817	1.29483	-0.395928	0.633073	-0.70721	2.70261	3.03136	-1.50852	1.67067	0.667772	0.214896
>sp|Q9H7Z3|NRDE2_HUMAN Protein NRDE2 homolog OS=Homo sapiens GN=NRDE2 PE=1 SV=3	Q9H7Z3	NRDE2_HUMAN	NRDE2_HUMAN Protein NRDE2 homolog OS=Homo sapiens GN=NRDE2 PE=1 SV=3	1	-0.241941	-0.905609	-1.47339	4.5769e-05	-1.66973	-0.648698	0.272185	2.08018	-0.277214	2.62785	1.66898	1.28659	0.0516899
>tr|B7Z4M1|B7Z4M1_HUMAN Reticulon OS=Homo sapiens GN=RTN3 PE=1 SV=1	B7Z4M1	B7Z4M1_HUMAN	B7Z4M1_HUMAN Reticulon OS=Homo sapiens GN=RTN3 PE=1 SV=1	1	-2.79583	-1.32025	-1.20644	0.398497	0.249937	-0.825667	-0.957349	1.79196	0.454612	3.19875	1.66728	0.888687	0.129215
>sp|P51687|SUOX_HUMAN Sulfite oxidase, mitochondrial OS=Homo sapiens GN=SUOX PE=1 SV=2	P51687	SUOX_HUMAN	SUOX_HUMAN Sulfite oxidase, mitochondrial OS=Homo sapiens GN=SUOX PE=1 SV=2	5	-1.56648	-0.621463	-1.67397	-1.56762	-0.986246	1.11561	-1.4272	1.2532	0.338339	0.633334	1.66581	1.88857	0.0129249
>sp|P35442|TSP2_HUMAN Thrombospondin-2 OS=Homo sapiens GN=THBS2 PE=1 SV=2	P35442	TSP2_HUMAN	TSP2_HUMAN Thrombospondin-2 OS=Homo sapiens GN=THBS2 PE=1 SV=2	1	1.59679	-3.4599	-3.10692	-1.61578	1.15401	-2.39577	0.818234	1.87718	3.65772	-1.08287	1.66126	0.52216	0.300497
>sp|Q5TF58|IFFO2_HUMAN Intermediate filament family orphan 2 OS=Homo sapiens GN=IFFO2 PE=2 SV=3	Q5TF58	IFFO2_HUMAN	IFFO2_HUMAN Intermediate filament family orphan 2 OS=Homo sapiens GN=IFFO2 PE=2 SV=3	1	-0.803608	-0.143525	-1.65551	-0.503167	-1.02609	0.284414	0.982545	0.819491	0.574241	1.46823	1.65216	3.0359	0.000920664
>sp|Q9NV35|NUD15_HUMAN Nucleotide triphosphate diphosphatase NUDT15 OS=Homo sapiens GN=NUDT15 PE=1 SV=1	Q9NV35	NUD15_HUMAN	NUD15_HUMAN Nucleotide triphosphate diphosphatase NUDT15 OS=Homo sapiens GN=NUDT15 PE=1 SV=1	1	-2.08701	1.54886	0.310762	0.12588	-4.38279	3.0117	0.0389615	0.208998	-0.831768	1.32263	1.64696	0.655483	0.221064
>sp|Q9Y2C4|EXOG_HUMAN Nuclease EXOG, mitochondrial OS=Homo sapiens GN=EXOG PE=1 SV=2	Q9Y2C4	EXOG_HUMAN	EXOG_HUMAN Nuclease EXOG, mitochondrial OS=Homo sapiens GN=EXOG PE=1 SV=2	3	-0.56078	-1.70677	-2.1461	-1.94312	-1.30726	-1.20086	0.642489	-0.723405	1.20477	0.646955	1.6468	1.81416	0.0153406
>sp|Q8N5W9|F101B_HUMAN Filamin-interacting protein FAM101B OS=Homo sapiens GN=FAM101B PE=1 SV=1	Q8N5W9	F101B_HUMAN	F101B_HUMAN Filamin-interacting protein FAM101B OS=Homo sapiens GN=FAM101B PE=1 SV=1	4	-2.37535	-0.31638	0.118579	-0.553786	-0.387707	2.57939	0.403303	1.39975	-1.18461	1.5192	1.64634	1.19212	0.0642509
>sp|Q14D04|MELT_HUMAN Ventricular zone-expressed PH domain-containing protein homolog 1 OS=Homo sapiens GN=VEPH1 PE=2 SV=1	Q14D04	MELT_HUMAN	MELT_HUMAN Ventricular zone-expressed PH domain-containing protein homolog 1 OS=Homo sapiens GN=VEPH1 PE=2 SV=1	3	-0.74563	0.054277	0.0540552	-1.30367	-1.92314	1.23638	-0.312815	1.41644	-0.506974	2.53323	1.64607	1.35962	0.0436897
>sp|Q9GZV4|IF5A2_HUMAN Eukaryotic translation initiation factor 5A-2 OS=Homo sapiens GN=EIF5A2 PE=1 SV=3	Q9GZV4	IF5A2_HUMAN	IF5A2_HUMAN Eukaryotic translation initiation factor 5A-2 OS=Homo sapiens GN=EIF5A2 PE=1 SV=3	9	-0.77001	1.78473	1.93994	-2.49397	-2.84249	1.06525	1.40707	1.8995	0.840079	0.628255	1.64439	0.814928	0.153134
>sp|A4FU28|CTGE9_HUMAN cTAGE family member 9 OS=Homo sapiens GN=CTAGE9 PE=2 SV=2	A4FU28	CTGE9_HUMAN	CTGE9_HUMAN cTAGE family member 9 OS=Homo sapiens GN=CTAGE9 PE=2 SV=2	1	-0.800011	0.214356	-1.05434	-0.568393	-2.15966	2.58919	-0.0514243	1.48122	-1.15125	0.986092	1.64438	1.22764	0.0592052
>sp|Q643R3|LPCT4_HUMAN Lysophospholipid acyltransferase LPCAT4 OS=Homo sapiens GN=LPCAT4 PE=1 SV=1	Q643R3	LPCT4_HUMAN	LPCT4_HUMAN Lysophospholipid acyltransferase LPCAT4 OS=Homo sapiens GN=LPCAT4 PE=1 SV=1	1	-0.609464	-1.1519	-1.20068	-0.749736	-0.526336	-0.55012	0.570948	2.65701	0.496966	0.806842	1.64395	1.80217	0.0157701
>sp|P17275|JUNB_HUMAN Transcription factor jun-B OS=Homo sapiens GN=JUNB PE=1 SV=1	P17275	JUNB_HUMAN	JUNB_HUMAN Transcription factor jun-B OS=Homo sapiens GN=JUNB PE=1 SV=1	2	-1.77998	0.63175	-2.02726	0.330582	-1.36816	-0.210351	1.37207	1.48492	-0.783056	2.11233	1.6378	1.1622	0.0688334
>sp|Q6YHU6|THADA_HUMAN Thyroid adenoma-associated protein OS=Homo sapiens GN=THADA PE=1 SV=1	Q6YHU6	THADA_HUMAN	THADA_HUMAN Thyroid adenoma-associated protein OS=Homo sapiens GN=THADA PE=1 SV=1	1	-0.568218	-0.752672	-0.938472	-0.742845	-1.04331	0.0404302	0.821538	-0.708028	1.93892	2.04631	1.63694	1.7879	0.0162968
>tr|A0A075B6K4|A0A075B6K4_HUMAN HCG2043238 (Fragment) OS=Homo sapiens GN=IGLV3-10 PE=1 SV=1	A0A075B6K4	A0A075B6K4_HUMAN	A0A075B6K4_HUMAN HCG2043238 (Fragment) OS=Homo sapiens GN=IGLV3-10 PE=1 SV=1	2	-1.27322	-2.96762	-1.66217	0.774834	0.575857	0.166121	-1.67637	4.96251	0.545158	-0.381103	1.63373	0.595944	0.253545
>sp|Q68CZ6|HAUS3_HUMAN HAUS augmin-like complex subunit 3 OS=Homo sapiens GN=HAUS3 PE=1 SV=1	Q68CZ6	HAUS3_HUMAN	HAUS3_HUMAN HAUS augmin-like complex subunit 3 OS=Homo sapiens GN=HAUS3 PE=1 SV=1	1	-2.40241	-0.772946	-0.541371	1.38514	-1.93957	1.82936	-0.584757	1.3215	1.3982	-0.069024	1.63329	1.10869	0.0778599
>sp|P48378|RFX2_HUMAN DNA-binding protein RFX2 OS=Homo sapiens GN=RFX2 PE=1 SV=2	P48378	RFX2_HUMAN	RFX2_HUMAN DNA-binding protein RFX2 OS=Homo sapiens GN=RFX2 PE=1 SV=2	1	-0.796503	-1.72232	-1.09112	1.11897	-1.57103	1.39833	0.649217	1.16951	1.35396	-0.472067	1.63219	1.52621	0.0297706
>tr|H3BTN5|H3BTN5_HUMAN Pyruvate kinase (Fragment) OS=Homo sapiens GN=PKM PE=1 SV=1	H3BTN5	H3BTN5_HUMAN	H3BTN5_HUMAN Pyruvate kinase (Fragment) OS=Homo sapiens GN=PKM PE=1 SV=1	2	-1.60595	-0.565346	-1.37398	-0.457666	-0.247241	0.558834	1.52386	2.25677	-0.160264	-0.27186	1.6315	1.71866	0.0191133
>sp|Q96KN1|FA84B_HUMAN Protein FAM84B OS=Homo sapiens GN=FAM84B PE=1 SV=1	Q96KN1	FA84B_HUMAN	FA84B_HUMAN Protein FAM84B OS=Homo sapiens GN=FAM84B PE=1 SV=1	5	-1.83309	-1.12548	-1.2967	-0.826476	0.961056	-0.172165	-0.356056	2.37344	1.75243	0.433955	1.63046	1.27669	0.0528828
>sp|P24385|CCND1_HUMAN G1/S-specific cyclin-D1 OS=Homo sapiens GN=CCND1 PE=1 SV=1	P24385	CCND1_HUMAN	CCND1_HUMAN G1/S-specific cyclin-D1 OS=Homo sapiens GN=CCND1 PE=1 SV=1	1	-0.905658	-0.166976	-0.240541	-2.0287	-1.38983	3.91501	-1.98508	0.291341	-1.32029	2.50847	1.62823	0.693166	0.202691
>sp|Q9NXN4|GDAP2_HUMAN Ganglioside-induced differentiation-associated protein 2 OS=Homo sapiens GN=GDAP2 PE=1 SV=1	Q9NXN4	GDAP2_HUMAN	GDAP2_HUMAN Ganglioside-induced differentiation-associated protein 2 OS=Homo sapiens GN=GDAP2 PE=1 SV=1	1	-1.09464	-1.49684	0.966548	-2.72367	0.361916	0.000323067	0.760851	1.44467	1.03033	0.914982	1.62757	1.30902	0.0490887
>tr|A4QMS1|A4QMS1_HUMAN Hypothetical gene supported by BC067869 OS=Homo sapiens GN=LOC441493 PE=2 SV=1	A4QMS1	A4QMS1_HUMAN	A4QMS1_HUMAN Hypothetical gene supported by BC067869 OS=Homo sapiens GN=LOC441493 PE=2 SV=1	1	2.39836	-3.98412	-6.93289	1.62922	0.661882	1.79138	0.40967	3.11014	0.186299	-3.58827	1.62735	0.331942	0.465648
>sp|P06310|KV230_HUMAN Immunoglobulin kappa variable 2-30 OS=Homo sapiens GN=IGKV2-30 PE=3 SV=2	P06310	KV230_HUMAN	KV230_HUMAN Immunoglobulin kappa variable 2-30 OS=Homo sapiens GN=IGKV2-30 PE=3 SV=2	1	1.97217	-3.83306	-5.66943	-0.881733	1.89919	4.00687	-3.13835	2.16502	-0.485408	-0.927249	1.62675	0.363158	0.433354
>sp|Q08426|ECHP_HUMAN Peroxisomal bifunctional enzyme OS=Homo sapiens GN=EHHADH PE=1 SV=3	Q08426	ECHP_HUMAN	ECHP_HUMAN Peroxisomal bifunctional enzyme OS=Homo sapiens GN=EHHADH PE=1 SV=3	5	-0.691832	-0.771241	-0.378545	-1.85788	-0.497456	1.95692	0.638189	0.755042	-0.414962	0.991508	1.62473	2.10261	0.0078957
>sp|Q9NU19|TB22B_HUMAN TBC1 domain family member 22B OS=Homo sapiens GN=TBC1D22B PE=1 SV=3	Q9NU19	TB22B_HUMAN	TB22B_HUMAN TBC1 domain family member 22B OS=Homo sapiens GN=TBC1D22B PE=1 SV=3	1	-1.78084	-2.29569	-1.60267	0.5395	0.355783	5.86534	-3.19242	-0.253628	0.260783	0.657272	1.62425	0.477098	0.333351
>sp|A6NDU8|CE051_HUMAN UPF0600 protein C5orf51 OS=Homo sapiens GN=C5orf51 PE=1 SV=1	A6NDU8	CE051_HUMAN	CE051_HUMAN UPF0600 protein C5orf51 OS=Homo sapiens GN=C5orf51 PE=1 SV=1	4	-1.47472	-1.3395	-1.04333	-0.671413	-0.625784	1.0824	1.6574	1.79947	-0.377159	-1.19774	1.62383	1.52762	0.029674
>sp|O75907|DGAT1_HUMAN Diacylglycerol O-acyltransferase 1 OS=Homo sapiens GN=DGAT1 PE=1 SV=2	O75907	DGAT1_HUMAN	DGAT1_HUMAN Diacylglycerol O-acyltransferase 1 OS=Homo sapiens GN=DGAT1 PE=1 SV=2	1	-2.57817	-0.833361	-1.2654	0.409376	-0.214914	2.01746	-0.66508	2.77591	-0.920924	0.420963	1.62216	0.97902	0.104949
>sp|Q9BT81|SOX7_HUMAN Transcription factor SOX-7 OS=Homo sapiens GN=SOX7 PE=1 SV=1	Q9BT81	SOX7_HUMAN	SOX7_HUMAN Transcription factor SOX-7 OS=Homo sapiens GN=SOX7 PE=1 SV=1	1	-2.13026	2.2169	-1.53734	-0.412543	-2.50705	0.629575	-1.06727	-0.384869	2.31331	2.2321	1.61863	0.756159	0.175324
>sp|O43251|RFOX2_HUMAN RNA binding protein fox-1 homolog 2 OS=Homo sapiens GN=RBFOX2 PE=1 SV=3	O43251	RFOX2_HUMAN	RFOX2_HUMAN RNA binding protein fox-1 homolog 2 OS=Homo sapiens GN=RBFOX2 PE=1 SV=3	1	-1.78235	0.114809	0.0574534	0.267023	-2.73712	-1.51899	0.502367	0.845016	3.85038	0.298185	1.61143	0.777867	0.166776
>sp|P01877|IGHA2_HUMAN Ig alpha-2 chain C region OS=Homo sapiens GN=IGHA2 PE=1 SV=3	P01877	IGHA2_HUMAN	IGHA2_HUMAN Ig alpha-2 chain C region OS=Homo sapiens GN=IGHA2 PE=1 SV=3	4	-0.39916	-4.20713	-5.38011	7.70516	-5.15912	8.40133	-0.45048	-0.10782	5.7924	-13.0203	1.6111	0.138752	0.726521
>sp|P00846|ATP6_HUMAN ATP synthase subunit a OS=Homo sapiens GN=MT-ATP6 PE=1 SV=1	P00846	ATP6_HUMAN	ATP6_HUMAN ATP synthase subunit a OS=Homo sapiens GN=MT-ATP6 PE=1 SV=1	1	1.5131	-1.89602	-1.34748	-1.15042	-1.16964	0.534146	2.4216	-1.22753	0.849458	1.42597	1.61082	1.02966	0.093398
>sp|P01717|LV325_HUMAN Immunoglobulin lambda variable 3-25 OS=Homo sapiens GN=IGLV3-25 PE=1 SV=2	P01717	LV325_HUMAN	LV325_HUMAN Immunoglobulin lambda variable 3-25 OS=Homo sapiens GN=IGLV3-25 PE=1 SV=2	1	-0.257515	-2.68297	-2.20173	1.66835	-0.898541	-0.117554	-0.926129	3.26002	1.55559	-0.0936253	1.61014	0.763291	0.172468
>sp|Q96S59|RANB9_HUMAN Ran-binding protein 9 OS=Homo sapiens GN=RANBP9 PE=1 SV=1	Q96S59	RANB9_HUMAN	RANB9_HUMAN Ran-binding protein 9 OS=Homo sapiens GN=RANBP9 PE=1 SV=1	4	-1.40892	0.639886	0.349902	-2.14391	-1.289	0.96757	-1.45601	-0.137999	1.87924	2.93558	1.60808	0.906143	0.124124
>sp|Q9UBY0|SL9A2_HUMAN Sodium/hydrogen exchanger 2 OS=Homo sapiens GN=SLC9A2 PE=2 SV=1	Q9UBY0	SL9A2_HUMAN	SL9A2_HUMAN Sodium/hydrogen exchanger 2 OS=Homo sapiens GN=SLC9A2 PE=2 SV=1	1	-0.718765	-1.00564	-0.966187	-1.99673	-0.896841	-1.18185	-2.47493	7.33991	-1.80276	0.561629	1.60523	0.399594	0.398479
>sp|Q9Y3A3|PHOCN_HUMAN MOB-like protein phocein OS=Homo sapiens GN=MOB4 PE=1 SV=1	Q9Y3A3	PHOCN_HUMAN	PHOCN_HUMAN MOB-like protein phocein OS=Homo sapiens GN=MOB4 PE=1 SV=1	4	-1.90543	-0.2225	1.13318	-0.40499	-2.66789	0.52168	0.167709	2.286	1.43478	-0.480541	1.59945	1.05051	0.0890213
>tr|H3BPL6|H3BPL6_HUMAN Sulfotransferase (Fragment) OS=Homo sapiens GN=SULT1A3 PE=1 SV=1	H3BPL6	H3BPL6_HUMAN	H3BPL6_HUMAN Sulfotransferase (Fragment) OS=Homo sapiens GN=SULT1A3 PE=1 SV=1	1	-2.40748	-0.0716435	-0.456418	0.934593	-2.5232	1.12787	1.84124	0.982015	-1.47702	0.973914	1.59443	0.966437	0.108035
>sp|Q6ZVK8|NUD18_HUMAN 8-oxo-dGDP phosphatase NUDT18 OS=Homo sapiens GN=NUDT18 PE=1 SV=3	Q6ZVK8	NUD18_HUMAN	NUD18_HUMAN 8-oxo-dGDP phosphatase NUDT18 OS=Homo sapiens GN=NUDT18 PE=1 SV=3	1	-0.212786	-1.15088	-0.430291	-1.24646	-0.968254	-0.0783578	1.85851	0.211867	1.4203	0.536337	1.59147	2.27564	0.005301
>sp|P54922|ADPRH_HUMAN [Protein ADP-ribosylarginine] hydrolase OS=Homo sapiens GN=ADPRH PE=1 SV=1	P54922	ADPRH_HUMAN	ADPRH_HUMAN [Protein ADP-ribosylarginine] hydrolase OS=Homo sapiens GN=ADPRH PE=1 SV=1	3	-2.97243	0.592709	1.2391	-0.215336	-2.38954	1.53945	0.566614	-0.275471	0.236785	2.12502	1.58758	0.892595	0.128058
>sp|Q9Y5J7|TIM9_HUMAN Mitochondrial import inner membrane translocase subunit Tim9 OS=Homo sapiens GN=TIMM9 PE=1 SV=1	Q9Y5J7	TIM9_HUMAN	TIM9_HUMAN Mitochondrial import inner membrane translocase subunit Tim9 OS=Homo sapiens GN=TIMM9 PE=1 SV=1	4	-3.11484	2.16862	2.11591	-2.14411	-2.84231	0.542266	0.758789	1.45569	0.301634	1.06083	1.58719	0.643485	0.227256
>sp|P30492|1B54_HUMAN HLA class I histocompatibility antigen, B-54 alpha chain OS=Homo sapiens GN=HLA-B PE=1 SV=1	P30492	1B54_HUMAN	1B54_HUMAN HLA class I histocompatibility antigen, B-54 alpha chain OS=Homo sapiens GN=HLA-B PE=1 SV=1	1	-1.00707	0.898497	-0.453444	-1.16397	-2.13117	1.32529	0.859641	0.87121	-0.96906	1.99032	1.58691	1.27632	0.0529271
>sp|Q9UQ90|SPG7_HUMAN Paraplegin OS=Homo sapiens GN=SPG7 PE=1 SV=2	Q9UQ90	SPG7_HUMAN	SPG7_HUMAN Paraplegin OS=Homo sapiens GN=SPG7 PE=1 SV=2	5	-0.795688	0.439781	-1.10532	-1.61124	-0.892577	0.183764	-0.925739	0.551467	1.71883	2.43432	1.58553	1.31985	0.0478792
>tr|H7BZ17|H7BZ17_HUMAN Sulfotransferase (Fragment) OS=Homo sapiens GN=SULT1C2 PE=1 SV=1	H7BZ17	H7BZ17_HUMAN	H7BZ17_HUMAN Sulfotransferase (Fragment) OS=Homo sapiens GN=SULT1C2 PE=1 SV=1	1	-1.6632	0.56493	0.085799	-1.23624	-1.52428	0.290133	0.697798	0.44683	1.56197	1.14737	1.58342	1.83925	0.0144795
>sp|P78357|CNTP1_HUMAN Contactin-associated protein 1 OS=Homo sapiens GN=CNTNAP1 PE=1 SV=1	P78357	CNTP1_HUMAN	CNTP1_HUMAN Contactin-associated protein 1 OS=Homo sapiens GN=CNTNAP1 PE=1 SV=1	1	-1.0833	-1.36492	-2.04595	-0.210552	0.3331	-0.785532	0.870695	2.11494	0.991914	0.348009	1.58233	1.43351	0.0368547
>sp|Q9BYG3|MK67I_HUMAN MKI67 FHA domain-interacting nucleolar phosphoprotein OS=Homo sapiens GN=NIFK PE=1 SV=1	Q9BYG3	MK67I_HUMAN	MK67I_HUMAN MKI67 FHA domain-interacting nucleolar phosphoprotein OS=Homo sapiens GN=NIFK PE=1 SV=1	3	-0.407231	-0.581654	0.610836	-1.30005	-1.91163	-0.951285	0.430536	0.447703	2.14433	2.24938	1.58208	1.19334	0.0640709
>sp|P49916|DNLI3_HUMAN DNA ligase 3 OS=Homo sapiens GN=LIG3 PE=1 SV=2	P49916	DNLI3_HUMAN	DNLI3_HUMAN DNA ligase 3 OS=Homo sapiens GN=LIG3 PE=1 SV=2	5	-0.410864	-1.87001	-1.66868	-0.752733	-1.61347	2.24003	-1.58918	-0.731607	2.26718	-0.599562	1.58052	0.988641	0.10265
>sp|P37235|HPCL1_HUMAN Hippocalcin-like protein 1 OS=Homo sapiens GN=HPCAL1 PE=1 SV=3	P37235	HPCL1_HUMAN	HPCL1_HUMAN Hippocalcin-like protein 1 OS=Homo sapiens GN=HPCAL1 PE=1 SV=3	6	-1.87332	0.383509	0.99106	-1.05558	-2.0556	0.14201	1.86566	0.863674	0.234824	1.18514	1.58025	1.30075	0.0500325
>sp|Q8IWJ2|GCC2_HUMAN GRIP and coiled-coil domain-containing protein 2 OS=Homo sapiens GN=GCC2 PE=1 SV=4	Q8IWJ2	GCC2_HUMAN	GCC2_HUMAN GRIP and coiled-coil domain-containing protein 2 OS=Homo sapiens GN=GCC2 PE=1 SV=4	17	-1.19968	-0.382067	-0.442633	-1.72869	0.194415	0.256381	-0.0544705	0.90638	0.191116	3.04124	1.57986	1.36329	0.0433225
>sp|Q01804|OTUD4_HUMAN OTU domain-containing protein 4 OS=Homo sapiens GN=OTUD4 PE=1 SV=4	Q01804	OTUD4_HUMAN	OTUD4_HUMAN OTU domain-containing protein 4 OS=Homo sapiens GN=OTUD4 PE=1 SV=4	5	-0.366191	-1.77262	-0.251567	-2.00967	0.595081	0.58514	-0.0100609	1.55548	-0.429709	2.33611	1.56839	1.24279	0.057175
>sp|P06276|CHLE_HUMAN Cholinesterase OS=Homo sapiens GN=BCHE PE=1 SV=1	P06276	CHLE_HUMAN	CHLE_HUMAN Cholinesterase OS=Homo sapiens GN=BCHE PE=1 SV=1	2	1.31564	-4.76722	-3.46311	2.48103	0.379739	0.650282	-0.202134	1.5937	2.70715	-0.96185	1.56821	0.46809	0.340337
>sp|Q9Y4B5|MTCL1_HUMAN Microtubule cross-linking factor 1 OS=Homo sapiens GN=MTCL1 PE=1 SV=5	Q9Y4B5	MTCL1_HUMAN	MTCL1_HUMAN Microtubule cross-linking factor 1 OS=Homo sapiens GN=MTCL1 PE=1 SV=5	5	-2.18447	0.831154	-1.03499	-0.926775	-0.487856	0.910534	0.647099	0.98896	0.357063	1.13036	1.56739	1.83331	0.0146789
>sp|P32519|ELF1_HUMAN ETS-related transcription factor Elf-1 OS=Homo sapiens GN=ELF1 PE=1 SV=2	P32519	ELF1_HUMAN	ELF1_HUMAN ETS-related transcription factor Elf-1 OS=Homo sapiens GN=ELF1 PE=1 SV=2	2	-0.476244	-1.60428	1.13671	-1.70142	-0.993449	1.37656	-0.773246	2.0257	-0.122856	1.66758	1.56248	1.15124	0.0705927
>sp|Q9H246|CA021_HUMAN Uncharacterized protein C1orf21 OS=Homo sapiens GN=C1orf21 PE=1 SV=1	Q9H246	CA021_HUMAN	CA021_HUMAN Uncharacterized protein C1orf21 OS=Homo sapiens GN=C1orf21 PE=1 SV=1	1	-1.41079	0.258725	-2.06628	-0.626303	-0.793117	1.69012	-1.64791	4.31151	-2.13429	0.946077	1.56065	0.614443	0.242972
>tr|H0YC19|H0YC19_HUMAN Glutathione peroxidase (Fragment) OS=Homo sapiens GN=GPX3 PE=1 SV=1	H0YC19	H0YC19_HUMAN	H0YC19_HUMAN Glutathione peroxidase (Fragment) OS=Homo sapiens GN=GPX3 PE=1 SV=1	1	-0.0691169	-2.41378	-1.02467	0.273232	-0.767629	1.03873	0.280588	2.24427	1.9303	-1.70215	1.55874	0.989921	0.102348
>tr|A0A087X232|A0A087X232_HUMAN Complement C1s subcomponent OS=Homo sapiens GN=C1S PE=1 SV=1	A0A087X232	A0A087X232_HUMAN	A0A087X232_HUMAN Complement C1s subcomponent OS=Homo sapiens GN=C1S PE=1 SV=1	1	-1.99539	-0.238997	0.126734	-0.164904	-1.40262	1.84037	0.439596	0.518975	-0.57536	1.89187	1.55813	1.43779	0.0364932
>sp|Q96SZ5|AEDO_HUMAN 2-aminoethanethiol dioxygenase OS=Homo sapiens GN=ADO PE=1 SV=2	Q96SZ5	AEDO_HUMAN	AEDO_HUMAN 2-aminoethanethiol dioxygenase OS=Homo sapiens GN=ADO PE=1 SV=2	3	-2.96328	0.638058	0.753106	-1.90335	-1.34579	3.1051	-0.463652	1.48196	-0.796127	-0.36207	1.55729	0.763518	0.172378
>sp|Q9UPU9|SMAG1_HUMAN Protein Smaug homolog 1 OS=Homo sapiens GN=SAMD4A PE=1 SV=3	Q9UPU9	SMAG1_HUMAN	SMAG1_HUMAN Protein Smaug homolog 1 OS=Homo sapiens GN=SAMD4A PE=1 SV=3	1	-1.78278	-0.878616	-0.387537	-1.19634	0.315326	1.58572	0.99793	0.278564	0.667934	0.321311	1.55628	2.16359	0.00686144
>sp|Q96L92|SNX27_HUMAN Sorting nexin-27 OS=Homo sapiens GN=SNX27 PE=1 SV=2	Q96L92	SNX27_HUMAN	SNX27_HUMAN Sorting nexin-27 OS=Homo sapiens GN=SNX27 PE=1 SV=2	2	-1.18423	-0.835001	0.45007	-1.29394	-0.98392	1.14621	0.168481	2.44052	-0.416683	0.591596	1.55543	1.55661	0.0277584
>sp|Q9Y2W6|TDRKH_HUMAN Tudor and KH domain-containing protein OS=Homo sapiens GN=TDRKH PE=1 SV=2	Q9Y2W6	TDRKH_HUMAN	TDRKH_HUMAN Tudor and KH domain-containing protein OS=Homo sapiens GN=TDRKH PE=1 SV=2	1	0.579062	-2.4792	-0.0918831	-1.37748	-0.752249	1.46737	0.103542	0.380658	1.16369	0.533314	1.55406	1.53868	0.0289284
>sp|O75420|PERQ1_HUMAN PERQ amino acid-rich with GYF domain-containing protein 1 OS=Homo sapiens GN=GIGYF1 PE=1 SV=2	O75420	PERQ1_HUMAN	PERQ1_HUMAN PERQ amino acid-rich with GYF domain-containing protein 1 OS=Homo sapiens GN=GIGYF1 PE=1 SV=2	5	-1.51618	-0.231223	-3.18481	-1.87411	-0.706091	0.0315991	-0.248539	1.50023	0.256257	-1.28808	1.55278	1.28606	0.0517532
>sp|Q99828|CIB1_HUMAN Calcium and integrin-binding protein 1 OS=Homo sapiens GN=CIB1 PE=1 SV=4	Q99828	CIB1_HUMAN	CIB1_HUMAN Calcium and integrin-binding protein 1 OS=Homo sapiens GN=CIB1 PE=1 SV=4	1	0.772553	-1.18685	-2.49144	0.679612	-2.00664	0.42194	0.822291	2.75049	0.738474	-1.2175	1.54969	0.878752	0.132205
>sp|Q8IZ69|TRM2A_HUMAN tRNA (uracil-5-)-methyltransferase homolog A OS=Homo sapiens GN=TRMT2A PE=1 SV=2	Q8IZ69	TRM2A_HUMAN	TRM2A_HUMAN tRNA (uracil-5-)-methyltransferase homolog A OS=Homo sapiens GN=TRMT2A PE=1 SV=2	2	-0.833192	0.626811	-1.31141	-1.87133	-0.621509	1.31824	-0.2553	1.54528	1.77723	-0.658144	1.54759	1.34876	0.0447959
>sp|O14561|ACPM_HUMAN Acyl carrier protein, mitochondrial OS=Homo sapiens GN=NDUFAB1 PE=1 SV=3	O14561	ACPM_HUMAN	ACPM_HUMAN Acyl carrier protein, mitochondrial OS=Homo sapiens GN=NDUFAB1 PE=1 SV=3	7	1.01247	-0.662859	0.23583	-0.0608119	-3.67134	-1.33941	4.10717	1.01826	0.10643	0.677585	1.54335	0.627155	0.235964
>sp|Q9Y2E5|MA2B2_HUMAN Epididymis-specific alpha-mannosidase OS=Homo sapiens GN=MAN2B2 PE=1 SV=4	Q9Y2E5	MA2B2_HUMAN	MA2B2_HUMAN Epididymis-specific alpha-mannosidase OS=Homo sapiens GN=MAN2B2 PE=1 SV=4	6	-1.53074	0.641726	0.209552	-1.02342	-2.05186	-0.486312	0.382094	1.92859	0.240451	1.89322	1.54256	1.22805	0.0591488
>sp|Q9GZT6|CC90B_HUMAN Coiled-coil domain-containing protein 90B, mitochondrial OS=Homo sapiens GN=CCDC90B PE=1 SV=2	Q9GZT6	CC90B_HUMAN	CC90B_HUMAN Coiled-coil domain-containing protein 90B, mitochondrial OS=Homo sapiens GN=CCDC90B PE=1 SV=2	5	-1.26304	-1.38218	1.06583	-1.72877	-0.278438	1.29387	0.28351	0.922718	-0.164431	1.78189	1.54083	1.43751	0.0365165
>tr|A0A0C4DH35|A0A0C4DH35_HUMAN Protein IGHV3-35 (Fragment) OS=Homo sapiens GN=IGHV3-35 PE=1 SV=1	A0A0C4DH35	A0A0C4DH35_HUMAN	A0A0C4DH35_HUMAN Protein IGHV3-35 (Fragment) OS=Homo sapiens GN=IGHV3-35 PE=1 SV=1	1	-4.10146	0.0520195	-3.95847	0.521931	1.79054	2.84087	-4.18123	3.0981	-0.833839	1.06883	1.53764	0.375902	0.420821
>sp|Q99592|ZBT18_HUMAN Zinc finger and BTB domain-containing protein 18 OS=Homo sapiens GN=ZBTB18 PE=1 SV=1	Q99592	ZBT18_HUMAN	ZBT18_HUMAN Zinc finger and BTB domain-containing protein 18 OS=Homo sapiens GN=ZBTB18 PE=1 SV=1	2	-0.240415	-2.28236	-1.56927	-1.39461	1.92392	0.54873	-1.63461	4.80956	1.28439	-0.883416	1.53748	0.545551	0.28474
>sp|O96000|NDUBA_HUMAN NADH dehydrogenase [ubiquinone] 1 beta subcomplex subunit 10 OS=Homo sapiens GN=NDUFB10 PE=1 SV=3	O96000	NDUBA_HUMAN	NDUBA_HUMAN NADH dehydrogenase [ubiquinone] 1 beta subcomplex subunit 10 OS=Homo sapiens GN=NDUFB10 PE=1 SV=3	4	-0.219809	0.38138	-0.191342	-2.00697	-1.25652	0.760302	1.11468	0.411055	-0.136566	2.23501	1.53555	1.51915	0.030259
>sp|Q02127|PYRD_HUMAN Dihydroorotate dehydrogenase (quinone), mitochondrial OS=Homo sapiens GN=DHODH PE=1 SV=3	Q02127	PYRD_HUMAN	PYRD_HUMAN Dihydroorotate dehydrogenase (quinone), mitochondrial OS=Homo sapiens GN=DHODH PE=1 SV=3	1	-1.12912	-1.19167	-0.386801	-1.01657	-0.164173	0.63437	-0.630197	2.80152	0.624752	0.356072	1.53497	1.47445	0.0335392
>sp|P47914|RL29_HUMAN 60S ribosomal protein L29 OS=Homo sapiens GN=RPL29 PE=1 SV=2	P47914	RL29_HUMAN	RL29_HUMAN 60S ribosomal protein L29 OS=Homo sapiens GN=RPL29 PE=1 SV=2	1	0.273348	-1.15958	-1.77215	-0.59866	-0.812235	1.38341	-1.15222	2.43105	1.08579	-0.19334	1.5248	1.19194	0.0642775
>sp|O00192|ARVC_HUMAN Armadillo repeat protein deleted in velo-cardio-facial syndrome OS=Homo sapiens GN=ARVCF PE=1 SV=1	O00192	ARVC_HUMAN	ARVC_HUMAN Armadillo repeat protein deleted in velo-cardio-facial syndrome OS=Homo sapiens GN=ARVCF PE=1 SV=1	18	-1.50704	0.305598	-0.832497	-0.142319	-1.50584	0.451927	0.632193	1.3737	0.232901	1.24083	1.52273	2.14058	0.00723465
>sp|Q92496|FHR4_HUMAN Complement factor H-related protein 4 OS=Homo sapiens GN=CFHR4 PE=1 SV=3	Q92496	FHR4_HUMAN	FHR4_HUMAN Complement factor H-related protein 4 OS=Homo sapiens GN=CFHR4 PE=1 SV=3	1	0.0979676	-2.23982	-1.67893	0.231004	0.330472	1.18304	-1.87473	3.99526	1.94779	-0.899879	1.52216	0.636367	0.231011
>sp|Q9HCG7|GBA2_HUMAN Non-lysosomal glucosylceramidase OS=Homo sapiens GN=GBA2 PE=1 SV=2	Q9HCG7	GBA2_HUMAN	GBA2_HUMAN Non-lysosomal glucosylceramidase OS=Homo sapiens GN=GBA2 PE=1 SV=2	3	-0.598834	-0.781839	-0.498465	-1.64694	-0.141973	-0.160646	0.751203	1.78989	1.081	0.480275	1.52196	2.23199	0.00586158
>sp|Q9H871|RMD5A_HUMAN Protein RMD5 homolog A OS=Homo sapiens GN=RMND5A PE=1 SV=1	Q9H871	RMD5A_HUMAN	RMD5A_HUMAN Protein RMD5 homolog A OS=Homo sapiens GN=RMND5A PE=1 SV=1	2	-0.773655	-0.747272	-1.99214	0.532905	-0.794804	1.08979	0.522474	1.07479	0.586903	0.55526	1.52084	2.16952	0.00676829
>sp|Q05DH4|F16A1_HUMAN Protein FAM160A1 OS=Homo sapiens GN=FAM160A1 PE=2 SV=2	Q05DH4	F16A1_HUMAN	F16A1_HUMAN Protein FAM160A1 OS=Homo sapiens GN=FAM160A1 PE=2 SV=2	1	-1.4958	-1.40734	0.793088	-1.65098	-0.239295	0.922881	1.52322	1.81794	-1.10526	0.440944	1.52001	1.21508	0.0609424
>tr|C9JY26|C9JY26_HUMAN Ras-related protein Rab-34, isoform NARR (Fragment) OS=Homo sapiens GN=RAB34 PE=1 SV=9	C9JY26	C9JY26_HUMAN	C9JY26_HUMAN Ras-related protein Rab-34, isoform NARR (Fragment) OS=Homo sapiens GN=RAB34 PE=1 SV=9	1	-0.478728	-1.18174	-0.785057	-1.22067	0.0265584	1.08985	1.42551	0.475574	-0.177228	1.1322	1.51711	2.46812	0.00340315
>sp|Q12851|M4K2_HUMAN Mitogen-activated protein kinase kinase kinase kinase 2 OS=Homo sapiens GN=MAP4K2 PE=1 SV=2	Q12851	M4K2_HUMAN	M4K2_HUMAN Mitogen-activated protein kinase kinase kinase kinase 2 OS=Homo sapiens GN=MAP4K2 PE=1 SV=2	4	-1.33177	0.411548	-0.252119	-1.28475	-1.30024	1.93077	-0.671992	1.6689	-0.616948	1.5092	1.51545	1.25014	0.0562165
>sp|Q96LI9|CX058_HUMAN Putative uncharacterized protein CXorf58 OS=Homo sapiens GN=CXorf58 PE=2 SV=2	Q96LI9	CX058_HUMAN	CX058_HUMAN Putative uncharacterized protein CXorf58 OS=Homo sapiens GN=CXorf58 PE=2 SV=2	1	-2.45358	-0.30306	-0.319924	-1.35592	0.404684	0.197503	-0.511847	1.40727	-0.485069	2.93323	1.51378	0.984818	0.103558
>sp|Q8TB72|PUM2_HUMAN Pumilio homolog 2 OS=Homo sapiens GN=PUM2 PE=1 SV=2	Q8TB72	PUM2_HUMAN	PUM2_HUMAN Pumilio homolog 2 OS=Homo sapiens GN=PUM2 PE=1 SV=2	1	-2.45358	-0.30306	-0.319924	-1.35592	0.404684	0.197503	-0.511847	1.40727	-0.485069	2.93323	1.51378	0.984818	0.103558
>sp|Q53S58|TM177_HUMAN Transmembrane protein 177 OS=Homo sapiens GN=TMEM177 PE=2 SV=1	Q53S58	TM177_HUMAN	TM177_HUMAN Transmembrane protein 177 OS=Homo sapiens GN=TMEM177 PE=2 SV=1	1	-0.644238	0.613843	-1.52992	0.802086	-4.2753	2.21839	-2.23617	4.89479	-3.15631	0.805318	1.51191	0.388377	0.408906
>sp|Q9H3F6|BACD3_HUMAN BTB/POZ domain-containing adapter for CUL3-mediated RhoA degradation protein 3 OS=Homo sapiens GN=KCTD10 PE=1 SV=1	Q9H3F6	BACD3_HUMAN	BACD3_HUMAN BTB/POZ domain-containing adapter for CUL3-mediated RhoA degradation protein 3 OS=Homo sapiens GN=KCTD10 PE=1 SV=1	1	-2.15192	-0.918202	-0.0254376	-0.329397	-0.237325	0.877094	0.140149	1.14245	0.498851	1.15902	1.49597	2.07018	0.00850783
>sp|Q5VUA4|ZN318_HUMAN Zinc finger protein 318 OS=Homo sapiens GN=ZNF318 PE=1 SV=2	Q5VUA4	ZN318_HUMAN	ZN318_HUMAN Zinc finger protein 318 OS=Homo sapiens GN=ZNF318 PE=1 SV=2	2	-0.85697	-0.110819	-2.92558	-0.342607	-0.13437	-1.96016	-0.310881	0.873832	0.106495	4.37461	1.49085	0.62006	0.23985
>sp|Q9UQQ2|SH2B3_HUMAN SH2B adapter protein 3 OS=Homo sapiens GN=SH2B3 PE=1 SV=2	Q9UQQ2	SH2B3_HUMAN	SH2B3_HUMAN SH2B adapter protein 3 OS=Homo sapiens GN=SH2B3 PE=1 SV=2	2	-0.331604	-1.4808	-1.74176	0.277782	-0.604942	-0.0732112	0.62211	1.51215	-0.454275	1.96276	1.49017	1.4506	0.0354323
>sp|Q07817|B2CL1_HUMAN Bcl-2-like protein 1 OS=Homo sapiens GN=BCL2L1 PE=1 SV=1	Q07817	B2CL1_HUMAN	B2CL1_HUMAN Bcl-2-like protein 1 OS=Homo sapiens GN=BCL2L1 PE=1 SV=1	1	1.20703	-1.84018	-1.06048	-0.0133645	-2.34123	-0.257619	2.52664	2.40038	0.0559795	-1.35606	1.48351	0.754977	0.175802
>sp|Q9GZQ3|COMD5_HUMAN COMM domain-containing protein 5 OS=Homo sapiens GN=COMMD5 PE=1 SV=1	Q9GZQ3	COMD5_HUMAN	COMD5_HUMAN COMM domain-containing protein 5 OS=Homo sapiens GN=COMMD5 PE=1 SV=1	3	-1.16288	0.600868	-0.303592	-0.914888	-0.90219	-0.125118	-1.911	0.523565	-1.62079	7.86555	1.48298	0.358682	0.437843
>sp|Q96QB1|RHG07_HUMAN Rho GTPase-activating protein 7 OS=Homo sapiens GN=DLC1 PE=1 SV=4	Q96QB1	RHG07_HUMAN	RHG07_HUMAN Rho GTPase-activating protein 7 OS=Homo sapiens GN=DLC1 PE=1 SV=4	2	-1.93903	-0.912686	-0.0294116	-0.123466	-0.699451	-0.337363	0.623583	0.210756	3.52707	-0.320288	1.48156	0.999761	0.100055
>sp|O95721|SNP29_HUMAN Synaptosomal-associated protein 29 OS=Homo sapiens GN=SNAP29 PE=1 SV=1	O95721	SNP29_HUMAN	SNP29_HUMAN Synaptosomal-associated protein 29 OS=Homo sapiens GN=SNAP29 PE=1 SV=1	7	-0.0212465	-0.754659	-0.202873	-1.29265	-0.954382	0.897088	0.968684	1.33714	-0.384989	1.35201	1.47915	2.23891	0.00576889
>sp|Q96MX6|WDR92_HUMAN WD repeat-containing protein 92 OS=Homo sapiens GN=WDR92 PE=1 SV=1	Q96MX6	WDR92_HUMAN	WDR92_HUMAN WD repeat-containing protein 92 OS=Homo sapiens GN=WDR92 PE=1 SV=1	1	-0.274945	0.318529	-0.391741	-1.29098	-1.98861	0.388162	1.62585	0.525872	0.846441	0.377548	1.47832	1.86397	0.0136781
>sp|P62995|TRA2B_HUMAN Transformer-2 protein homolog beta OS=Homo sapiens GN=TRA2B PE=1 SV=1	P62995	TRA2B_HUMAN	TRA2B_HUMAN Transformer-2 protein homolog beta OS=Homo sapiens GN=TRA2B PE=1 SV=1	6	0.789753	0.356968	-1.44838	-0.26114	-3.18907	-0.855127	1.86778	1.52931	-0.172189	1.25525	1.47538	0.867764	0.135593
>sp|Q8TBZ0|CC110_HUMAN Coiled-coil domain-containing protein 110 OS=Homo sapiens GN=CCDC110 PE=1 SV=1	Q8TBZ0	CC110_HUMAN	CC110_HUMAN Coiled-coil domain-containing protein 110 OS=Homo sapiens GN=CCDC110 PE=1 SV=1	1	0.389199	-3.38686	-1.74008	-0.159968	0.521102	2.64049	-1.26277	2.16207	0.832282	-1.37628	1.47448	0.647843	0.224987
>sp|Q9NZP8|C1RL_HUMAN Complement C1r subcomponent-like protein OS=Homo sapiens GN=C1RL PE=1 SV=2	Q9NZP8	C1RL_HUMAN	C1RL_HUMAN Complement C1r subcomponent-like protein OS=Homo sapiens GN=C1RL PE=1 SV=2	3	-0.72068	-1.3533	-0.969357	-1.06479	0.204314	3.62969	-2.23609	1.93801	0.226202	-0.0935634	1.47361	0.724853	0.188429
>tr|A0A0J9YXF2|A0A0J9YXF2_HUMAN Paraoxonase 2, isoform CRA_a OS=Homo sapiens GN=PON2 PE=1 SV=1	A0A0J9YXF2	A0A0J9YXF2_HUMAN	A0A0J9YXF2_HUMAN Paraoxonase 2, isoform CRA_a OS=Homo sapiens GN=PON2 PE=1 SV=1	1	-1.12474	0.000910516	-0.00584394	-0.467269	-2.26349	0.222384	1.0494	0.348915	0.33787	1.54664	1.47313	1.74242	0.0180961
>sp|Q587I9|SFT2C_HUMAN Vesicle transport protein SFT2C OS=Homo sapiens GN=SFT2D3 PE=2 SV=1	Q587I9	SFT2C_HUMAN	SFT2C_HUMAN Vesicle transport protein SFT2C OS=Homo sapiens GN=SFT2D3 PE=2 SV=1	1	-0.683664	-0.0600773	0.18322	-0.621616	-2.24083	1.0523	0.00818468	2.12348	-1.25445	2.00978	1.47246	1.04414	0.0903353
>sp|P61925|IPKA_HUMAN cAMP-dependent protein kinase inhibitor alpha OS=Homo sapiens GN=PKIA PE=1 SV=2	P61925	IPKA_HUMAN	IPKA_HUMAN cAMP-dependent protein kinase inhibitor alpha OS=Homo sapiens GN=PKIA PE=1 SV=2	1	-0.86495	-1.38736	-1.4527	-0.798123	0.624695	1.93067	-0.399743	0.95254	0.972887	0.0254545	1.47205	1.54138	0.0287485
>sp|Q6PK18|OGFD3_HUMAN 2-oxoglutarate and iron-dependent oxygenase domain-containing protein 3 OS=Homo sapiens GN=OGFOD3 PE=1 SV=2	Q6PK18	OGFD3_HUMAN	OGFD3_HUMAN 2-oxoglutarate and iron-dependent oxygenase domain-containing protein 3 OS=Homo sapiens GN=OGFOD3 PE=1 SV=2	1	0.209087	-2.82526	0.305005	-1.97084	0.46579	0.229612	-0.228787	0.0200158	3.25433	0.267671	1.47181	0.809856	0.154933
>sp|Q9UKE5|TNIK_HUMAN TRAF2 and NCK-interacting protein kinase OS=Homo sapiens GN=TNIK PE=1 SV=1	Q9UKE5	TNIK_HUMAN	TNIK_HUMAN TRAF2 and NCK-interacting protein kinase OS=Homo sapiens GN=TNIK PE=1 SV=1	1	-2.34694	-0.101719	0.0877692	0.292183	-1.59242	0.387623	-1.07641	2.12702	1.61793	0.619503	1.46736	1.04497	0.090163
>sp|Q86X27|RGPS2_HUMAN Ras-specific guanine nucleotide-releasing factor RalGPS2 OS=Homo sapiens GN=RALGPS2 PE=1 SV=1	Q86X27	RGPS2_HUMAN	RGPS2_HUMAN Ras-specific guanine nucleotide-releasing factor RalGPS2 OS=Homo sapiens GN=RALGPS2 PE=1 SV=1	3	-0.542704	-1.44844	-0.240457	-0.251871	-0.920427	0.487513	1.66984	-0.289462	1.49129	0.567588	1.46613	2.0596	0.00871768
>sp|Q9BU23|LMF2_HUMAN Lipase maturation factor 2 OS=Homo sapiens GN=LMF2 PE=1 SV=2	Q9BU23	LMF2_HUMAN	LMF2_HUMAN Lipase maturation factor 2 OS=Homo sapiens GN=LMF2 PE=1 SV=2	2	-1.18076	-0.594501	0.239464	-0.977667	-1.20856	1.61351	-0.603242	2.99521	-1.03076	0.632058	1.46576	1.00892	0.0979672
>sp|Q13163|MP2K5_HUMAN Dual specificity mitogen-activated protein kinase kinase 5 OS=Homo sapiens GN=MAP2K5 PE=1 SV=2	Q13163	MP2K5_HUMAN	MP2K5_HUMAN Dual specificity mitogen-activated protein kinase kinase 5 OS=Homo sapiens GN=MAP2K5 PE=1 SV=2	1	1.15078	-1.77553	-1.80396	-0.836337	-0.776278	-0.69178	-0.951029	1.26114	4.34721	-0.693505	1.46267	0.628413	0.235281
>sp|Q9UL18|AGO1_HUMAN Protein argonaute-1 OS=Homo sapiens GN=AGO1 PE=1 SV=3	Q9UL18	AGO1_HUMAN	AGO1_HUMAN Protein argonaute-1 OS=Homo sapiens GN=AGO1 PE=1 SV=3	5	0.0375334	0.0775636	-2.04952	-1.13107	-0.492146	-1.867	0.869704	1.91091	2.41861	0.414212	1.46081	0.912244	0.122393
>sp|Q96RW7|HMCN1_HUMAN Hemicentin-1 OS=Homo sapiens GN=HMCN1 PE=1 SV=2	Q96RW7	HMCN1_HUMAN	HMCN1_HUMAN Hemicentin-1 OS=Homo sapiens GN=HMCN1 PE=1 SV=2	4	1.79744	-1.8607	-2.50248	-0.614845	-0.535193	0.10587	-0.315406	1.34007	2.92328	-0.466129	1.46069	0.764768	0.171883
>sp|Q96NL8|CH037_HUMAN Protein C8orf37 OS=Homo sapiens GN=C8orf37 PE=1 SV=1	Q96NL8	CH037_HUMAN	CH037_HUMAN Protein C8orf37 OS=Homo sapiens GN=C8orf37 PE=1 SV=1	1	-1.48296	-1.30151	-0.740431	0.436256	-0.557254	0.678199	-0.463408	1.90698	-0.183116	1.71558	1.46003	1.42269	0.0377844
>sp|Q9BZG2|PPAT_HUMAN Testicular acid phosphatase OS=Homo sapiens GN=ACPT PE=1 SV=1	Q9BZG2	PPAT_HUMAN	PPAT_HUMAN Testicular acid phosphatase OS=Homo sapiens GN=ACPT PE=1 SV=1	1	-2.24998	0.965416	0.804717	-0.619811	-2.45113	1.30252	-0.0243001	1.31835	-0.717168	1.86223	1.45848	0.879117	0.132094
>sp|Q8WUD1|RAB2B_HUMAN Ras-related protein Rab-2B OS=Homo sapiens GN=RAB2B PE=1 SV=1	Q8WUD1	RAB2B_HUMAN	RAB2B_HUMAN Ras-related protein Rab-2B OS=Homo sapiens GN=RAB2B PE=1 SV=1	2	1.22556	-1.64916	-1.71263	-0.839154	-0.75787	0.61528	-0.863416	2.50769	0.13718	1.16193	1.45838	1.02106	0.095266
>sp|P00748|FA12_HUMAN Coagulation factor XII OS=Homo sapiens GN=F12 PE=1 SV=3	P00748	FA12_HUMAN	FA12_HUMAN Coagulation factor XII OS=Homo sapiens GN=F12 PE=1 SV=3	3	0.710148	-4.38999	-3.14885	0.81928	1.52753	0.92341	0.705692	3.66947	-2.60498	0.109774	1.45705	0.422673	0.377857
>tr|A0A087WXC6|A0A087WXC6_HUMAN Transducin beta-like protein 2 (Fragment) OS=Homo sapiens GN=TBL2 PE=1 SV=1	A0A087WXC6	A0A087WXC6_HUMAN	A0A087WXC6_HUMAN Transducin beta-like protein 2 (Fragment) OS=Homo sapiens GN=TBL2 PE=1 SV=1	1	-1.40551	0.429509	0.741881	-1.11742	-2.01283	1.20512	0.504373	0.69772	0.733468	0.77561	1.45613	1.53771	0.028993
>tr|E9PHY5|E9PHY5_HUMAN Band 4.1-like protein 2 OS=Homo sapiens GN=EPB41L2 PE=1 SV=1	E9PHY5	E9PHY5_HUMAN	E9PHY5_HUMAN Band 4.1-like protein 2 OS=Homo sapiens GN=EPB41L2 PE=1 SV=1	1	-0.455954	-1.1151	0.896382	-2.46647	-0.655079	3.06483	-0.938229	1.0986	-0.605002	0.855816	1.45445	0.844384	0.143092
>tr|H0Y2P2|H0Y2P2_HUMAN Peptide-N(4)-(N-acetyl-beta-glucosaminyl)asparagine amidase (Fragment) OS=Homo sapiens GN=NGLY1 PE=1 SV=1	H0Y2P2	H0Y2P2_HUMAN	H0Y2P2_HUMAN Peptide-N(4)-(N-acetyl-beta-glucosaminyl)asparagine amidase (Fragment) OS=Homo sapiens GN=NGLY1 PE=1 SV=1	1	-1.26987	1.2978	-1.6275	-0.68199	-1.53069	0.772931	1.01282	1.93176	-1.97704	1.71133	1.45281	0.856322	0.139212
>sp|P52907|CAZA1_HUMAN F-actin-capping protein subunit alpha-1 OS=Homo sapiens GN=CAPZA1 PE=1 SV=3	P52907	CAZA1_HUMAN	CAZA1_HUMAN F-actin-capping protein subunit alpha-1 OS=Homo sapiens GN=CAPZA1 PE=1 SV=3	13	-1.0903	-0.409456	-0.0034417	-0.544095	-2.006	0.495892	0.997037	0.66048	0.428872	0.602861	1.44769	2.41953	0.00380597
>sp|P04818|TYSY_HUMAN Thymidylate synthase OS=Homo sapiens GN=TYMS PE=1 SV=3	P04818	TYSY_HUMAN	TYSY_HUMAN Thymidylate synthase OS=Homo sapiens GN=TYMS PE=1 SV=3	1	-1.74391	-0.962998	-0.395575	-0.133749	-0.380669	0.688032	0.0610907	2.35292	-0.320424	0.830805	1.44587	1.54682	0.028391
>sp|Q9H3D4|P63_HUMAN Tumor protein 63 OS=Homo sapiens GN=TP63 PE=1 SV=1	Q9H3D4	P63_HUMAN	P63_HUMAN Tumor protein 63 OS=Homo sapiens GN=TP63 PE=1 SV=1	1	-2.53284	-3.77403	-4.45117	4.08286	1.35136	0.963817	-3.17458	3.46557	1.08707	-0.437971	1.44554	0.316738	0.482239
>sp|Q96GW9|SYMM_HUMAN Methionine--tRNA ligase, mitochondrial OS=Homo sapiens GN=MARS2 PE=1 SV=2	Q96GW9	SYMM_HUMAN	SYMM_HUMAN Methionine--tRNA ligase, mitochondrial OS=Homo sapiens GN=MARS2 PE=1 SV=2	1	-1.26992	-2.64481	-0.534534	1.17609	-0.474894	1.31041	-0.549076	1.42069	0.9838	0.302015	1.44318	1.09608	0.0801523
>sp|A2RUR9|C144A_HUMAN Coiled-coil domain-containing protein 144A OS=Homo sapiens GN=CCDC144A PE=2 SV=1	A2RUR9	C144A_HUMAN	C144A_HUMAN Coiled-coil domain-containing protein 144A OS=Homo sapiens GN=CCDC144A PE=2 SV=1	1	-0.375643	-4.2765	-2.02595	1.79068	0.539039	2.88238	-1.55086	1.09584	1.32115	-0.883181	1.44274	0.512148	0.307505
>sp|Q6PJG6|BRAT1_HUMAN BRCA1-associated ATM activator 1 OS=Homo sapiens GN=BRAT1 PE=1 SV=2	Q6PJG6	BRAT1_HUMAN	BRAT1_HUMAN BRCA1-associated ATM activator 1 OS=Homo sapiens GN=BRAT1 PE=1 SV=2	1	-0.466091	-0.852665	-0.512716	-0.942436	-0.823093	-0.217024	-2.19151	0.773401	3.6589	1.59074	1.4423	0.753075	0.176573
>sp|Q96EY5|MB12A_HUMAN Multivesicular body subunit 12A OS=Homo sapiens GN=MVB12A PE=1 SV=1	Q96EY5	MB12A_HUMAN	MB12A_HUMAN Multivesicular body subunit 12A OS=Homo sapiens GN=MVB12A PE=1 SV=1	4	-0.989748	-0.606377	0.182348	-0.303537	-1.65603	0.689954	0.321753	1.12626	0.443315	1.2529	1.4415	2.39603	0.00401765
>tr|A0A075B6H7|A0A075B6H7_HUMAN Protein IGKV3-7 (Fragment) OS=Homo sapiens GN=IGKV3-7 PE=4 SV=1	A0A075B6H7	A0A075B6H7_HUMAN	A0A075B6H7_HUMAN Protein IGKV3-7 (Fragment) OS=Homo sapiens GN=IGKV3-7 PE=4 SV=1	2	-0.502201	-2.69382	-1.60164	-1.64708	0.760116	3.51541	-6.79187	2.14923	2.86693	-0.228236	1.43922	0.312968	0.486443
>tr|A0A075B7B8|A0A075B7B8_HUMAN Protein IGHV3OR16-12 (Fragment) OS=Homo sapiens GN=IGHV3OR16-12 PE=1 SV=1	A0A075B7B8	A0A075B7B8_HUMAN	A0A075B7B8_HUMAN Protein IGHV3OR16-12 (Fragment) OS=Homo sapiens GN=IGHV3OR16-12 PE=1 SV=1	1	-1.00128	-3.26034	-4.15929	0.805573	1.86815	3.95026	-3.16553	2.6223	0.506852	-2.46722	1.43877	0.349209	0.447498
>sp|Q9P003|CNIH4_HUMAN Protein cornichon homolog 4 OS=Homo sapiens GN=CNIH4 PE=1 SV=1	Q9P003	CNIH4_HUMAN	CNIH4_HUMAN Protein cornichon homolog 4 OS=Homo sapiens GN=CNIH4 PE=1 SV=1	2	-1.71163	-0.764169	-0.845721	-0.0894154	-1.49088	0.576824	0.401081	-0.611229	0.984977	0.940117	1.43872	2.11085	0.00774729
>sp|Q7Z4F1|LRP10_HUMAN Low-density lipoprotein receptor-related protein 10 OS=Homo sapiens GN=LRP10 PE=1 SV=2	Q7Z4F1	LRP10_HUMAN	LRP10_HUMAN Low-density lipoprotein receptor-related protein 10 OS=Homo sapiens GN=LRP10 PE=1 SV=2	1	-0.96408	-1.99029	-0.738502	1.27402	-1.28637	1.3948	-1.67331	0.697202	0.379123	2.69037	1.43868	0.829674	0.148022
>tr|E9PH60|E9PH60_HUMAN Protein Wnt OS=Homo sapiens GN=WNT16 PE=1 SV=1	E9PH60	E9PH60_HUMAN	E9PH60_HUMAN Protein Wnt OS=Homo sapiens GN=WNT16 PE=1 SV=1	1	0.439198	-0.705898	-0.655664	-1.79668	-0.922418	2.20796	0.0543679	1.92425	-0.908389	0.268922	1.43771	1.1514	0.0705669
>sp|Q8WXX5|DNJC9_HUMAN DnaJ homolog subfamily C member 9 OS=Homo sapiens GN=DNAJC9 PE=1 SV=1	Q8WXX5	DNJC9_HUMAN	DNJC9_HUMAN DnaJ homolog subfamily C member 9 OS=Homo sapiens GN=DNAJC9 PE=1 SV=1	8	-1.33898	-0.815626	1.00497	-1.56983	-0.476744	0.840045	-1.29672	1.98855	1.78955	0.670645	1.43765	1.0574	0.087619
>sp|Q9BZQ6|EDEM3_HUMAN ER degradation-enhancing alpha-mannosidase-like protein 3 OS=Homo sapiens GN=EDEM3 PE=1 SV=2	Q9BZQ6	EDEM3_HUMAN	EDEM3_HUMAN ER degradation-enhancing alpha-mannosidase-like protein 3 OS=Homo sapiens GN=EDEM3 PE=1 SV=2	2	-1.6612	-0.547668	0.0802979	-0.175525	-1.16045	0.639263	1.81839	0.504058	-0.534085	1.29536	1.43751	1.64682	0.022552
>tr|H7C4C5|H7C4C5_HUMAN Microtubule-associated protein (Fragment) OS=Homo sapiens GN=MAP4 PE=1 SV=1	H7C4C5	H7C4C5_HUMAN	H7C4C5_HUMAN Microtubule-associated protein (Fragment) OS=Homo sapiens GN=MAP4 PE=1 SV=1	1	-0.0985292	-0.982846	-0.300754	-0.350185	-1.86443	0.96859	0.780562	2.76529	-2.03215	1.10195	1.4362	0.903353	0.124924
>sp|O95251|KAT7_HUMAN Histone acetyltransferase KAT7 OS=Homo sapiens GN=KAT7 PE=1 SV=1	O95251	KAT7_HUMAN	KAT7_HUMAN Histone acetyltransferase KAT7 OS=Homo sapiens GN=KAT7 PE=1 SV=1	2	-1.19811	0.621185	-1.23754	-1.79655	0.101283	-0.026002	0.789611	0.900663	1.55136	0.451786	1.43543	1.59529	0.0253928
>sp|P20936|RASA1_HUMAN Ras GTPase-activating protein 1 OS=Homo sapiens GN=RASA1 PE=1 SV=1	P20936	RASA1_HUMAN	RASA1_HUMAN Ras GTPase-activating protein 1 OS=Homo sapiens GN=RASA1 PE=1 SV=1	9	-1.38173	1.27324	-0.5079	-1.38126	-2.24306	0.433861	-0.714923	1.6232	0.565668	1.02653	1.43501	1.10602	0.078339
>sp|Q9GZM7|TINAL_HUMAN Tubulointerstitial nephritis antigen-like OS=Homo sapiens GN=TINAGL1 PE=1 SV=1	Q9GZM7	TINAL_HUMAN	TINAL_HUMAN Tubulointerstitial nephritis antigen-like OS=Homo sapiens GN=TINAGL1 PE=1 SV=1	13	-0.42371	-0.378062	-0.415225	-0.51873	-2.97487	-0.382002	0.00819951	0.661839	0.592985	1.58116	1.43456	1.33664	0.0460635
>sp|Q8IWB1|IPRI_HUMAN Inositol 1,4,5-trisphosphate receptor-interacting protein OS=Homo sapiens GN=ITPRIP PE=1 SV=1	Q8IWB1	IPRI_HUMAN	IPRI_HUMAN Inositol 1,4,5-trisphosphate receptor-interacting protein OS=Homo sapiens GN=ITPRIP PE=1 SV=1	4	-1.71663	-0.56685	-1.34877	-0.933903	-2.33105	1.1985	1.28883	-1.48665	-1.95108	1.22043	1.43345	0.970667	0.106987
>tr|B4DY08|B4DY08_HUMAN Heterogeneous nuclear ribonucleoproteins C1/C2 OS=Homo sapiens GN=HNRNPC PE=1 SV=1	B4DY08	B4DY08_HUMAN	B4DY08_HUMAN Heterogeneous nuclear ribonucleoproteins C1/C2 OS=Homo sapiens GN=HNRNPC PE=1 SV=1	2	-1.18763	-0.342538	0.221637	-0.510514	-1.56148	1.38703	-1.16404	2.27804	-0.134339	1.41539	1.43252	1.13833	0.0727225
>sp|Q8NI22|MCFD2_HUMAN Multiple coagulation factor deficiency protein 2 OS=Homo sapiens GN=MCFD2 PE=1 SV=1	Q8NI22	MCFD2_HUMAN	MCFD2_HUMAN Multiple coagulation factor deficiency protein 2 OS=Homo sapiens GN=MCFD2 PE=1 SV=1	1	-0.0687332	-2.91238	0.11975	-0.734274	0.227869	0.511461	1.92759	-0.396178	0.110156	1.63241	1.43064	1.0603	0.0870367
>tr|K7ELT6|K7ELT6_HUMAN Cold-inducible RNA-binding protein OS=Homo sapiens GN=CIRBP PE=1 SV=1	K7ELT6	K7ELT6_HUMAN	K7ELT6_HUMAN Cold-inducible RNA-binding protein OS=Homo sapiens GN=CIRBP PE=1 SV=1	1	-0.681698	0.125559	-0.94417	-0.50684	-1.27902	0.0862117	1.65714	0.767208	0.385113	0.967353	1.42984	2.40769	0.00391116
>sp|P21589|5NTD_HUMAN 5'-nucleotidase OS=Homo sapiens GN=NT5E PE=1 SV=1	P21589	5NTD_HUMAN	5NTD_HUMAN 5'-nucleotidase OS=Homo sapiens GN=NT5E PE=1 SV=1	26	-0.133666	0.661617	-1.29385	-0.191619	-1.95317	-1.36348	3.26264	0.518739	1.02192	0.793467	1.4288	0.856092	0.139286
>tr|Q6P4E4|Q6P4E4_HUMAN 60S ribosomal protein L37a OS=Homo sapiens GN=RPL37A PE=1 SV=1	Q6P4E4	Q6P4E4_HUMAN	Q6P4E4_HUMAN 60S ribosomal protein L37a OS=Homo sapiens GN=RPL37A PE=1 SV=1	1	-1.3668	-2.82394	-2.6388	0.950539	1.36583	1.70338	-1.47931	3.62089	-0.325795	-0.909099	1.42465	0.520758	0.301469
>sp|Q9BYI3|HYCCI_HUMAN Hyccin OS=Homo sapiens GN=FAM126A PE=1 SV=2	Q9BYI3	HYCCI_HUMAN	HYCCI_HUMAN Hyccin OS=Homo sapiens GN=FAM126A PE=1 SV=2	3	-0.15979	-0.110761	-0.713225	-0.407228	-1.83409	1.63975	-0.602897	0.736	0.694733	1.42162	1.42286	1.65225	0.0222715
>sp|O00559|RCAS1_HUMAN Receptor-binding cancer antigen expressed on SiSo cells OS=Homo sapiens GN=EBAG9 PE=1 SV=1	O00559	RCAS1_HUMAN	RCAS1_HUMAN Receptor-binding cancer antigen expressed on SiSo cells OS=Homo sapiens GN=EBAG9 PE=1 SV=1	2	0.953383	-2.0751	-1.88849	-1.16739	0.334423	0.712173	1.08843	0.158664	-0.417481	1.70741	1.41847	1.09836	0.0797327
>sp|Q9NUL5|RYDEN_HUMAN Repressor of yield of DENV protein OS=Homo sapiens GN=RYDEN PE=1 SV=2	Q9NUL5	RYDEN_HUMAN	RYDEN_HUMAN Repressor of yield of DENV protein OS=Homo sapiens GN=RYDEN PE=1 SV=2	3	0.410832	0.0869261	-1.34277	-0.619309	-1.96642	0.486633	0.27418	2.34423	-1.22028	1.77351	1.4178	0.999226	0.100178
>sp|Q7Z7K6|CENPV_HUMAN Centromere protein V OS=Homo sapiens GN=CENPV PE=1 SV=1	Q7Z7K6	CENPV_HUMAN	CENPV_HUMAN Centromere protein V OS=Homo sapiens GN=CENPV PE=1 SV=1	1	-1.19618	-0.78833	0.926189	-1.83611	-0.453761	1.03305	0.398505	1.15565	-0.0263007	1.17433	1.41668	1.58586	0.0259504
>sp|Q16610|ECM1_HUMAN Extracellular matrix protein 1 OS=Homo sapiens GN=ECM1 PE=1 SV=2	Q16610	ECM1_HUMAN	ECM1_HUMAN Extracellular matrix protein 1 OS=Homo sapiens GN=ECM1 PE=1 SV=2	8	2.78729	-3.86555	-2.95459	-0.643229	-0.988698	1.54393	-5.48109	-1.52671	1.30987	5.56852	1.41586	0.274956	0.530939
>sp|Q8TEX9|IPO4_HUMAN Importin-4 OS=Homo sapiens GN=IPO4 PE=1 SV=2	Q8TEX9	IPO4_HUMAN	IPO4_HUMAN Importin-4 OS=Homo sapiens GN=IPO4 PE=1 SV=2	14	-1.73376	-1.59	-0.727095	0.916623	-0.190388	0.47327	-0.0268735	1.81843	1.13037	0.345419	1.41305	1.37356	0.0423099
>sp|Q16647|PTGIS_HUMAN Prostacyclin synthase OS=Homo sapiens GN=PTGIS PE=1 SV=1	Q16647	PTGIS_HUMAN	PTGIS_HUMAN Prostacyclin synthase OS=Homo sapiens GN=PTGIS PE=1 SV=1	4	-1.00508	0.133539	0.0176403	-0.615574	-1.92834	-0.1104	0.463472	0.998287	1.73104	0.572483	1.41054	1.70926	0.0195316
>sp|Q8TF74|WIPF2_HUMAN WAS/WASL-interacting protein family member 2 OS=Homo sapiens GN=WIPF2 PE=1 SV=1	Q8TF74	WIPF2_HUMAN	WIPF2_HUMAN WAS/WASL-interacting protein family member 2 OS=Homo sapiens GN=WIPF2 PE=1 SV=1	4	-0.925951	-0.59222	0.618599	-1.19468	-1.19215	1.81082	0.62561	0.151174	-0.606948	1.78463	1.41034	1.39081	0.0406621
>sp|P00352|AL1A1_HUMAN Retinal dehydrogenase 1 OS=Homo sapiens GN=ALDH1A1 PE=1 SV=2	P00352	AL1A1_HUMAN	AL1A1_HUMAN Retinal dehydrogenase 1 OS=Homo sapiens GN=ALDH1A1 PE=1 SV=2	35	0.424657	1.63391	-2.41987	0.303552	-3.22963	-1.48315	1.97316	1.02659	0.688252	1.55074	1.4086	0.625501	0.236864
>sp|Q2VPK5|CTU2_HUMAN Cytoplasmic tRNA 2-thiolation protein 2 OS=Homo sapiens GN=CTU2 PE=1 SV=1	Q2VPK5	CTU2_HUMAN	CTU2_HUMAN Cytoplasmic tRNA 2-thiolation protein 2 OS=Homo sapiens GN=CTU2 PE=1 SV=1	1	-0.635377	-1.33766	-0.415552	-0.173673	-0.794417	0.539582	0.451852	0.994674	0.92626	0.771872	1.40818	3.636	0.000231208
>sp|Q7Z2W9|RM21_HUMAN 39S ribosomal protein L21, mitochondrial OS=Homo sapiens GN=MRPL21 PE=1 SV=2	Q7Z2W9	RM21_HUMAN	RM21_HUMAN 39S ribosomal protein L21, mitochondrial OS=Homo sapiens GN=MRPL21 PE=1 SV=2	2	-1.15265	1.23713	-0.745117	-1.47271	-1.6196	2.34407	-2.29695	0.630948	0.417027	2.18786	1.40718	0.71999	0.190551
>sp|Q7L3T8|SYPM_HUMAN Probable proline--tRNA ligase, mitochondrial OS=Homo sapiens GN=PARS2 PE=1 SV=1	Q7L3T8	SYPM_HUMAN	SYPM_HUMAN Probable proline--tRNA ligase, mitochondrial OS=Homo sapiens GN=PARS2 PE=1 SV=1	3	-0.614511	-1.70148	-0.94811	0.780875	-1.10004	2.96959	-1.54649	2.3196	-0.720093	0.422867	1.40575	0.744094	0.180263
>sp|Q8ND76|CCNY_HUMAN Cyclin-Y OS=Homo sapiens GN=CCNY PE=1 SV=2	Q8ND76	CCNY_HUMAN	CCNY_HUMAN Cyclin-Y OS=Homo sapiens GN=CCNY PE=1 SV=2	6	-1.24929	0.146285	-1.94408	0.40396	-0.916388	0.862223	-0.632023	1.5062	0.470248	1.25836	1.40491	1.39	0.0407381
>sp|Q96CD2|COAC_HUMAN Phosphopantothenoylcysteine decarboxylase OS=Homo sapiens GN=PPCDC PE=1 SV=2	Q96CD2	COAC_HUMAN	COAC_HUMAN Phosphopantothenoylcysteine decarboxylase OS=Homo sapiens GN=PPCDC PE=1 SV=2	3	-0.91753	0.875285	-0.42381	-1.53411	-1.38215	2.36986	-2.06115	0.226163	2.40349	0.699911	1.40412	0.770734	0.169538
>sp|P42126|ECI1_HUMAN Enoyl-CoA delta isomerase 1, mitochondrial OS=Homo sapiens GN=ECI1 PE=1 SV=1	P42126	ECI1_HUMAN	ECI1_HUMAN Enoyl-CoA delta isomerase 1, mitochondrial OS=Homo sapiens GN=ECI1 PE=1 SV=1	3	-0.752782	-0.436018	-0.0677394	-1.28547	-0.720041	0.370404	0.42208	1.32772	-0.202555	1.83115	1.40217	2.00836	0.00980927
>tr|C9J0M6|C9J0M6_HUMAN Integrator complex subunit 12 (Fragment) OS=Homo sapiens GN=INTS12 PE=1 SV=9	C9J0M6	C9J0M6_HUMAN	C9J0M6_HUMAN Integrator complex subunit 12 (Fragment) OS=Homo sapiens GN=INTS12 PE=1 SV=9	1	-0.575434	1.14864	-1.05625	-0.917035	-2.11746	0.99056	-0.20526	2.15613	-0.407815	0.956417	1.40151	1.0865	0.0819408
>sp|Q13542|4EBP2_HUMAN Eukaryotic translation initiation factor 4E-binding protein 2 OS=Homo sapiens GN=EIF4EBP2 PE=1 SV=1	Q13542	4EBP2_HUMAN	4EBP2_HUMAN Eukaryotic translation initiation factor 4E-binding protein 2 OS=Homo sapiens GN=EIF4EBP2 PE=1 SV=1	1	-0.422587	-0.982211	0.131296	-1.25685	-1.05604	0.927241	0.862162	-1.84577	0.911552	2.55499	1.39931	0.999953	0.100011
>sp|O75110|ATP9A_HUMAN Probable phospholipid-transporting ATPase IIA OS=Homo sapiens GN=ATP9A PE=1 SV=3	O75110	ATP9A_HUMAN	ATP9A_HUMAN Probable phospholipid-transporting ATPase IIA OS=Homo sapiens GN=ATP9A PE=1 SV=3	6	-0.619313	-0.0940719	-0.308018	-1.32663	-0.84698	-0.615134	1.27925	0.652662	1.54286	0.939283	1.39879	1.92177	0.0119737
>sp|Q9HCM4|E41L5_HUMAN Band 4.1-like protein 5 OS=Homo sapiens GN=EPB41L5 PE=1 SV=3	Q9HCM4	E41L5_HUMAN	E41L5_HUMAN Band 4.1-like protein 5 OS=Homo sapiens GN=EPB41L5 PE=1 SV=3	9	-1.65184	-0.652897	-0.85178	0.728473	-1.35906	1.97665	-0.26411	1.97838	-0.660543	0.173329	1.39816	1.09967	0.0794937
>sp|Q03252|LMNB2_HUMAN Lamin-B2 OS=Homo sapiens GN=LMNB2 PE=1 SV=4	Q03252	LMNB2_HUMAN	LMNB2_HUMAN Lamin-B2 OS=Homo sapiens GN=LMNB2 PE=1 SV=4	44	-0.586105	0.945649	0.823443	-3.10245	-1.96121	-0.20291	0.584281	0.336653	-0.658119	3.04263	1.39664	0.685227	0.20643
>sp|A1L4K1|FSD2_HUMAN Fibronectin type III and SPRY domain-containing protein 2 OS=Homo sapiens GN=FSD2 PE=1 SV=1	A1L4K1	FSD2_HUMAN	FSD2_HUMAN Fibronectin type III and SPRY domain-containing protein 2 OS=Homo sapiens GN=FSD2 PE=1 SV=1	1	-1.47344	-0.877537	-4.52085	1.48349	-1.82048	4.30577	1.18545	4.49796	0.00740435	-10.2261	1.39587	0.195016	0.63824
>sp|Q96GM8|TOE1_HUMAN Target of EGR1 protein 1 OS=Homo sapiens GN=TOE1 PE=1 SV=1	Q96GM8	TOE1_HUMAN	TOE1_HUMAN Target of EGR1 protein 1 OS=Homo sapiens GN=TOE1 PE=1 SV=1	1	-1.50405	-0.482251	0.499755	-0.88993	-1.33416	-1.14261	-1.35461	2.82325	0.226243	2.70992	1.39457	0.721833	0.189744
>sp|Q49A26|GLYR1_HUMAN Putative oxidoreductase GLYR1 OS=Homo sapiens GN=GLYR1 PE=1 SV=3	Q49A26	GLYR1_HUMAN	GLYR1_HUMAN Putative oxidoreductase GLYR1 OS=Homo sapiens GN=GLYR1 PE=1 SV=3	3	-1.25484	-0.80474	0.506772	-1.31042	-0.42586	-0.410908	0.722616	2.09762	-1.21101	2.4822	1.39392	0.949104	0.112434
>tr|B8ZZB8|B8ZZB8_HUMAN CB1 cannabinoid receptor-interacting protein 1 OS=Homo sapiens GN=CNRIP1 PE=1 SV=1	B8ZZB8	B8ZZB8_HUMAN	B8ZZB8_HUMAN CB1 cannabinoid receptor-interacting protein 1 OS=Homo sapiens GN=CNRIP1 PE=1 SV=1	1	-1.6746	-0.333145	-0.0307338	0.142938	-1.59548	0.715167	-0.291043	0.656892	2.20386	0.188406	1.39286	1.38744	0.0409786
>sp|Q68CP9|ARID2_HUMAN AT-rich interactive domain-containing protein 2 OS=Homo sapiens GN=ARID2 PE=1 SV=2	Q68CP9	ARID2_HUMAN	ARID2_HUMAN AT-rich interactive domain-containing protein 2 OS=Homo sapiens GN=ARID2 PE=1 SV=2	1	-2.85321	2.67887	-0.320268	-0.370625	-2.95864	0.232458	0.232736	1.25186	1.71312	-0.292413	1.39233	0.618992	0.24044
>tr|Q6ZQX6|Q6ZQX6_HUMAN Thiamin pyrophosphokinase 1 OS=Homo sapiens GN=TPK1 PE=1 SV=1	Q6ZQX6	Q6ZQX6_HUMAN	Q6ZQX6_HUMAN Thiamin pyrophosphokinase 1 OS=Homo sapiens GN=TPK1 PE=1 SV=1	1	-0.294257	0.195572	-0.597308	-1.60492	-1.16181	2.49611	-0.625072	0.00147689	0.857149	0.767416	1.39196	1.27787	0.052739
>sp|Q9H3S4|TPK1_HUMAN Thiamin pyrophosphokinase 1 OS=Homo sapiens GN=TPK1 PE=1 SV=1	Q9H3S4	TPK1_HUMAN	TPK1_HUMAN Thiamin pyrophosphokinase 1 OS=Homo sapiens GN=TPK1 PE=1 SV=1	1	-0.294257	0.195572	-0.597308	-1.60492	-1.16181	2.49611	-0.625072	0.00147689	0.857149	0.767416	1.39196	1.27787	0.052739
>sp|Q92925|SMRD2_HUMAN SWI/SNF-related matrix-associated actin-dependent regulator of chromatin subfamily D member 2 OS=Homo sapiens GN=SMARCD2 PE=1 SV=3	Q92925	SMRD2_HUMAN	SMRD2_HUMAN SWI/SNF-related matrix-associated actin-dependent regulator of chromatin subfamily D member 2 OS=Homo sapiens GN=SMARCD2 PE=1 SV=3	5	-1.47006	0.17601	-0.203953	0.219319	-2.42017	1.3587	-0.389312	1.25714	0.0578561	0.974491	1.39155	1.2474	0.0565714
>sp|Q96CX2|KCD12_HUMAN BTB/POZ domain-containing protein KCTD12 OS=Homo sapiens GN=KCTD12 PE=1 SV=1	Q96CX2	KCD12_HUMAN	KCD12_HUMAN BTB/POZ domain-containing protein KCTD12 OS=Homo sapiens GN=KCTD12 PE=1 SV=1	19	-0.446015	0.963909	0.138499	-3.02185	-0.953411	-0.0271158	-0.299579	1.51303	0.677617	1.74829	1.38622	0.940333	0.114727
>sp|Q96GA7|SDSL_HUMAN Serine dehydratase-like OS=Homo sapiens GN=SDSL PE=1 SV=1	Q96GA7	SDSL_HUMAN	SDSL_HUMAN Serine dehydratase-like OS=Homo sapiens GN=SDSL PE=1 SV=1	6	-0.989131	1.34675	-0.641255	-1.46614	-1.53688	1.29931	0.653896	1.38632	-0.582588	0.8829	1.3853	1.217	0.060673
>sp|Q8TEK3|DOT1L_HUMAN Histone-lysine N-methyltransferase, H3 lysine-79 specific OS=Homo sapiens GN=DOT1L PE=1 SV=2	Q8TEK3	DOT1L_HUMAN	DOT1L_HUMAN Histone-lysine N-methyltransferase, H3 lysine-79 specific OS=Homo sapiens GN=DOT1L PE=1 SV=2	1	-1.69789	-2.17418	0.0436766	1.37174	-0.970468	1.5282	-0.417453	1.46758	0.0902034	0.83042	1.38522	1.00558	0.0987227
>sp|Q9Y6M9|NDUB9_HUMAN NADH dehydrogenase [ubiquinone] 1 beta subcomplex subunit 9 OS=Homo sapiens GN=NDUFB9 PE=1 SV=3	Q9Y6M9	NDUB9_HUMAN	NDUB9_HUMAN NADH dehydrogenase [ubiquinone] 1 beta subcomplex subunit 9 OS=Homo sapiens GN=NDUFB9 PE=1 SV=3	4	-1.85236	0.228281	0.876213	-0.369782	-1.87185	0.836203	0.560959	0.424378	0.558689	1.54614	1.38317	1.33212	0.0465456
>sp|Q9HC78|ZBT20_HUMAN Zinc finger and BTB domain-containing protein 20 OS=Homo sapiens GN=ZBTB20 PE=1 SV=3	Q9HC78	ZBT20_HUMAN	ZBT20_HUMAN Zinc finger and BTB domain-containing protein 20 OS=Homo sapiens GN=ZBTB20 PE=1 SV=3	1	-0.624429	-4.24136	0.108174	1.66015	-1.00635	0.281837	1.21801	0.631098	1.15099	-0.474584	1.38223	0.674518	0.211584
>sp|Q96SL1|DIRC2_HUMAN Disrupted in renal carcinoma protein 2 OS=Homo sapiens GN=DIRC2 PE=1 SV=1	Q96SL1	DIRC2_HUMAN	DIRC2_HUMAN Disrupted in renal carcinoma protein 2 OS=Homo sapiens GN=DIRC2 PE=1 SV=1	1	-0.677362	-0.863881	0.771741	-1.06417	-1.26817	0.776985	-0.383365	0.15919	0.327891	2.92518	1.38154	1.12198	0.0755125
>sp|O95372|LYPA2_HUMAN Acyl-protein thioesterase 2 OS=Homo sapiens GN=LYPLA2 PE=1 SV=1	O95372	LYPA2_HUMAN	LYPA2_HUMAN Acyl-protein thioesterase 2 OS=Homo sapiens GN=LYPLA2 PE=1 SV=1	13	0.928746	-1.73166	-1.85594	-0.323297	-2.68719	-0.0438117	-0.819553	1.30219	0.204084	0.590348	1.38052	1.02107	0.095264
>sp|Q9NY47|CA2D2_HUMAN Voltage-dependent calcium channel subunit alpha-2/delta-2 OS=Homo sapiens GN=CACNA2D2 PE=1 SV=2	Q9NY47	CA2D2_HUMAN	CA2D2_HUMAN Voltage-dependent calcium channel subunit alpha-2/delta-2 OS=Homo sapiens GN=CACNA2D2 PE=1 SV=2	1	-0.2538	-0.561032	-0.776579	-1.01179	-0.70209	0.704082	0.665276	0.471477	-0.134232	1.88651	1.37968	2.35868	0.00437843
>sp|Q2LD37|K1109_HUMAN Uncharacterized protein KIAA1109 OS=Homo sapiens GN=KIAA1109 PE=1 SV=2	Q2LD37	K1109_HUMAN	K1109_HUMAN Uncharacterized protein KIAA1109 OS=Homo sapiens GN=KIAA1109 PE=1 SV=2	1	-0.678054	-0.456974	-2.0205	-0.49647	0.0504915	0.588203	0.86712	-0.389838	2.00751	0.204262	1.37575	1.50325	0.0313873
>tr|A0A0C4DGQ5|A0A0C4DGQ5_HUMAN Calpain small subunit 1 OS=Homo sapiens GN=CAPNS1 PE=1 SV=1	A0A0C4DGQ5	A0A0C4DGQ5_HUMAN	A0A0C4DGQ5_HUMAN Calpain small subunit 1 OS=Homo sapiens GN=CAPNS1 PE=1 SV=1	1	-0.385992	1.98539	0.727284	-2.27718	-3.27267	0.395578	1.94606	1.89794	-1.08052	0.489095	1.37426	0.599376	0.25155
>sp|Q9Y5B8|NDK7_HUMAN Nucleoside diphosphate kinase 7 OS=Homo sapiens GN=NME7 PE=1 SV=1	Q9Y5B8	NDK7_HUMAN	NDK7_HUMAN Nucleoside diphosphate kinase 7 OS=Homo sapiens GN=NME7 PE=1 SV=1	1	-1.3934	-0.478811	-1.78631	1.03655	-0.964144	0.290083	0.383996	1.32952	2.0632	-0.786548	1.37327	1.08795	0.0816669
>sp|Q9NRH3|TBG2_HUMAN Tubulin gamma-2 chain OS=Homo sapiens GN=TUBG2 PE=2 SV=1	Q9NRH3	TBG2_HUMAN	TBG2_HUMAN Tubulin gamma-2 chain OS=Homo sapiens GN=TUBG2 PE=2 SV=1	7	0.011862	-0.706763	-0.458122	-0.923396	-1.03169	0.141282	1.37666	0.508063	0.138317	1.59305	1.3731	2.28554	0.00518153
>sp|Q05519|SRS11_HUMAN Serine/arginine-rich splicing factor 11 OS=Homo sapiens GN=SRSF11 PE=1 SV=1	Q05519	SRS11_HUMAN	SRS11_HUMAN Serine/arginine-rich splicing factor 11 OS=Homo sapiens GN=SRSF11 PE=1 SV=1	6	-1.20681	1.42272	-1.17704	-1.27108	-1.08083	-0.989751	1.18827	0.588156	2.80734	-0.0453276	1.37234	0.872573	0.134099
>sp|Q9H115|SNAB_HUMAN Beta-soluble NSF attachment protein OS=Homo sapiens GN=NAPB PE=1 SV=2	Q9H115	SNAB_HUMAN	SNAB_HUMAN Beta-soluble NSF attachment protein OS=Homo sapiens GN=NAPB PE=1 SV=2	2	-3.02921	2.41941	2.39544	-1.523	-3.27554	1.49012	1.63507	0.446409	-1.2622	1.51559	1.36758	0.455272	0.350533
>sp|Q8NDH3|PEPL1_HUMAN Probable aminopeptidase NPEPL1 OS=Homo sapiens GN=NPEPL1 PE=1 SV=3	Q8NDH3	PEPL1_HUMAN	PEPL1_HUMAN Probable aminopeptidase NPEPL1 OS=Homo sapiens GN=NPEPL1 PE=1 SV=3	2	-1.02449	0.248844	-0.29643	-0.965489	-1.09874	0.327497	1.77003	0.848214	0.242651	0.509882	1.36691	2.1438	0.00718118
>sp|P04259|K2C6B_HUMAN Keratin, type II cytoskeletal 6B OS=Homo sapiens GN=KRT6B PE=1 SV=5	P04259	K2C6B_HUMAN	K2C6B_HUMAN Keratin, type II cytoskeletal 6B OS=Homo sapiens GN=KRT6B PE=1 SV=5	2	2.66555	-2.98463	-0.383143	-3.37182	-1.72328	5.0993	-7.18323	1.46053	3.30228	-1.64487	1.36627	0.230994	0.587497
>sp|Q99576|T22D3_HUMAN TSC22 domain family protein 3 OS=Homo sapiens GN=TSC22D3 PE=1 SV=2	Q99576	T22D3_HUMAN	T22D3_HUMAN TSC22 domain family protein 3 OS=Homo sapiens GN=TSC22D3 PE=1 SV=2	1	-2.32368	-0.13969	0.395096	0.162657	-1.23474	1.41575	-0.915604	1.14518	0.477775	1.55963	1.36462	1.09809	0.0797821
>sp|Q66PJ3|AR6P4_HUMAN ADP-ribosylation factor-like protein 6-interacting protein 4 OS=Homo sapiens GN=ARL6IP4 PE=1 SV=2	Q66PJ3	AR6P4_HUMAN	AR6P4_HUMAN ADP-ribosylation factor-like protein 6-interacting protein 4 OS=Homo sapiens GN=ARL6IP4 PE=1 SV=2	1	-1.54515	-1.09256	-1.17703	0.491607	-0.117752	1.06831	0.308687	1.57588	0.522094	-0.0944377	1.36428	1.67068	0.0213463
>sp|P54105|ICLN_HUMAN Methylosome subunit pICln OS=Homo sapiens GN=CLNS1A PE=1 SV=1	P54105	ICLN_HUMAN	ICLN_HUMAN Methylosome subunit pICln OS=Homo sapiens GN=CLNS1A PE=1 SV=1	2	-2.40475	-0.200267	0.895586	-1.45725	0.105988	1.07122	-0.434661	1.67006	0.0961572	1.35623	1.36394	1.04416	0.0903324
>sp|Q8N6R0|MET13_HUMAN Methyltransferase-like protein 13 OS=Homo sapiens GN=METTL13 PE=1 SV=1	Q8N6R0	MET13_HUMAN	MET13_HUMAN Methyltransferase-like protein 13 OS=Homo sapiens GN=METTL13 PE=1 SV=1	3	-0.441525	-1.61056	-2.12857	0.163608	-0.772623	-1.53354	2.24838	0.678389	1.18654	-0.550889	1.36371	0.928913	0.117784
>sp|O14662|STX16_HUMAN Syntaxin-16 OS=Homo sapiens GN=STX16 PE=1 SV=3	O14662	STX16_HUMAN	STX16_HUMAN Syntaxin-16 OS=Homo sapiens GN=STX16 PE=1 SV=3	2	0.335697	-1.67064	-2.24043	-1.43507	1.24051	-0.642742	1.75386	-0.0781108	2.78397	-0.774965	1.36239	0.707214	0.196239
>sp|Q9H7X7|IFT22_HUMAN Intraflagellar transport protein 22 homolog OS=Homo sapiens GN=IFT22 PE=1 SV=1	Q9H7X7	IFT22_HUMAN	IFT22_HUMAN Intraflagellar transport protein 22 homolog OS=Homo sapiens GN=IFT22 PE=1 SV=1	1	-0.643855	-1.64478	-2.18407	1.74016	-1.15808	0.0162711	0.98848	2.71691	-1.41766	0.611321	1.36119	0.716113	0.192259
>sp|O14936|CSKP_HUMAN Peripheral plasma membrane protein CASK OS=Homo sapiens GN=CASK PE=1 SV=3	O14936	CSKP_HUMAN	CSKP_HUMAN Peripheral plasma membrane protein CASK OS=Homo sapiens GN=CASK PE=1 SV=3	4	-2.05168	0.213839	0.111079	-0.513495	-0.879497	0.522862	1.53474	0.639284	1.11021	-0.125247	1.36032	1.59376	0.0254824
>sp|Q9BWM7|SFXN3_HUMAN Sideroflexin-3 OS=Homo sapiens GN=SFXN3 PE=1 SV=2	Q9BWM7	SFXN3_HUMAN	SFXN3_HUMAN Sideroflexin-3 OS=Homo sapiens GN=SFXN3 PE=1 SV=2	9	-1.88071	0.619845	0.230809	-1.62607	-1.29472	0.664262	0.168989	0.385082	-0.806362	2.42768	1.3581	0.996848	0.100728
>tr|A0A0C4DH68|A0A0C4DH68_HUMAN Protein IGKV2-24 (Fragment) OS=Homo sapiens GN=IGKV2-24 PE=1 SV=1	A0A0C4DH68	A0A0C4DH68_HUMAN	A0A0C4DH68_HUMAN Protein IGKV2-24 (Fragment) OS=Homo sapiens GN=IGKV2-24 PE=1 SV=1	1	4.74934	-9.04629	-8.05374	-2.54192	5.9561	2.8339	-0.420428	4.40156	-6.34818	-2.63059	1.35455	0.141767	0.721494
>sp|P21926|CD9_HUMAN CD9 antigen OS=Homo sapiens GN=CD9 PE=1 SV=4	P21926	CD9_HUMAN	CD9_HUMAN CD9 antigen OS=Homo sapiens GN=CD9 PE=1 SV=4	6	0.594533	-0.354669	0.392064	-3.19132	-1.1386	-0.856113	1.34806	0.609522	-0.670505	2.64228	1.35425	0.722296	0.189542
>sp|P49961|ENTP1_HUMAN Ectonucleoside triphosphate diphosphohydrolase 1 OS=Homo sapiens GN=ENTPD1 PE=1 SV=1	P49961	ENTP1_HUMAN	ENTP1_HUMAN Ectonucleoside triphosphate diphosphohydrolase 1 OS=Homo sapiens GN=ENTPD1 PE=1 SV=1	7	-1.76516	0.614946	-0.16453	-0.800594	-1.79653	1.66861	-1.20094	2.12831	-1.56801	1.82404	1.35278	0.736946	0.183254
>sp|Q13574|DGKZ_HUMAN Diacylglycerol kinase zeta OS=Homo sapiens GN=DGKZ PE=1 SV=3	Q13574	DGKZ_HUMAN	DGKZ_HUMAN Diacylglycerol kinase zeta OS=Homo sapiens GN=DGKZ PE=1 SV=3	2	-0.846652	0.328515	-0.385798	-0.993864	-1.46399	1.43514	-1.18761	0.39112	1.01676	1.73813	1.35107	1.26226	0.0546682
>sp|O15320|CTGE5_HUMAN cTAGE family member 5 OS=Homo sapiens GN=CTAGE5 PE=1 SV=4	O15320	CTGE5_HUMAN	CTGE5_HUMAN cTAGE family member 5 OS=Homo sapiens GN=CTAGE5 PE=1 SV=4	5	-3.03807	1.31724	0.636192	-0.835681	-1.48821	2.47558	-0.0806455	0.5669	-1.07563	1.45482	1.34991	0.68129	0.20831
>sp|Q96AB6|NTAN1_HUMAN Protein N-terminal asparagine amidohydrolase OS=Homo sapiens GN=NTAN1 PE=1 SV=3	Q96AB6	NTAN1_HUMAN	NTAN1_HUMAN Protein N-terminal asparagine amidohydrolase OS=Homo sapiens GN=NTAN1 PE=1 SV=3	4	-0.99119	0.76417	-0.302817	-1.18717	-1.23393	0.279158	0.943543	0.945091	0.797287	0.821979	1.3476	2.02492	0.00944233
>sp|Q9UNF0|PACN2_HUMAN Protein kinase C and casein kinase substrate in neurons protein 2 OS=Homo sapiens GN=PACSIN2 PE=1 SV=2	Q9UNF0	PACN2_HUMAN	PACN2_HUMAN Protein kinase C and casein kinase substrate in neurons protein 2 OS=Homo sapiens GN=PACSIN2 PE=1 SV=2	13	-2.17779	1.48255	0.663684	-1.26574	-1.88099	0.390497	0.349161	1.4193	-0.110087	1.51056	1.34755	0.895052	0.127335
>sp|Q9HAB8|PPCS_HUMAN Phosphopantothenate--cysteine ligase OS=Homo sapiens GN=PPCS PE=1 SV=2	Q9HAB8	PPCS_HUMAN	PPCS_HUMAN Phosphopantothenate--cysteine ligase OS=Homo sapiens GN=PPCS PE=1 SV=2	6	-1.3955	-0.0764299	0.891616	-0.993694	-1.12978	1.59587	-0.230496	2.21247	-0.91667	1.36675	1.34634	0.998559	0.100332
>tr|E7ESG1|E7ESG1_HUMAN Deoxyribonuclease-1-like 1 (Fragment) OS=Homo sapiens GN=DNASE1L1 PE=1 SV=1	E7ESG1	E7ESG1_HUMAN	E7ESG1_HUMAN Deoxyribonuclease-1-like 1 (Fragment) OS=Homo sapiens GN=DNASE1L1 PE=1 SV=1	1	-0.0338465	-0.0652693	-1.30813	-1.53566	-0.593324	-0.0586943	2.61386	0.975788	0.284239	-0.622315	1.34582	1.16774	0.067961
>sp|Q9BTD8|RBM42_HUMAN RNA-binding protein 42 OS=Homo sapiens GN=RBM42 PE=1 SV=1	Q9BTD8	RBM42_HUMAN	RBM42_HUMAN RNA-binding protein 42 OS=Homo sapiens GN=RBM42 PE=1 SV=1	2	-1.16024	-0.2946	-1.20486	-0.271741	-0.742468	-1.58971	0.0174054	3.28561	-1.10032	2.4288	1.34314	0.678409	0.209696
>sp|O43402|EMC8_HUMAN ER membrane protein complex subunit 8 OS=Homo sapiens GN=EMC8 PE=1 SV=1	O43402	EMC8_HUMAN	EMC8_HUMAN ER membrane protein complex subunit 8 OS=Homo sapiens GN=EMC8 PE=1 SV=1	3	-0.836645	0.441582	-1.52498	-0.535548	-1.0196	1.5815	0.559895	0.214988	0.155919	0.721553	1.34181	1.92051	0.0120086
>sp|P49747|COMP_HUMAN Cartilage oligomeric matrix protein OS=Homo sapiens GN=COMP PE=1 SV=2	P49747	COMP_HUMAN	COMP_HUMAN Cartilage oligomeric matrix protein OS=Homo sapiens GN=COMP PE=1 SV=2	3	-0.301313	-1.70456	-2.69339	-0.265622	1.21046	-0.31416	-2.35491	-0.309746	2.50174	3.42852	1.34118	0.504985	0.312619
>sp|Q7L8A9|VASH1_HUMAN Vasohibin-1 OS=Homo sapiens GN=VASH1 PE=1 SV=1	Q7L8A9	VASH1_HUMAN	VASH1_HUMAN Vasohibin-1 OS=Homo sapiens GN=VASH1 PE=1 SV=1	3	-0.434775	-0.246303	-0.983712	-0.586316	-0.85969	0.341829	-0.632077	1.41597	0.80467	1.66269	1.34078	1.84057	0.0144353
>sp|O60232|SSA27_HUMAN Sjoegren syndrome/scleroderma autoantigen 1 OS=Homo sapiens GN=SSSCA1 PE=1 SV=1	O60232	SSA27_HUMAN	SSA27_HUMAN Sjoegren syndrome/scleroderma autoantigen 1 OS=Homo sapiens GN=SSSCA1 PE=1 SV=1	4	-0.797071	-0.171861	-1.48936	-0.634174	-0.522194	1.94453	0.190951	-1.15327	2.16631	-0.0595973	1.34072	1.1022	0.0790316
>sp|Q9NQY0|BIN3_HUMAN Bridging integrator 3 OS=Homo sapiens GN=BIN3 PE=1 SV=1	Q9NQY0	BIN3_HUMAN	BIN3_HUMAN Bridging integrator 3 OS=Homo sapiens GN=BIN3 PE=1 SV=1	3	-0.519225	-0.724648	0.151589	-1.99984	-0.226318	1.43198	-0.0236745	1.67502	-0.633814	0.935513	1.34069	1.33106	0.0466591
>sp|Q96HR9|REEP6_HUMAN Receptor expression-enhancing protein 6 OS=Homo sapiens GN=REEP6 PE=1 SV=1	Q96HR9	REEP6_HUMAN	REEP6_HUMAN Receptor expression-enhancing protein 6 OS=Homo sapiens GN=REEP6 PE=1 SV=1	1	0.250718	0.247819	-1.75957	-1.67353	-0.540515	0.506182	-0.767492	-0.319175	2.36687	1.43856	1.34	0.996962	0.100702
>sp|P14859|PO2F1_HUMAN POU domain, class 2, transcription factor 1 OS=Homo sapiens GN=POU2F1 PE=1 SV=2	P14859	PO2F1_HUMAN	PO2F1_HUMAN POU domain, class 2, transcription factor 1 OS=Homo sapiens GN=POU2F1 PE=1 SV=2	1	-0.467488	-1.32443	-0.329391	-0.268636	-0.821012	0.667415	0.185585	1.6129	-0.153789	1.17664	1.33994	2.13585	0.00731398
>sp|P55056|APOC4_HUMAN Apolipoprotein C-IV OS=Homo sapiens GN=APOC4 PE=1 SV=1	P55056	APOC4_HUMAN	APOC4_HUMAN Apolipoprotein C-IV OS=Homo sapiens GN=APOC4 PE=1 SV=1	2	-0.850863	-1.95946	-1.72829	2.93627	-2.13216	1.5545	-0.614849	-1.04026	3.84517	-0.781139	1.33958	0.463752	0.343754
>sp|Q96RL1|UIMC1_HUMAN BRCA1-A complex subunit RAP80 OS=Homo sapiens GN=UIMC1 PE=1 SV=2	Q96RL1	UIMC1_HUMAN	UIMC1_HUMAN BRCA1-A complex subunit RAP80 OS=Homo sapiens GN=UIMC1 PE=1 SV=2	2	0.820332	-2.96525	-0.935241	-1.13234	0.69383	0.304477	0.779638	2.35999	-0.822207	0.556403	1.33939	0.798985	0.15886
>sp|Q8N7H5|PAF1_HUMAN RNA polymerase II-associated factor 1 homolog OS=Homo sapiens GN=PAF1 PE=1 SV=2	Q8N7H5	PAF1_HUMAN	PAF1_HUMAN RNA polymerase II-associated factor 1 homolog OS=Homo sapiens GN=PAF1 PE=1 SV=2	7	-1.10138	-0.469282	-0.00434701	0.163232	-1.90168	0.337593	0.363173	2.17737	-0.723667	1.22527	1.33864	1.20919	0.0617752
>sp|Q8WWB7|GLMP_HUMAN Glycosylated lysosomal membrane protein OS=Homo sapiens GN=GLMP PE=1 SV=1	Q8WWB7	GLMP_HUMAN	GLMP_HUMAN Glycosylated lysosomal membrane protein OS=Homo sapiens GN=GLMP PE=1 SV=1	1	-0.328453	0.237486	-1.47631	-1.16586	0.297041	1.71812	0.247963	0.138275	2.53271	-0.380273	1.33858	1.12418	0.0751306
>sp|Q12872|SFSWA_HUMAN Splicing factor, suppressor of white-apricot homolog OS=Homo sapiens GN=SFSWAP PE=1 SV=3	Q12872	SFSWA_HUMAN	SFSWA_HUMAN Splicing factor, suppressor of white-apricot homolog OS=Homo sapiens GN=SFSWAP PE=1 SV=3	1	-4.10004	-0.999866	-2.38509	0.467085	1.90599	-0.528534	-0.477164	5.80504	-2.83369	-0.384746	1.33856	0.322635	0.475735
>sp|P01814|HV270_HUMAN Immunoglobulin heavy variable 2-70 OS=Homo sapiens GN=IGHV2-70 PE=1 SV=2	P01814	HV270_HUMAN	HV270_HUMAN Immunoglobulin heavy variable 2-70 OS=Homo sapiens GN=IGHV2-70 PE=1 SV=2	1	-0.329069	-2.56514	-1.99687	-2.74743	3.00707	2.05941	-3.72656	1.81147	0.884638	1.02864	1.33781	0.39752	0.400387
>sp|Q15043|S39AE_HUMAN Zinc transporter ZIP14 OS=Homo sapiens GN=SLC39A14 PE=1 SV=3	Q15043	S39AE_HUMAN	S39AE_HUMAN Zinc transporter ZIP14 OS=Homo sapiens GN=SLC39A14 PE=1 SV=3	2	-1.02933	-1.44769	-0.477827	0.568836	-0.884792	-0.104542	0.0438138	1.41746	2.08397	-0.0352128	1.33526	1.33828	0.0458905
>sp|Q9NV06|DCA13_HUMAN DDB1- and CUL4-associated factor 13 OS=Homo sapiens GN=DCAF13 PE=1 SV=2	Q9NV06	DCA13_HUMAN	DCA13_HUMAN DDB1- and CUL4-associated factor 13 OS=Homo sapiens GN=DCAF13 PE=1 SV=2	2	-0.587231	-0.467342	0.114355	-0.565317	-1.72964	0.469815	-1.16734	0.35219	1.1559	2.62132	1.33341	1.06038	0.0870195
>sp|O00762|UBE2C_HUMAN Ubiquitin-conjugating enzyme E2 C OS=Homo sapiens GN=UBE2C PE=1 SV=1	O00762	UBE2C_HUMAN	UBE2C_HUMAN Ubiquitin-conjugating enzyme E2 C OS=Homo sapiens GN=UBE2C PE=1 SV=1	2	1.38073	-2.66961	-2.14592	1.75706	-1.82064	4.49897	0.318322	-0.948213	-0.723234	0.0101	1.33087	0.445231	0.358731
>tr|A0A024R216|A0A024R216_HUMAN Hepatoma-derived growth factor, related protein 3, isoform CRA_a OS=Homo sapiens GN=HDGFRP3 PE=1 SV=1	A0A024R216	A0A024R216_HUMAN	A0A024R216_HUMAN Hepatoma-derived growth factor, related protein 3, isoform CRA_a OS=Homo sapiens GN=HDGFRP3 PE=1 SV=1	5	-0.0169192	0.104424	-0.808405	-2.15585	-0.0917773	0.85381	0.690388	0.867759	0.796078	0.472546	1.32982	1.83804	0.0145197
>sp|Q5VST9|OBSCN_HUMAN Obscurin OS=Homo sapiens GN=OBSCN PE=1 SV=3	Q5VST9	OBSCN_HUMAN	OBSCN_HUMAN Obscurin OS=Homo sapiens GN=OBSCN PE=1 SV=3	2	0.436248	-2.42708	-8.08711	1.0894	1.9664	1.66224	-1.53914	2.94974	0.455227	-3.90172	1.3297	0.251387	0.560548
>sp|Q01995|TAGL_HUMAN Transgelin OS=Homo sapiens GN=TAGLN PE=1 SV=4	Q01995	TAGL_HUMAN	TAGL_HUMAN Transgelin OS=Homo sapiens GN=TAGLN PE=1 SV=4	9	-0.221093	-0.348556	-3.15305	0.660969	-0.441811	1.02723	0.3757	1.46634	-1.33897	1.61334	1.32944	0.81979	0.151429
>sp|Q8N8R3|MCATL_HUMAN Mitochondrial basic amino acids transporter OS=Homo sapiens GN=SLC25A29 PE=1 SV=2	Q8N8R3	MCATL_HUMAN	MCATL_HUMAN Mitochondrial basic amino acids transporter OS=Homo sapiens GN=SLC25A29 PE=1 SV=2	4	-0.901096	-0.761475	-0.10935	-1.15338	-0.211195	-1.18375	0.739024	1.09502	0.414889	2.44293	1.32892	1.1958	0.0637092
>sp|Q13126|MTAP_HUMAN S-methyl-5'-thioadenosine phosphorylase OS=Homo sapiens GN=MTAP PE=1 SV=2	Q13126	MTAP_HUMAN	MTAP_HUMAN S-methyl-5'-thioadenosine phosphorylase OS=Homo sapiens GN=MTAP PE=1 SV=2	7	0.541716	-1.67422	-1.85576	-1.46539	-0.00856835	0.019596	0.0391864	0.403224	0.586761	1.11059	1.32431	1.4473	0.0357025
>sp|Q9HCR9|PDE11_HUMAN Dual 3',5'-cyclic-AMP and -GMP phosphodiesterase 11A OS=Homo sapiens GN=PDE11A PE=1 SV=2	Q9HCR9	PDE11_HUMAN	PDE11_HUMAN Dual 3',5'-cyclic-AMP and -GMP phosphodiesterase 11A OS=Homo sapiens GN=PDE11A PE=1 SV=2	1	-2.15172	-0.937279	2.42722	-3.32745	0.615357	0.41971	-0.0729902	0.457976	-0.169283	2.59352	1.32056	0.557469	0.277033
>sp|Q9GZP4|PITH1_HUMAN PITH domain-containing protein 1 OS=Homo sapiens GN=PITHD1 PE=1 SV=1	Q9GZP4	PITH1_HUMAN	PITH1_HUMAN PITH domain-containing protein 1 OS=Homo sapiens GN=PITHD1 PE=1 SV=1	7	-1.1995	-0.385016	-0.731819	-1.32684	-0.32237	1.34436	-0.947727	1.04993	0.286382	0.90073	1.31984	1.69826	0.0200326
>sp|Q00613|HSF1_HUMAN Heat shock factor protein 1 OS=Homo sapiens GN=HSF1 PE=1 SV=1	Q00613	HSF1_HUMAN	HSF1_HUMAN Heat shock factor protein 1 OS=Homo sapiens GN=HSF1 PE=1 SV=1	4	-0.891721	-0.738922	0.373979	0.379393	-1.90482	1.28026	0.328598	0.733003	0.521912	0.951658	1.3195	1.67488	0.0211407
>sp|P07686|HEXB_HUMAN Beta-hexosaminidase subunit beta OS=Homo sapiens GN=HEXB PE=1 SV=3	P07686	HEXB_HUMAN	HEXB_HUMAN Beta-hexosaminidase subunit beta OS=Homo sapiens GN=HEXB PE=1 SV=3	18	-1.77245	0.866838	-0.0107554	-0.217984	-1.99975	0.341936	2.21613	-0.177423	1.00831	0.0743174	1.31948	1.02619	0.0941473
>sp|Q9Y4F1|FARP1_HUMAN FERM, RhoGEF and pleckstrin domain-containing protein 1 OS=Homo sapiens GN=FARP1 PE=1 SV=1	Q9Y4F1	FARP1_HUMAN	FARP1_HUMAN FERM, RhoGEF and pleckstrin domain-containing protein 1 OS=Homo sapiens GN=FARP1 PE=1 SV=1	5	-2.20006	-1.18272	0.190901	0.25588	-0.532102	1.14477	-1.1318	3.56287	-1.3419	0.892112	1.31883	0.647317	0.225259
>sp|Q7L5D6|GET4_HUMAN Golgi to ER traffic protein 4 homolog OS=Homo sapiens GN=GET4 PE=1 SV=1	Q7L5D6	GET4_HUMAN	GET4_HUMAN Golgi to ER traffic protein 4 homolog OS=Homo sapiens GN=GET4 PE=1 SV=1	4	-2.00975	0.572337	-0.562143	-0.266086	-0.807388	1.39482	0.0248366	0.305825	1.21985	0.569944	1.31766	1.54234	0.0286856
>sp|Q8N5A5|ZGPAT_HUMAN Zinc finger CCCH-type with G patch domain-containing protein OS=Homo sapiens GN=ZGPAT PE=1 SV=3	Q8N5A5	ZGPAT_HUMAN	ZGPAT_HUMAN Zinc finger CCCH-type with G patch domain-containing protein OS=Homo sapiens GN=ZGPAT PE=1 SV=3	2	-0.850016	-0.922186	-0.169995	-0.48611	-0.701338	1.36069	-1.27043	0.739874	0.528674	2.08382	1.31445	1.28479	0.0519048
>sp|O15519|CFLAR_HUMAN CASP8 and FADD-like apoptosis regulator OS=Homo sapiens GN=CFLAR PE=1 SV=1	O15519	CFLAR_HUMAN	CFLAR_HUMAN CASP8 and FADD-like apoptosis regulator OS=Homo sapiens GN=CFLAR PE=1 SV=1	1	-3.07883	-1.00395	-0.441191	0.196572	0.626777	1.19776	0.907283	1.82871	0.818968	-1.88517	1.31363	0.728649	0.186789
>sp|Q63ZY3|KANK2_HUMAN KN motif and ankyrin repeat domain-containing protein 2 OS=Homo sapiens GN=KANK2 PE=1 SV=1	Q63ZY3	KANK2_HUMAN	KANK2_HUMAN KN motif and ankyrin repeat domain-containing protein 2 OS=Homo sapiens GN=KANK2 PE=1 SV=1	2	-0.901587	0.0647783	-0.215214	-1.46486	-0.658839	0.658397	0.612788	0.471196	1.3779	0.267024	1.31261	2.41549	0.00384162
>tr|A0A0A0MRM8|A0A0A0MRM8_HUMAN Unconventional myosin-VI OS=Homo sapiens GN=MYO6 PE=1 SV=1	A0A0A0MRM8	A0A0A0MRM8_HUMAN	A0A0A0MRM8_HUMAN Unconventional myosin-VI OS=Homo sapiens GN=MYO6 PE=1 SV=1	1	-1.64173	-0.663829	-0.0940386	-0.54732	-1.04091	0.874691	-0.443723	1.19902	-0.222358	1.14765	1.30862	1.76719	0.0170925
>sp|O95714|HERC2_HUMAN E3 ubiquitin-protein ligase HERC2 OS=Homo sapiens GN=HERC2 PE=1 SV=2	O95714	HERC2_HUMAN	HERC2_HUMAN E3 ubiquitin-protein ligase HERC2 OS=Homo sapiens GN=HERC2 PE=1 SV=2	4	-5.12359	-1.38053	-0.872035	0.0084689	0.379026	-0.772697	-1.22908	-7.98933	0.796406	8.74474	1.30774	0.181513	0.658395
>tr|A0A0D9SF54|A0A0D9SF54_HUMAN Spectrin alpha chain, non-erythrocytic 1 OS=Homo sapiens GN=SPTAN1 PE=1 SV=1	A0A0D9SF54	A0A0D9SF54_HUMAN	A0A0D9SF54_HUMAN Spectrin alpha chain, non-erythrocytic 1 OS=Homo sapiens GN=SPTAN1 PE=1 SV=1	2	-1.60438	1.28724	0.600301	-1.38516	-2.13925	-0.0483703	1.80026	0.655474	0.811923	0.0719746	1.3065	0.926811	0.118356
>sp|Q99973|TEP1_HUMAN Telomerase protein component 1 OS=Homo sapiens GN=TEP1 PE=1 SV=2	Q99973	TEP1_HUMAN	TEP1_HUMAN Telomerase protein component 1 OS=Homo sapiens GN=TEP1 PE=1 SV=2	3	-0.899649	-0.650544	0.0132734	-1.06685	-0.639711	1.47367	-0.720668	2.41343	0.218955	-0.0971835	1.30634	1.22551	0.0594968
>sp|Q9ULP0|NDRG4_HUMAN Protein NDRG4 OS=Homo sapiens GN=NDRG4 PE=1 SV=2	Q9ULP0	NDRG4_HUMAN	NDRG4_HUMAN Protein NDRG4 OS=Homo sapiens GN=NDRG4 PE=1 SV=2	5	-0.639263	0.440334	-0.257514	-1.59902	-1.03765	0.941566	0.250644	0.184351	0.557386	1.49605	1.30462	1.82626	0.014919
>sp|P11597|CETP_HUMAN Cholesteryl ester transfer protein OS=Homo sapiens GN=CETP PE=1 SV=2	P11597	CETP_HUMAN	CETP_HUMAN Cholesteryl ester transfer protein OS=Homo sapiens GN=CETP PE=1 SV=2	3	-1.19356	0.376665	-1.6387	-1.35056	0.276083	2.95681	-2.78511	2.0548	-1.11818	1.87413	1.3025	0.526041	0.297824
>sp|O75528|TADA3_HUMAN Transcriptional adapter 3 OS=Homo sapiens GN=TADA3 PE=1 SV=1	O75528	TADA3_HUMAN	TADA3_HUMAN Transcriptional adapter 3 OS=Homo sapiens GN=TADA3 PE=1 SV=1	1	-0.774713	0.382002	-1.3911	-0.473602	-0.900636	1.02321	0.310078	0.823818	0.755093	0.429703	1.29999	2.43108	0.00370614
>sp|Q9UIW2|PLXA1_HUMAN Plexin-A1 OS=Homo sapiens GN=PLXNA1 PE=1 SV=3	Q9UIW2	PLXA1_HUMAN	PLXA1_HUMAN Plexin-A1 OS=Homo sapiens GN=PLXNA1 PE=1 SV=3	2	-1.0616	0.690341	-0.201686	-1.21852	-1.29722	-0.646406	-1.70397	6.30344	-1.64902	1.10547	1.29964	0.372739	0.423897
>sp|Q96IX5|USMG5_HUMAN Up-regulated during skeletal muscle growth protein 5 OS=Homo sapiens GN=USMG5 PE=1 SV=1	Q96IX5	USMG5_HUMAN	USMG5_HUMAN Up-regulated during skeletal muscle growth protein 5 OS=Homo sapiens GN=USMG5 PE=1 SV=1	1	1.81513	-1.68282	-1.62856	-2.58516	0.0644638	-1.17567	4.20032	-0.579948	-0.719856	0.741855	1.29673	0.479706	0.331355
>sp|Q9HBR0|S38AA_HUMAN Putative sodium-coupled neutral amino acid transporter 10 OS=Homo sapiens GN=SLC38A10 PE=1 SV=2	Q9HBR0	S38AA_HUMAN	S38AA_HUMAN Putative sodium-coupled neutral amino acid transporter 10 OS=Homo sapiens GN=SLC38A10 PE=1 SV=2	1	-0.518682	-1.25259	-1.33758	0.75684	-0.93267	2.00398	-0.54812	0.574302	0.128158	1.04008	1.29662	1.26669	0.0541144
>sp|Q9NWU1|OXSM_HUMAN 3-oxoacyl-[acyl-carrier-protein] synthase, mitochondrial OS=Homo sapiens GN=OXSM PE=1 SV=1	Q9NWU1	OXSM_HUMAN	OXSM_HUMAN 3-oxoacyl-[acyl-carrier-protein] synthase, mitochondrial OS=Homo sapiens GN=OXSM PE=1 SV=1	4	-0.576844	-1.05164	0.428269	0.0916121	-1.89009	0.627395	0.756086	1.26054	-0.157039	0.995735	1.29628	1.57957	0.0263289
>sp|P10321|1C07_HUMAN HLA class I histocompatibility antigen, Cw-7 alpha chain OS=Homo sapiens GN=HLA-C PE=1 SV=3	P10321	1C07_HUMAN	1C07_HUMAN HLA class I histocompatibility antigen, Cw-7 alpha chain OS=Homo sapiens GN=HLA-C PE=1 SV=3	4	-1.16317	-1.68287	-1.28244	-0.373601	0.753724	0.506559	0.353789	2.13928	-1.80305	1.52514	1.29402	0.841128	0.144169
>sp|Q9H7L9|SDS3_HUMAN Sin3 histone deacetylase corepressor complex component SDS3 OS=Homo sapiens GN=SUDS3 PE=1 SV=2	Q9H7L9	SDS3_HUMAN	SDS3_HUMAN Sin3 histone deacetylase corepressor complex component SDS3 OS=Homo sapiens GN=SUDS3 PE=1 SV=2	3	-0.871156	-1.31602	0.445149	-0.809833	-0.394658	0.958823	-0.704084	2.27716	-0.455388	1.43511	1.29163	1.10856	0.0778817
>sp|Q86U28|ISCA2_HUMAN Iron-sulfur cluster assembly 2 homolog, mitochondrial OS=Homo sapiens GN=ISCA2 PE=1 SV=2	Q86U28	ISCA2_HUMAN	ISCA2_HUMAN Iron-sulfur cluster assembly 2 homolog, mitochondrial OS=Homo sapiens GN=ISCA2 PE=1 SV=2	1	-0.116215	-1.64916	-1.06423	-0.280843	-0.334264	-1.15013	0.00717404	1.60681	1.2232	1.32482	1.29132	1.21486	0.0609727
>sp|Q8N6N3|CA052_HUMAN UPF0690 protein C1orf52 OS=Homo sapiens GN=C1orf52 PE=1 SV=1	Q8N6N3	CA052_HUMAN	CA052_HUMAN UPF0690 protein C1orf52 OS=Homo sapiens GN=C1orf52 PE=1 SV=1	1	-0.811766	0.14719	0.724452	-3.77409	0.132367	0.19701	-2.59916	2.24858	0.241243	2.78001	1.28991	0.481904	0.329682
>sp|P13497|BMP1_HUMAN Bone morphogenetic protein 1 OS=Homo sapiens GN=BMP1 PE=1 SV=2	P13497	BMP1_HUMAN	BMP1_HUMAN Bone morphogenetic protein 1 OS=Homo sapiens GN=BMP1 PE=1 SV=2	5	-0.818819	-1.16678	-1.57326	-0.691044	-0.120815	0.443117	-1.41905	1.08454	1.44474	0.516859	1.28819	1.32396	0.0474282
>sp|Q9NZL9|MAT2B_HUMAN Methionine adenosyltransferase 2 subunit beta OS=Homo sapiens GN=MAT2B PE=1 SV=1	Q9NZL9	MAT2B_HUMAN	MAT2B_HUMAN Methionine adenosyltransferase 2 subunit beta OS=Homo sapiens GN=MAT2B PE=1 SV=1	13	-1.46023	0.0293129	0.342765	-0.00233553	-1.47452	1.33578	-0.215933	1.38526	-0.312578	1.67638	1.28678	1.23677	0.0579733
>tr|C9JJQ8|C9JJQ8_HUMAN Tubulin alpha chain (Fragment) OS=Homo sapiens GN=TUBA4A PE=1 SV=1	C9JJQ8	C9JJQ8_HUMAN	C9JJQ8_HUMAN Tubulin alpha chain (Fragment) OS=Homo sapiens GN=TUBA4A PE=1 SV=1	1	-2.87817	1.10597	1.04386	-1.3534	-1.08601	1.13303	-0.806735	-0.0974821	1.22266	1.81436	1.28672	0.719745	0.190658
>sp|O60906|NSMA_HUMAN Sphingomyelin phosphodiesterase 2 OS=Homo sapiens GN=SMPD2 PE=1 SV=2	O60906	NSMA_HUMAN	NSMA_HUMAN Sphingomyelin phosphodiesterase 2 OS=Homo sapiens GN=SMPD2 PE=1 SV=2	1	-1.67936	0.0772512	0.595953	-1.67007	-0.469463	0.212923	0.0365631	1.11071	-0.616355	2.52639	1.28318	0.963214	0.108839
>sp|Q9NVS9|PNPO_HUMAN Pyridoxine-5'-phosphate oxidase OS=Homo sapiens GN=PNPO PE=1 SV=1	Q9NVS9	PNPO_HUMAN	PNPO_HUMAN Pyridoxine-5'-phosphate oxidase OS=Homo sapiens GN=PNPO PE=1 SV=1	6	-1.82348	0.32066	-0.369732	-1.22822	-0.0101394	1.23135	-0.681453	0.709379	1.21078	0.829463	1.28208	1.38055	0.0416339
>tr|H0YH80|H0YH80_HUMAN Heterogeneous nuclear ribonucleoprotein A1 (Fragment) OS=Homo sapiens GN=HNRNPA1 PE=1 SV=1	H0YH80	H0YH80_HUMAN	H0YH80_HUMAN Heterogeneous nuclear ribonucleoprotein A1 (Fragment) OS=Homo sapiens GN=HNRNPA1 PE=1 SV=1	1	-1.01517	1.04811	1.33861	-2.23847	-1.92939	-0.408443	0.866131	0.541533	0.833743	1.77699	1.28125	0.800966	0.158137
>sp|Q9Y5W8|SNX13_HUMAN Sorting nexin-13 OS=Homo sapiens GN=SNX13 PE=1 SV=4	Q9Y5W8	SNX13_HUMAN	SNX13_HUMAN Sorting nexin-13 OS=Homo sapiens GN=SNX13 PE=1 SV=4	1	-0.376567	-0.843369	-0.0502577	-0.577358	-1.31826	-0.1859	1.33467	1.6948	-0.773648	1.16641	1.28043	1.39679	0.0401056
>sp|P14373|TRI27_HUMAN Zinc finger protein RFP OS=Homo sapiens GN=TRIM27 PE=1 SV=1	P14373	TRI27_HUMAN	TRI27_HUMAN Zinc finger protein RFP OS=Homo sapiens GN=TRIM27 PE=1 SV=1	1	-0.137986	-0.510944	-0.307679	0.350685	-2.48052	0.406949	1.46863	0.854272	-0.283287	0.867786	1.28016	1.26783	0.0539728
>sp|Q9NX62|IMPA3_HUMAN Inositol monophosphatase 3 OS=Homo sapiens GN=IMPAD1 PE=1 SV=1	Q9NX62	IMPA3_HUMAN	IMPA3_HUMAN Inositol monophosphatase 3 OS=Homo sapiens GN=IMPAD1 PE=1 SV=1	8	-0.171137	-0.0776487	0.531102	-0.657469	-2.4501	0.00683718	2.10236	1.15447	0.576977	-0.265127	1.28015	1.05034	0.0890556
>sp|Q9Y251|HPSE_HUMAN Heparanase OS=Homo sapiens GN=HPSE PE=1 SV=2	Q9Y251	HPSE_HUMAN	HPSE_HUMAN Heparanase OS=Homo sapiens GN=HPSE PE=1 SV=2	2	-1.14265	0.0059484	-1.80043	-1.45756	0.957631	0.361844	-0.917331	0.63748	0.663985	2.20961	1.27853	0.955044	0.110906
>sp|Q5W0Z9|ZDH20_HUMAN Probable palmitoyltransferase ZDHHC20 OS=Homo sapiens GN=ZDHHC20 PE=1 SV=1	Q5W0Z9	ZDH20_HUMAN	ZDH20_HUMAN Probable palmitoyltransferase ZDHHC20 OS=Homo sapiens GN=ZDHHC20 PE=1 SV=1	2	-0.975455	0.513623	-0.498526	-1.0615	-1.0642	1.51008	-0.798579	0.930549	0.273506	1.38834	1.27799	1.40175	0.0396511
>sp|Q9NP97|DLRB1_HUMAN Dynein light chain roadblock-type 1 OS=Homo sapiens GN=DYNLRB1 PE=1 SV=3	Q9NP97	DLRB1_HUMAN	DLRB1_HUMAN Dynein light chain roadblock-type 1 OS=Homo sapiens GN=DYNLRB1 PE=1 SV=3	3	0.239078	-0.61688	-0.647309	-0.318416	-1.54364	0.336886	2.33299	0.261184	0.718836	-0.175938	1.27222	1.3926	0.0404948
>tr|A0A0B4J1X5|A0A0B4J1X5_HUMAN Protein IGHV3-74 (Fragment) OS=Homo sapiens GN=IGHV3-74 PE=1 SV=1	A0A0B4J1X5	A0A0B4J1X5_HUMAN	A0A0B4J1X5_HUMAN Protein IGHV3-74 (Fragment) OS=Homo sapiens GN=IGHV3-74 PE=1 SV=1	1	-0.34134	-3.19613	-3.89144	0.329228	2.5557	2.67022	-0.984552	1.36604	-1.96156	0.723576	1.27154	0.393596	0.404021
>sp|Q9P2X3|IMPCT_HUMAN Protein IMPACT OS=Homo sapiens GN=IMPACT PE=1 SV=2	Q9P2X3	IMPCT_HUMAN	IMPCT_HUMAN Protein IMPACT OS=Homo sapiens GN=IMPACT PE=1 SV=2	1	-0.531633	-1.38132	0.281836	-1.24047	-0.166509	1.38361	0.573925	0.349874	1.76673	-0.761299	1.27019	1.32817	0.0469713
>sp|P48723|HSP13_HUMAN Heat shock 70 kDa protein 13 OS=Homo sapiens GN=HSPA13 PE=1 SV=1	P48723	HSP13_HUMAN	HSP13_HUMAN Heat shock 70 kDa protein 13 OS=Homo sapiens GN=HSPA13 PE=1 SV=1	5	0.0662691	-1.70077	-1.98013	0.578351	-0.0265945	0.187625	0.228674	1.78064	1.32774	-0.240062	1.2695	1.08261	0.0826788
>sp|Q9UBL3|ASH2L_HUMAN Set1/Ash2 histone methyltransferase complex subunit ASH2 OS=Homo sapiens GN=ASH2L PE=1 SV=1	Q9UBL3	ASH2L_HUMAN	ASH2L_HUMAN Set1/Ash2 histone methyltransferase complex subunit ASH2 OS=Homo sapiens GN=ASH2L PE=1 SV=1	10	-0.662291	0.682498	-0.992228	-0.527212	-1.6704	-1.11373	-0.293225	1.58511	1.74953	1.24138	1.26774	0.994401	0.101298
>sp|P61077|UB2D3_HUMAN Ubiquitin-conjugating enzyme E2 D3 OS=Homo sapiens GN=UBE2D3 PE=1 SV=1	P61077	UB2D3_HUMAN	UB2D3_HUMAN Ubiquitin-conjugating enzyme E2 D3 OS=Homo sapiens GN=UBE2D3 PE=1 SV=1	3	-0.346934	-0.778665	-1.12805	-0.733351	-1.32978	0.08814	0.140663	1.29531	-0.523774	1.02071	1.26757	2.02744	0.00938773
>sp|P56945|BCAR1_HUMAN Breast cancer anti-estrogen resistance protein 1 OS=Homo sapiens GN=BCAR1 PE=1 SV=2	P56945	BCAR1_HUMAN	BCAR1_HUMAN Breast cancer anti-estrogen resistance protein 1 OS=Homo sapiens GN=BCAR1 PE=1 SV=2	14	-2.00336	1.27906	0.753492	-0.36322	-2.54298	1.23716	-0.907174	2.13388	-1.00137	1.98596	1.26509	0.605188	0.248206
>sp|O76070|SYUG_HUMAN Gamma-synuclein OS=Homo sapiens GN=SNCG PE=1 SV=2	O76070	SYUG_HUMAN	SYUG_HUMAN Gamma-synuclein OS=Homo sapiens GN=SNCG PE=1 SV=2	10	-0.850238	-0.380817	0.417989	-1.44189	-0.532981	1.15278	0.114552	0.437027	0.474278	1.35704	1.26472	1.95952	0.0109769
>tr|C9J792|C9J792_HUMAN Splicing factor 1 (Fragment) OS=Homo sapiens GN=SF1 PE=1 SV=1	C9J792	C9J792_HUMAN	C9J792_HUMAN Splicing factor 1 (Fragment) OS=Homo sapiens GN=SF1 PE=1 SV=1	1	-1.47575	-1.06144	-0.782175	0.553475	-0.333856	0.63336	-0.325741	0.133904	1.47823	1.30398	1.2647	1.49775	0.0317867
>sp|Q9H0N0|RAB6C_HUMAN Ras-related protein Rab-6C OS=Homo sapiens GN=RAB6C PE=1 SV=2	Q9H0N0	RAB6C_HUMAN	RAB6C_HUMAN Ras-related protein Rab-6C OS=Homo sapiens GN=RAB6C PE=1 SV=2	3	-0.0582263	0.250747	-0.759743	-0.64217	-1.7131	0.646337	0.994408	1.35694	-0.398806	0.800177	1.26431	1.64823	0.0224787
>tr|A0A096LP69|A0A096LP69_HUMAN CD99 antigen OS=Homo sapiens GN=CD99 PE=1 SV=1	A0A096LP69	A0A096LP69_HUMAN	A0A096LP69_HUMAN CD99 antigen OS=Homo sapiens GN=CD99 PE=1 SV=1	1	-0.350114	-1.03821	-1.67286	-1.37452	0.898634	1.02975	-1.2143	0.92104	-0.416517	2.46045	1.2635	0.838004	0.14521
>sp|Q10713|MPPA_HUMAN Mitochondrial-processing peptidase subunit alpha OS=Homo sapiens GN=PMPCA PE=1 SV=2	Q10713	MPPA_HUMAN	MPPA_HUMAN Mitochondrial-processing peptidase subunit alpha OS=Homo sapiens GN=PMPCA PE=1 SV=2	9	-0.546873	0.959814	0.393978	-2.25908	-2.05639	-0.0802362	2.82093	0.188404	-0.605709	0.476034	1.2616	0.728623	0.1868
>sp|P00488|F13A_HUMAN Coagulation factor XIII A chain OS=Homo sapiens GN=F13A1 PE=1 SV=4	P00488	F13A_HUMAN	F13A_HUMAN Coagulation factor XIII A chain OS=Homo sapiens GN=F13A1 PE=1 SV=4	9	7.79692	-7.83416	-10.2979	-4.09353	3.96908	2.89464	-7.16804	-5.7453	2.67518	3.18319	1.25985	0.113784	0.769514
>sp|Q96FZ7|CHMP6_HUMAN Charged multivesicular body protein 6 OS=Homo sapiens GN=CHMP6 PE=1 SV=3	Q96FZ7	CHMP6_HUMAN	CHMP6_HUMAN Charged multivesicular body protein 6 OS=Homo sapiens GN=CHMP6 PE=1 SV=3	3	-0.581035	-0.32357	-1.77489	-1.25241	-1.06283	2.05197	0.000333122	-0.428702	0.452822	-0.773691	1.25949	1.27628	0.0529328
>sp|Q13367|AP3B2_HUMAN AP-3 complex subunit beta-2 OS=Homo sapiens GN=AP3B2 PE=1 SV=2	Q13367	AP3B2_HUMAN	AP3B2_HUMAN AP-3 complex subunit beta-2 OS=Homo sapiens GN=AP3B2 PE=1 SV=2	1	-2.44132	0.451325	2.59421	-4.63227	-0.0483768	4.69669	-1.54963	-1.60189	-0.966635	1.63779	1.25855	0.30929	0.49058
>sp|Q8WX92|NELFB_HUMAN Negative elongation factor B OS=Homo sapiens GN=NELFB PE=1 SV=1	Q8WX92	NELFB_HUMAN	NELFB_HUMAN Negative elongation factor B OS=Homo sapiens GN=NELFB PE=1 SV=1	9	-0.86591	-0.432791	-0.429829	0.150453	-2.62276	0.94995	0.24802	1.22342	-0.450159	0.103201	1.25505	1.25283	0.0558689
>sp|P11217|PYGM_HUMAN Glycogen phosphorylase, muscle form OS=Homo sapiens GN=PYGM PE=1 SV=6	P11217	PYGM_HUMAN	PYGM_HUMAN Glycogen phosphorylase, muscle form OS=Homo sapiens GN=PYGM PE=1 SV=6	1	-3.53208	-0.518602	-0.474578	0.959752	-0.159602	1.28366	0.271755	-0.733208	-0.147163	1.86896	1.25382	0.712788	0.193737
>sp|Q15363|TMED2_HUMAN Transmembrane emp24 domain-containing protein 2 OS=Homo sapiens GN=TMED2 PE=1 SV=1	Q15363	TMED2_HUMAN	TMED2_HUMAN Transmembrane emp24 domain-containing protein 2 OS=Homo sapiens GN=TMED2 PE=1 SV=1	8	0.266834	1.55	0.850879	-2.10089	-2.60434	0.328814	0.853938	1.29084	-1.18185	2.93533	1.25292	0.566251	0.271487
>sp|O94886|CSCL1_HUMAN CSC1-like protein 1 OS=Homo sapiens GN=TMEM63A PE=1 SV=3	O94886	CSCL1_HUMAN	CSCL1_HUMAN CSC1-like protein 1 OS=Homo sapiens GN=TMEM63A PE=1 SV=3	2	-0.337584	-1.70706	-1.64074	-0.0986805	-0.524486	6.23705	-2.61817	-1.19371	-1.71687	1.24736	1.25284	0.333011	0.464503
>sp|Q92828|COR2A_HUMAN Coronin-2A OS=Homo sapiens GN=CORO2A PE=2 SV=2	Q92828	COR2A_HUMAN	COR2A_HUMAN Coronin-2A OS=Homo sapiens GN=CORO2A PE=2 SV=2	1	-1.03385	-0.120851	-0.448382	0.110389	-1.25905	0.490953	0.611492	0.722426	-0.111921	1.78851	1.25064	1.83106	0.0147549
>sp|Q96NE9|FRMD6_HUMAN FERM domain-containing protein 6 OS=Homo sapiens GN=FRMD6 PE=1 SV=1	Q96NE9	FRMD6_HUMAN	FRMD6_HUMAN FERM domain-containing protein 6 OS=Homo sapiens GN=FRMD6 PE=1 SV=1	2	-1.27191	0.230342	0.128556	-1.25867	-0.891989	0.666861	1.50907	0.167133	0.260235	0.575664	1.24853	1.81089	0.0154563
>sp|Q9C0F1|CEP44_HUMAN Centrosomal protein of 44 kDa OS=Homo sapiens GN=CEP44 PE=1 SV=2	Q9C0F1	CEP44_HUMAN	CEP44_HUMAN Centrosomal protein of 44 kDa OS=Homo sapiens GN=CEP44 PE=1 SV=2	1	-0.56114	-2.52278	-2.62183	-0.117971	1.80214	-0.641261	-2.59805	-0.905598	2.91697	3.44277	1.24728	0.388554	0.408739
>sp|P63267|ACTH_HUMAN Actin, gamma-enteric smooth muscle OS=Homo sapiens GN=ACTG2 PE=1 SV=1	P63267	ACTH_HUMAN	ACTH_HUMAN Actin, gamma-enteric smooth muscle OS=Homo sapiens GN=ACTG2 PE=1 SV=1	4	-1.84153	1.20177	0.117322	-0.161891	-2.256	0.660018	1.3552	0.431454	-0.229052	1.07006	1.2456	0.950973	0.111951
>sp|P29353|SHC1_HUMAN SHC-transforming protein 1 OS=Homo sapiens GN=SHC1 PE=1 SV=4	P29353	SHC1_HUMAN	SHC1_HUMAN SHC-transforming protein 1 OS=Homo sapiens GN=SHC1 PE=1 SV=4	9	-1.46176	-0.0206916	-0.0960732	-0.688941	-0.747774	1.19943	-0.208547	0.949542	-0.484665	1.75482	1.24516	1.42621	0.0374792
>sp|Q9NZI7|UBIP1_HUMAN Upstream-binding protein 1 OS=Homo sapiens GN=UBP1 PE=1 SV=1	Q9NZI7	UBIP1_HUMAN	UBIP1_HUMAN Upstream-binding protein 1 OS=Homo sapiens GN=UBP1 PE=1 SV=1	1	-3.11275	1.5712	0.17692	-1.48716	-0.393651	-0.266588	1.20447	1.34986	0.0129782	0.673583	1.24395	0.740254	0.181864
>sp|Q9UDW1|QCR9_HUMAN Cytochrome b-c1 complex subunit 9 OS=Homo sapiens GN=UQCR10 PE=1 SV=3	Q9UDW1	QCR9_HUMAN	QCR9_HUMAN Cytochrome b-c1 complex subunit 9 OS=Homo sapiens GN=UQCR10 PE=1 SV=3	1	-2.38165	1.98429	1.37739	-1.03804	-2.36282	1.48666	-0.177135	0.741757	0.553392	1.18812	1.24272	0.631053	0.233855
>sp|Q53GS7|GLE1_HUMAN Nucleoporin GLE1 OS=Homo sapiens GN=GLE1 PE=1 SV=2	Q53GS7	GLE1_HUMAN	GLE1_HUMAN Nucleoporin GLE1 OS=Homo sapiens GN=GLE1 PE=1 SV=2	3	-1.09533	-0.455117	0.211355	-1.0951	-2.34123	1.64745	0.253498	0.39214	-0.450135	-0.408734	1.24193	1.219	0.0603952
>sp|Q9NP92|RT30_HUMAN 28S ribosomal protein S30, mitochondrial OS=Homo sapiens GN=MRPS30 PE=1 SV=2	Q9NP92	RT30_HUMAN	RT30_HUMAN 28S ribosomal protein S30, mitochondrial OS=Homo sapiens GN=MRPS30 PE=1 SV=2	5	-0.565369	-0.205556	-0.285077	-1.12923	-0.549771	0.898472	1.66804	0.313495	-0.0333502	0.624584	1.24125	2.2486	0.00564156
>sp|P42167|LAP2B_HUMAN Lamina-associated polypeptide 2, isoforms beta/gamma OS=Homo sapiens GN=TMPO PE=1 SV=2	P42167	LAP2B_HUMAN	LAP2B_HUMAN Lamina-associated polypeptide 2, isoforms beta/gamma OS=Homo sapiens GN=TMPO PE=1 SV=2	16	-1.10279	0.64971	1.47734	-1.69807	-1.31828	0.710071	1.24109	0.670149	0.747552	0.839608	1.24011	1.07914	0.0833411
>sp|Q9NR45|SIAS_HUMAN Sialic acid synthase OS=Homo sapiens GN=NANS PE=1 SV=2	Q9NR45	SIAS_HUMAN	SIAS_HUMAN Sialic acid synthase OS=Homo sapiens GN=NANS PE=1 SV=2	13	-0.905034	2.00887	0.213154	-1.91389	-2.48531	-0.132755	1.63764	1.05178	-0.166388	0.725874	1.23967	0.713139	0.19358
>sp|P62487|RPB7_HUMAN DNA-directed RNA polymerase II subunit RPB7 OS=Homo sapiens GN=POLR2G PE=1 SV=1	P62487	RPB7_HUMAN	RPB7_HUMAN DNA-directed RNA polymerase II subunit RPB7 OS=Homo sapiens GN=POLR2G PE=1 SV=1	3	-1.12301	-0.506508	-0.679291	0.471573	-1.17031	1.33758	-0.867886	0.992862	0.745799	0.973728	1.23793	1.45615	0.0349825
>sp|P09132|SRP19_HUMAN Signal recognition particle 19 kDa protein OS=Homo sapiens GN=SRP19 PE=1 SV=3	P09132	SRP19_HUMAN	SRP19_HUMAN Signal recognition particle 19 kDa protein OS=Homo sapiens GN=SRP19 PE=1 SV=3	3	-1.3168	0.369454	-0.424045	-0.398805	-1.12421	0.38817	1.08438	0.688547	-0.0851611	1.21687	1.23744	1.92511	0.0118821
>sp|Q5TEJ8|THMS2_HUMAN Protein THEMIS2 OS=Homo sapiens GN=THEMIS2 PE=1 SV=1	Q5TEJ8	THMS2_HUMAN	THMS2_HUMAN Protein THEMIS2 OS=Homo sapiens GN=THEMIS2 PE=1 SV=1	3	-0.327079	-1.23583	-1.62669	-0.438513	0.434755	-0.152577	-0.00497697	1.91596	0.988965	0.240019	1.23615	1.3261	0.0471953
>tr|H0YF92|H0YF92_HUMAN Putative sodium-coupled neutral amino acid transporter 10 (Fragment) OS=Homo sapiens GN=SLC38A10 PE=1 SV=8	H0YF92	H0YF92_HUMAN	H0YF92_HUMAN Putative sodium-coupled neutral amino acid transporter 10 (Fragment) OS=Homo sapiens GN=SLC38A10 PE=1 SV=8	1	-2.41043	-1.53994	0.827505	0.811591	-1.10241	-0.466808	1.66265	1.28178	0.771703	-0.485955	1.23541	0.811339	0.154405
>sp|Q7Z7F7|RM55_HUMAN 39S ribosomal protein L55, mitochondrial OS=Homo sapiens GN=MRPL55 PE=1 SV=1	Q7Z7F7	RM55_HUMAN	RM55_HUMAN 39S ribosomal protein L55, mitochondrial OS=Homo sapiens GN=MRPL55 PE=1 SV=1	3	-0.0398639	0.401474	-0.0123246	-0.554437	-2.46646	0.159522	1.13585	0.190821	1.07694	0.939139	1.23478	1.2576	0.0552592
>sp|Q8IUC8|GLT13_HUMAN Polypeptide N-acetylgalactosaminyltransferase 13 OS=Homo sapiens GN=GALNT13 PE=2 SV=2	Q8IUC8	GLT13_HUMAN	GLT13_HUMAN Polypeptide N-acetylgalactosaminyltransferase 13 OS=Homo sapiens GN=GALNT13 PE=2 SV=2	1	-1.97078	1.03911	0.660106	-2.23222	-0.481071	0.241389	0.325084	0.470234	0.892906	1.2562	1.23413	0.950307	0.112123
>sp|Q96K83|ZN521_HUMAN Zinc finger protein 521 OS=Homo sapiens GN=ZNF521 PE=1 SV=1	Q96K83	ZN521_HUMAN	ZN521_HUMAN Zinc finger protein 521 OS=Homo sapiens GN=ZNF521 PE=1 SV=1	3	-1.81021	0.762625	0.139108	-1.05934	-0.842272	1.16269	-1.39936	0.94836	0.1997	2.43557	1.23141	0.819266	0.151612
>sp|Q8NDZ4|DIA1_HUMAN Deleted in autism protein 1 OS=Homo sapiens GN=C3orf58 PE=1 SV=1	Q8NDZ4	DIA1_HUMAN	DIA1_HUMAN Deleted in autism protein 1 OS=Homo sapiens GN=C3orf58 PE=1 SV=1	4	-1.08969	0.238112	-0.52506	-0.616778	-0.963323	1.91183	0.118675	1.52758	-0.568907	0.19305	1.22779	1.33693	0.0460334
>sp|Q9H7M9|VISTA_HUMAN V-type immunoglobulin domain-containing suppressor of T-cell activation OS=Homo sapiens GN=C10orf54 PE=1 SV=3	Q9H7M9	VISTA_HUMAN	VISTA_HUMAN V-type immunoglobulin domain-containing suppressor of T-cell activation OS=Homo sapiens GN=C10orf54 PE=1 SV=3	2	-1.47543	0.451123	-0.0101403	-0.791877	-1.49715	2.0221	0.352721	0.965432	-2.58584	2.05745	1.22707	0.645378	0.226267
>sp|P57060|RWD2B_HUMAN RWD domain-containing protein 2B OS=Homo sapiens GN=RWDD2B PE=1 SV=1	P57060	RWD2B_HUMAN	RWD2B_HUMAN RWD domain-containing protein 2B OS=Homo sapiens GN=RWDD2B PE=1 SV=1	1	-1.07899	-1.65043	-1.2352	0.140764	0.292756	0.667339	-2.93496	-0.183788	1.13428	3.91508	1.22581	0.48753	0.32544
>sp|Q8WVC6|DCAKD_HUMAN Dephospho-CoA kinase domain-containing protein OS=Homo sapiens GN=DCAKD PE=1 SV=1	Q8WVC6	DCAKD_HUMAN	DCAKD_HUMAN Dephospho-CoA kinase domain-containing protein OS=Homo sapiens GN=DCAKD PE=1 SV=1	3	-1.65712	0.977478	0.447148	-1.25061	-1.36386	1.12524	0.509128	-0.105676	0.337732	1.41064	1.22481	1.12222	0.0754702
>sp|P13796|PLSL_HUMAN Plastin-2 OS=Homo sapiens GN=LCP1 PE=1 SV=6	P13796	PLSL_HUMAN	PLSL_HUMAN Plastin-2 OS=Homo sapiens GN=LCP1 PE=1 SV=6	5	-0.92216	-1.29599	-0.664854	0.518648	-0.610665	1.2911	1.12957	1.22641	-0.449792	-0.0493596	1.22459	1.48507	0.0327292
>sp|Q8IUM7|NPAS4_HUMAN Neuronal PAS domain-containing protein 4 OS=Homo sapiens GN=NPAS4 PE=1 SV=1	Q8IUM7	NPAS4_HUMAN	NPAS4_HUMAN Neuronal PAS domain-containing protein 4 OS=Homo sapiens GN=NPAS4 PE=1 SV=1	1	0.721328	-3.30265	-1.50861	-0.242443	0.811157	1.09663	-0.931887	2.77635	0.171505	-0.513677	1.22403	0.580194	0.262909
>sp|O75340|PDCD6_HUMAN Programmed cell death protein 6 OS=Homo sapiens GN=PDCD6 PE=1 SV=1	O75340	PDCD6_HUMAN	PDCD6_HUMAN Programmed cell death protein 6 OS=Homo sapiens GN=PDCD6 PE=1 SV=1	9	0.323228	0.370366	-1.43692	-1.07934	-1.33121	-2.17392	1.99488	-0.400066	2.00018	1.52966	1.22092	0.660545	0.218502
>sp|Q9Y2W2|WBP11_HUMAN WW domain-binding protein 11 OS=Homo sapiens GN=WBP11 PE=1 SV=1	Q9Y2W2	WBP11_HUMAN	WBP11_HUMAN WW domain-binding protein 11 OS=Homo sapiens GN=WBP11 PE=1 SV=1	9	-0.735484	0.320061	-0.0501715	0.20752	-2.47993	1.76501	-0.3589	1.56471	-0.839567	1.23497	1.22085	0.859251	0.138277
>sp|P54803|GALC_HUMAN Galactocerebrosidase OS=Homo sapiens GN=GALC PE=1 SV=3	P54803	GALC_HUMAN	GALC_HUMAN Galactocerebrosidase OS=Homo sapiens GN=GALC PE=1 SV=3	3	-0.876725	0.467815	-1.07084	-0.711297	-0.580882	0.462619	-0.46046	-0.404893	2.11837	1.61513	1.22054	1.14585	0.0714746
>sp|Q9BVI4|NOC4L_HUMAN Nucleolar complex protein 4 homolog OS=Homo sapiens GN=NOC4L PE=1 SV=1	Q9BVI4	NOC4L_HUMAN	NOC4L_HUMAN Nucleolar complex protein 4 homolog OS=Homo sapiens GN=NOC4L PE=1 SV=1	2	-2.17734	-0.346317	0.926372	-0.907886	-0.640883	0.205047	-0.0491161	2.07481	0.513451	0.208446	1.21974	1.05537	0.0880294
>sp|Q9NQ66|PLCB1_HUMAN 1-phosphatidylinositol 4,5-bisphosphate phosphodiesterase beta-1 OS=Homo sapiens GN=PLCB1 PE=1 SV=1	Q9NQ66	PLCB1_HUMAN	PLCB1_HUMAN 1-phosphatidylinositol 4,5-bisphosphate phosphodiesterase beta-1 OS=Homo sapiens GN=PLCB1 PE=1 SV=1	5	-1.46546	0.0970572	-0.256558	-0.0656846	-0.980107	1.75302	0.766645	1.03026	-0.401787	0.279422	1.21966	1.50564	0.0312148
>sp|Q9NRW1|RAB6B_HUMAN Ras-related protein Rab-6B OS=Homo sapiens GN=RAB6B PE=1 SV=1	Q9NRW1	RAB6B_HUMAN	RAB6B_HUMAN Ras-related protein Rab-6B OS=Homo sapiens GN=RAB6B PE=1 SV=1	2	-1.98603	-0.413089	-1.46776	1.84691	-0.706357	1.45012	-0.0493627	3.87579	-1.09	-0.815581	1.21946	0.507591	0.310748
>sp|Q96T49|PP16B_HUMAN Protein phosphatase 1 regulatory inhibitor subunit 16B OS=Homo sapiens GN=PPP1R16B PE=1 SV=1	Q96T49	PP16B_HUMAN	PP16B_HUMAN Protein phosphatase 1 regulatory inhibitor subunit 16B OS=Homo sapiens GN=PPP1R16B PE=1 SV=1	6	-0.317215	-0.00832021	-0.590788	-2.32976	-2.6908	-0.44915	-0.456831	-0.269104	-0.349533	1.67551	1.21756	0.939704	0.114894
>sp|P49184|DNSL1_HUMAN Deoxyribonuclease-1-like 1 OS=Homo sapiens GN=DNASE1L1 PE=1 SV=1	P49184	DNSL1_HUMAN	DNSL1_HUMAN Deoxyribonuclease-1-like 1 OS=Homo sapiens GN=DNASE1L1 PE=1 SV=1	3	-0.447156	-0.20158	-0.437184	-0.617688	-1.11815	0.922318	1.02164	0.935115	0.526828	-0.144279	1.21667	2.74495	0.00179908
>sp|Q13469|NFAC2_HUMAN Nuclear factor of activated T-cells, cytoplasmic 2 OS=Homo sapiens GN=NFATC2 PE=1 SV=2	Q13469	NFAC2_HUMAN	NFAC2_HUMAN Nuclear factor of activated T-cells, cytoplasmic 2 OS=Homo sapiens GN=NFATC2 PE=1 SV=2	3	-0.875244	-0.204128	-0.168507	-2.63201	-0.69328	-0.068477	-0.941838	0.785547	0.733259	1.00116	1.21656	1.16768	0.0679704
>sp|P02100|HBE_HUMAN Hemoglobin subunit epsilon OS=Homo sapiens GN=HBE1 PE=1 SV=2	P02100	HBE_HUMAN	HBE_HUMAN Hemoglobin subunit epsilon OS=Homo sapiens GN=HBE1 PE=1 SV=2	1	-2.26576	-0.0288452	0.477773	-0.305734	-0.8076	1.60216	0.183574	-1.2398	0.743368	1.85376	1.21464	0.876594	0.132864
>sp|O95199|RCBT2_HUMAN RCC1 and BTB domain-containing protein 2 OS=Homo sapiens GN=RCBTB2 PE=1 SV=1	O95199	RCBT2_HUMAN	RCBT2_HUMAN RCC1 and BTB domain-containing protein 2 OS=Homo sapiens GN=RCBTB2 PE=1 SV=1	1	-1.98453	-1.73463	-0.60639	1.4869	-0.437025	0.472366	-2.19334	3.35255	-0.916943	2.07495	1.21305	0.480677	0.330615
>sp|P53007|TXTP_HUMAN Tricarboxylate transport protein, mitochondrial OS=Homo sapiens GN=SLC25A1 PE=1 SV=2	P53007	TXTP_HUMAN	TXTP_HUMAN Tricarboxylate transport protein, mitochondrial OS=Homo sapiens GN=SLC25A1 PE=1 SV=2	5	-0.218408	-1.48913	-2.32642	-1.59084	1.46089	-1.20644	1.16988	-0.187956	1.32192	0.794847	1.21123	0.751617	0.177167
>tr|J3KRZ2|J3KRZ2_HUMAN Cytoplasmic dynein 1 light intermediate chain 2 (Fragment) OS=Homo sapiens GN=DYNC1LI2 PE=1 SV=1	J3KRZ2	J3KRZ2_HUMAN	J3KRZ2_HUMAN Cytoplasmic dynein 1 light intermediate chain 2 (Fragment) OS=Homo sapiens GN=DYNC1LI2 PE=1 SV=1	1	-0.200875	-0.288125	-0.0401513	-2.60792	0.0228976	0.202651	0.672876	-0.913379	2.11129	0.865674	1.21066	0.914059	0.121882
>sp|Q75T13|PGAP1_HUMAN GPI inositol-deacylase OS=Homo sapiens GN=PGAP1 PE=1 SV=1	Q75T13	PGAP1_HUMAN	PGAP1_HUMAN GPI inositol-deacylase OS=Homo sapiens GN=PGAP1 PE=1 SV=1	2	1.94798	-0.475819	-1.43314	1.28674	0.500981	0.332729	-3.43836	1.27137	0.502064	9.21164	1.21054	0.228414	0.590998
>sp|P16989|YBOX3_HUMAN Y-box-binding protein 3 OS=Homo sapiens GN=YBX3 PE=1 SV=4	P16989	YBOX3_HUMAN	YBOX3_HUMAN Y-box-binding protein 3 OS=Homo sapiens GN=YBX3 PE=1 SV=4	11	-0.582424	1.24295	-0.0422799	-1.28601	-0.238839	0.968321	-0.255495	1.76157	-0.0816147	2.75283	1.21044	0.911928	0.122482
>sp|Q9NQC8|IFT46_HUMAN Intraflagellar transport protein 46 homolog OS=Homo sapiens GN=IFT46 PE=1 SV=1	Q9NQC8	IFT46_HUMAN	IFT46_HUMAN Intraflagellar transport protein 46 homolog OS=Homo sapiens GN=IFT46 PE=1 SV=1	1	-0.983419	-0.25969	0.710704	-1.67662	-0.600657	1.03818	0.541536	1.04237	-0.533051	1.1482	1.20938	1.36183	0.0434684
>sp|Q9BRR8|GPTC1_HUMAN G patch domain-containing protein 1 OS=Homo sapiens GN=GPATCH1 PE=1 SV=1	Q9BRR8	GPTC1_HUMAN	GPTC1_HUMAN G patch domain-containing protein 1 OS=Homo sapiens GN=GPATCH1 PE=1 SV=1	1	-2.12702	-0.387358	-0.383798	-0.421907	0.259768	0.59737	1.78609	0.800189	0.138981	-0.340342	1.20852	1.26737	0.0540296
>sp|Q8IWA5|CTL2_HUMAN Choline transporter-like protein 2 OS=Homo sapiens GN=SLC44A2 PE=1 SV=3	Q8IWA5	CTL2_HUMAN	CTL2_HUMAN Choline transporter-like protein 2 OS=Homo sapiens GN=SLC44A2 PE=1 SV=3	8	-0.785125	0.887192	-0.236479	-1.5069	-1.28889	0.0662582	0.9643	0.238932	0.7859	1.04646	1.20641	1.47065	0.033834
>sp|Q9UGM5|FETUB_HUMAN Fetuin-B OS=Homo sapiens GN=FETUB PE=1 SV=2	Q9UGM5	FETUB_HUMAN	FETUB_HUMAN Fetuin-B OS=Homo sapiens GN=FETUB PE=1 SV=2	1	-0.0941662	1.61877	-1.73135	-1.24654	-1.69352	1.74336	0.0651054	1.25345	1.60729	-1.78814	1.20557	0.648066	0.224871
>sp|Q7L266|ASGL1_HUMAN Isoaspartyl peptidase/L-asparaginase OS=Homo sapiens GN=ASRGL1 PE=1 SV=2	Q7L266	ASGL1_HUMAN	ASGL1_HUMAN Isoaspartyl peptidase/L-asparaginase OS=Homo sapiens GN=ASRGL1 PE=1 SV=2	5	-0.160229	-0.174705	-0.532239	0.391823	-2.26715	-0.0138444	1.57376	1.38792	-0.498949	0.836208	1.20552	1.08902	0.081467
>sp|P63313|TYB10_HUMAN Thymosin beta-10 OS=Homo sapiens GN=TMSB10 PE=1 SV=2	P63313	TYB10_HUMAN	TYB10_HUMAN Thymosin beta-10 OS=Homo sapiens GN=TMSB10 PE=1 SV=2	2	6.3558	-2.46595	-3.40408	-2.64786	-2.74068	0.026006	8.57316	3.27762	-6.71891	-4.03574	1.20498	0.141669	0.721658
>sp|Q9UPN6|SCAF8_HUMAN Protein SCAF8 OS=Homo sapiens GN=SCAF8 PE=1 SV=1	Q9UPN6	SCAF8_HUMAN	SCAF8_HUMAN Protein SCAF8 OS=Homo sapiens GN=SCAF8 PE=1 SV=1	3	-0.270973	-0.332169	-0.469231	-1.32197	-0.48379	1.12762	0.162422	0.981049	0.307535	0.564884	1.20433	2.70387	0.00197754
>sp|Q92478|CLC2B_HUMAN C-type lectin domain family 2 member B OS=Homo sapiens GN=CLEC2B PE=1 SV=2	Q92478	CLC2B_HUMAN	CLC2B_HUMAN C-type lectin domain family 2 member B OS=Homo sapiens GN=CLEC2B PE=1 SV=2	2	-1.32252	1.07239	-0.580775	0.301047	-2.43307	0.397026	1.04133	0.694791	0.148719	0.768023	1.20257	1.03057	0.0932023
>sp|P51688|SPHM_HUMAN N-sulphoglucosamine sulphohydrolase OS=Homo sapiens GN=SGSH PE=1 SV=1	P51688	SPHM_HUMAN	SPHM_HUMAN N-sulphoglucosamine sulphohydrolase OS=Homo sapiens GN=SGSH PE=1 SV=1	11	-1.69494	-0.974197	0.203016	-0.232167	-0.143989	0.282585	0.799111	-0.390216	1.16992	1.2968	1.20009	1.5027	0.0314269
>tr|H0YMW6|H0YMW6_HUMAN GMP reductase 2 (Fragment) OS=Homo sapiens GN=GMPR2 PE=1 SV=1	H0YMW6	H0YMW6_HUMAN	H0YMW6_HUMAN GMP reductase 2 (Fragment) OS=Homo sapiens GN=GMPR2 PE=1 SV=1	1	-0.458299	-2.04206	-1.34099	-0.404316	0.997676	0.74016	-1.09639	1.78474	1.41818	-0.0962152	1.19969	0.856634	0.139112
>sp|Q6IQ49|SDE2_HUMAN Protein SDE2 homolog OS=Homo sapiens GN=SDE2 PE=1 SV=1	Q6IQ49	SDE2_HUMAN	SDE2_HUMAN Protein SDE2 homolog OS=Homo sapiens GN=SDE2 PE=1 SV=1	1	-0.815375	-0.302203	-0.255317	-1.03094	-0.481682	1.53907	-0.794925	1.7507	0.481452	0.136324	1.19963	1.39274	0.0404822
>sp|Q13510|ASAH1_HUMAN Acid ceramidase OS=Homo sapiens GN=ASAH1 PE=1 SV=5	Q13510	ASAH1_HUMAN	ASAH1_HUMAN Acid ceramidase OS=Homo sapiens GN=ASAH1 PE=1 SV=5	8	0.0176269	-1.29283	-0.306809	-0.651462	-0.525281	-1.16231	1.97634	1.06962	0.991788	0.355858	1.19801	1.17727	0.0664853
>sp|Q96DA6|TIM14_HUMAN Mitochondrial import inner membrane translocase subunit TIM14 OS=Homo sapiens GN=DNAJC19 PE=1 SV=3	Q96DA6	TIM14_HUMAN	TIM14_HUMAN Mitochondrial import inner membrane translocase subunit TIM14 OS=Homo sapiens GN=DNAJC19 PE=1 SV=3	4	0.110788	-0.352666	-0.431071	-1.22796	-0.861293	2.00306	0.955311	-0.21527	-0.658559	1.14297	1.19794	1.26243	0.0546478
>sp|Q5RI15|COX20_HUMAN Cytochrome c oxidase protein 20 homolog OS=Homo sapiens GN=COX20 PE=1 SV=2	Q5RI15	COX20_HUMAN	COX20_HUMAN Cytochrome c oxidase protein 20 homolog OS=Homo sapiens GN=COX20 PE=1 SV=2	2	-0.354707	-2.3232	-0.909312	0.861175	-0.584973	0.0773042	0.726598	0.404165	1.16573	0.304421	1.19785	1.22589	0.0594444
>sp|P61218|RPAB2_HUMAN DNA-directed RNA polymerases I, II, and III subunit RPABC2 OS=Homo sapiens GN=POLR2F PE=1 SV=1	P61218	RPAB2_HUMAN	RPAB2_HUMAN DNA-directed RNA polymerases I, II, and III subunit RPABC2 OS=Homo sapiens GN=POLR2F PE=1 SV=1	1	1.4789	-0.599698	-2.72802	-0.733158	-0.685795	-1.45349	1.29253	0.457915	1.38483	1.02886	1.19568	0.707934	0.195914
>sp|P20338|RAB4A_HUMAN Ras-related protein Rab-4A OS=Homo sapiens GN=RAB4A PE=1 SV=3	P20338	RAB4A_HUMAN	RAB4A_HUMAN Ras-related protein Rab-4A OS=Homo sapiens GN=RAB4A PE=1 SV=3	6	-1.65392	-0.292813	0.265586	-1.09444	-0.125818	0.698394	-1.28498	1.68186	-0.122658	2.10415	1.19564	0.89175	0.128307
>sp|Q8N1B4|VPS52_HUMAN Vacuolar protein sorting-associated protein 52 homolog OS=Homo sapiens GN=VPS52 PE=1 SV=1	Q8N1B4	VPS52_HUMAN	VPS52_HUMAN Vacuolar protein sorting-associated protein 52 homolog OS=Homo sapiens GN=VPS52 PE=1 SV=1	8	-1.16784	0.852898	0.0902892	-1.17259	-1.028	1.19852	0.151136	0.397412	0.210487	1.58133	1.19282	1.35305	0.0443556
>sp|P12273|PIP_HUMAN Prolactin-inducible protein OS=Homo sapiens GN=PIP PE=1 SV=1	P12273	PIP_HUMAN	PIP_HUMAN Prolactin-inducible protein OS=Homo sapiens GN=PIP PE=1 SV=1	1	0.767487	-1.28486	0.781743	-1.22555	-1.72468	1.34381	-0.0996354	0.196961	1.58413	0.25236	1.19269	1.00483	0.0988931
>sp|P35713|SOX18_HUMAN Transcription factor SOX-18 OS=Homo sapiens GN=SOX18 PE=1 SV=2	P35713	SOX18_HUMAN	SOX18_HUMAN Transcription factor SOX-18 OS=Homo sapiens GN=SOX18 PE=1 SV=2	2	-0.558212	-1.96474	-0.0237622	-0.933949	0.423032	-0.00974174	-0.828193	2.66042	0.61613	0.465066	1.19226	0.883686	0.130712
>sp|Q15758|AAAT_HUMAN Neutral amino acid transporter B(0) OS=Homo sapiens GN=SLC1A5 PE=1 SV=2	Q15758	AAAT_HUMAN	AAAT_HUMAN Neutral amino acid transporter B(0) OS=Homo sapiens GN=SLC1A5 PE=1 SV=2	5	-1.22189	1.54407	0.133773	-1.17678	-1.93505	1.05807	1.28888	0.665834	-1.15328	1.44591	1.19226	0.786626	0.163446
>sp|Q6XE24|RBMS3_HUMAN RNA-binding motif, single-stranded-interacting protein 3 OS=Homo sapiens GN=RBMS3 PE=1 SV=1	Q6XE24	RBMS3_HUMAN	RBMS3_HUMAN RNA-binding motif, single-stranded-interacting protein 3 OS=Homo sapiens GN=RBMS3 PE=1 SV=1	2	-2.29846	0.946857	1.43195	-1.14689	-1.51381	1.14722	-1.42257	1.69921	-0.556478	2.51115	1.19178	0.554377	0.279012
>sp|Q8N3T1|GLT15_HUMAN Polypeptide N-acetylgalactosaminyltransferase 15 OS=Homo sapiens GN=GALNT15 PE=2 SV=2	Q8N3T1	GLT15_HUMAN	GLT15_HUMAN Polypeptide N-acetylgalactosaminyltransferase 15 OS=Homo sapiens GN=GALNT15 PE=2 SV=2	4	-1.07012	-0.639047	-0.83051	-0.244568	-0.124122	0.10154	0.634016	-0.97903	1.9774	1.30979	1.19042	1.24017	0.057521
>sp|O15211|RGL2_HUMAN Ral guanine nucleotide dissociation stimulator-like 2 OS=Homo sapiens GN=RGL2 PE=1 SV=1	O15211	RGL2_HUMAN	RGL2_HUMAN Ral guanine nucleotide dissociation stimulator-like 2 OS=Homo sapiens GN=RGL2 PE=1 SV=1	6	-1.82467	0.406556	1.66005	-1.26584	-1.75236	1.75068	-1.43156	1.60834	-0.382078	1.62557	1.18944	0.613256	0.243638
>sp|O76039|CDKL5_HUMAN Cyclin-dependent kinase-like 5 OS=Homo sapiens GN=CDKL5 PE=1 SV=1	O76039	CDKL5_HUMAN	CDKL5_HUMAN Cyclin-dependent kinase-like 5 OS=Homo sapiens GN=CDKL5 PE=1 SV=1	1	-0.875541	0.606252	-0.944603	-1.51778	-0.899656	4.0299	-0.424748	-0.360694	-2.36203	1.42897	1.18854	0.489166	0.324216
>tr|Q5W0X3|Q5W0X3_HUMAN Peptidyl-prolyl cis-trans isomerase FKBP1A OS=Homo sapiens GN=FKBP1A PE=1 SV=1	Q5W0X3	Q5W0X3_HUMAN	Q5W0X3_HUMAN Peptidyl-prolyl cis-trans isomerase FKBP1A OS=Homo sapiens GN=FKBP1A PE=1 SV=1	1	-0.868483	-0.0027021	0.0979436	-0.976096	-0.845411	0.711044	0.95329	0.231809	0.189252	1.25447	1.18692	2.29293	0.00509408
>sp|P62266|RS23_HUMAN 40S ribosomal protein S23 OS=Homo sapiens GN=RPS23 PE=1 SV=3	P62266	RS23_HUMAN	RS23_HUMAN 40S ribosomal protein S23 OS=Homo sapiens GN=RPS23 PE=1 SV=3	5	3.08336	0.252762	-2.57577	-1.83362	-2.14569	-1.595	3.98238	1.1305	-0.347802	-0.456436	1.18652	0.367204	0.429335
>sp|O95822|DCMC_HUMAN Malonyl-CoA decarboxylase, mitochondrial OS=Homo sapiens GN=MLYCD PE=1 SV=3	O95822	DCMC_HUMAN	DCMC_HUMAN Malonyl-CoA decarboxylase, mitochondrial OS=Homo sapiens GN=MLYCD PE=1 SV=3	4	-1.80327	0.226501	0.485863	0.0315614	-1.70331	0.0946978	-0.153513	1.22369	0.915677	1.08477	1.1856	1.15257	0.0703774
>sp|Q15165|PON2_HUMAN Serum paraoxonase/arylesterase 2 OS=Homo sapiens GN=PON2 PE=1 SV=3	Q15165	PON2_HUMAN	PON2_HUMAN Serum paraoxonase/arylesterase 2 OS=Homo sapiens GN=PON2 PE=1 SV=3	7	-1.67146	0.246983	-0.124618	-0.342022	-1.00464	1.38547	1.09549	1.23344	-0.968508	0.275672	1.18347	1.18482	0.0653395
>sp|Q676U5|A16L1_HUMAN Autophagy-related protein 16-1 OS=Homo sapiens GN=ATG16L1 PE=1 SV=2	Q676U5	A16L1_HUMAN	A16L1_HUMAN Autophagy-related protein 16-1 OS=Homo sapiens GN=ATG16L1 PE=1 SV=2	3	0.131452	-0.838219	-1.93297	0.308449	-0.539967	1.19524	-0.120276	1.02746	-0.173027	1.11595	1.18332	1.32426	0.0473961
>sp|P62714|PP2AB_HUMAN Serine/threonine-protein phosphatase 2A catalytic subunit beta isoform OS=Homo sapiens GN=PPP2CB PE=1 SV=1	P62714	PP2AB_HUMAN	PP2AB_HUMAN Serine/threonine-protein phosphatase 2A catalytic subunit beta isoform OS=Homo sapiens GN=PPP2CB PE=1 SV=1	11	-1.76004	-0.202732	-0.00179844	-0.31983	-0.619667	-0.134555	-0.144527	1.06962	0.858682	1.36231	1.18312	1.55328	0.0279715
>tr|R4GN18|R4GN18_HUMAN Membrane cofactor protein (Fragment) OS=Homo sapiens GN=CD46 PE=1 SV=1	R4GN18	R4GN18_HUMAN	R4GN18_HUMAN Membrane cofactor protein (Fragment) OS=Homo sapiens GN=CD46 PE=1 SV=1	1	-1.13251	0.122183	0.340468	0.119501	-2.31807	1.70529	-1.05866	2.2345	-0.65066	0.811548	1.18209	0.728579	0.186819
>sp|Q6NZY4|ZCHC8_HUMAN Zinc finger CCHC domain-containing protein 8 OS=Homo sapiens GN=ZCCHC8 PE=1 SV=2	Q6NZY4	ZCHC8_HUMAN	ZCHC8_HUMAN Zinc finger CCHC domain-containing protein 8 OS=Homo sapiens GN=ZCCHC8 PE=1 SV=2	3	0.0500276	-0.662993	0.187796	-0.11091	-2.09646	1.57933	-0.360587	1.85379	-0.000788607	0.19439	1.17973	1.04789	0.08956
>sp|Q13206|DDX10_HUMAN Probable ATP-dependent RNA helicase DDX10 OS=Homo sapiens GN=DDX10 PE=1 SV=2	Q13206	DDX10_HUMAN	DDX10_HUMAN Probable ATP-dependent RNA helicase DDX10 OS=Homo sapiens GN=DDX10 PE=1 SV=2	2	-1.29237	-1.20395	-2.05288	0.215433	0.760882	1.57992	-1.64599	2.77049	0.709051	-1.09405	1.17846	0.584823	0.260122
>sp|O00411|RPOM_HUMAN DNA-directed RNA polymerase, mitochondrial OS=Homo sapiens GN=POLRMT PE=1 SV=2	O00411	RPOM_HUMAN	RPOM_HUMAN DNA-directed RNA polymerase, mitochondrial OS=Homo sapiens GN=POLRMT PE=1 SV=2	2	-1.02221	-1.17075	0.93003	-1.9703	0.376298	1.29041	0.318688	0.560366	-0.0531356	0.917876	1.17823	1.11238	0.0772007
>sp|Q99615|DNJC7_HUMAN DnaJ homolog subfamily C member 7 OS=Homo sapiens GN=DNAJC7 PE=1 SV=2	Q99615	DNJC7_HUMAN	DNJC7_HUMAN DnaJ homolog subfamily C member 7 OS=Homo sapiens GN=DNAJC7 PE=1 SV=2	17	-0.505295	-0.707473	0.50024	-1.46285	-0.55777	1.40838	-0.348991	1.45887	-0.676234	1.31454	1.17794	1.15079	0.0706657
>sp|Q13099|IFT88_HUMAN Intraflagellar transport protein 88 homolog OS=Homo sapiens GN=IFT88 PE=2 SV=2	Q13099	IFT88_HUMAN	IFT88_HUMAN Intraflagellar transport protein 88 homolog OS=Homo sapiens GN=IFT88 PE=2 SV=2	2	-1.52273	0.350185	0.547821	-1.17548	-0.784209	0.673927	0.344447	1.14552	-0.19937	1.33575	1.17694	1.34428	0.0452601
>sp|P02747|C1QC_HUMAN Complement C1q subcomponent subunit C OS=Homo sapiens GN=C1QC PE=1 SV=3	P02747	C1QC_HUMAN	C1QC_HUMAN Complement C1q subcomponent subunit C OS=Homo sapiens GN=C1QC PE=1 SV=3	2	-0.0273131	-5.42892	-3.49371	1.61251	3.30245	1.00446	-1.68514	-0.946714	3.61947	-0.142979	1.17682	0.264114	0.54436
>sp|Q8IWT6|LRC8A_HUMAN Volume-regulated anion channel subunit LRRC8A OS=Homo sapiens GN=LRRC8A PE=1 SV=1	Q8IWT6	LRC8A_HUMAN	LRC8A_HUMAN Volume-regulated anion channel subunit LRRC8A OS=Homo sapiens GN=LRRC8A PE=1 SV=1	12	-0.858656	0.0388693	1.04197	-1.21652	-1.37679	0.731748	0.379266	1.03677	0.223606	1.14063	1.17663	1.38076	0.0416144
>sp|Q16555|DPYL2_HUMAN Dihydropyrimidinase-related protein 2 OS=Homo sapiens GN=DPYSL2 PE=1 SV=1	Q16555	DPYL2_HUMAN	DPYL2_HUMAN Dihydropyrimidinase-related protein 2 OS=Homo sapiens GN=DPYSL2 PE=1 SV=1	32	-1.81916	0.879321	0.0794422	0.320509	-2.15726	-0.297677	1.40962	0.744358	1.40629	-0.0807403	1.1758	0.871048	0.134571
>sp|O43504|LTOR5_HUMAN Ragulator complex protein LAMTOR5 OS=Homo sapiens GN=LAMTOR5 PE=1 SV=1	O43504	LTOR5_HUMAN	LTOR5_HUMAN Ragulator complex protein LAMTOR5 OS=Homo sapiens GN=LAMTOR5 PE=1 SV=1	2	-0.465873	-1.81328	-0.90412	-0.183423	0.066189	-1.37222	1.01956	0.917925	0.966436	1.04408	1.17526	1.12042	0.0757839
>sp|Q9P2D0|IBTK_HUMAN Inhibitor of Bruton tyrosine kinase OS=Homo sapiens GN=IBTK PE=1 SV=3	Q9P2D0	IBTK_HUMAN	IBTK_HUMAN Inhibitor of Bruton tyrosine kinase OS=Homo sapiens GN=IBTK PE=1 SV=3	1	-2.21149	-0.663326	-1.16544	-0.423317	1.07198	-0.0374871	-0.944114	3.49322	-0.760565	0.731038	1.17474	0.586762	0.258963
>tr|A0A0U1RQV3|A0A0U1RQV3_HUMAN EGF-containing fibulin-like extracellular matrix protein 1 (Fragment) OS=Homo sapiens GN=EFEMP1 PE=1 SV=1	A0A0U1RQV3	A0A0U1RQV3_HUMAN	A0A0U1RQV3_HUMAN EGF-containing fibulin-like extracellular matrix protein 1 (Fragment) OS=Homo sapiens GN=EFEMP1 PE=1 SV=1	1	1.1309	-0.0406072	-0.677091	-2.71856	-0.0194953	0.462718	0.563736	1.77574	0.418812	0.321662	1.1735	0.895913	0.127083
>sp|P07333|CSF1R_HUMAN Macrophage colony-stimulating factor 1 receptor OS=Homo sapiens GN=CSF1R PE=1 SV=2	P07333	CSF1R_HUMAN	CSF1R_HUMAN Macrophage colony-stimulating factor 1 receptor OS=Homo sapiens GN=CSF1R PE=1 SV=2	1	-0.524557	0.725219	0.159037	-1.48564	-1.57043	0.64214	1.28779	0.535877	-0.82177	1.52231	1.17254	1.0463	0.089887
>sp|Q16143|SYUB_HUMAN Beta-synuclein OS=Homo sapiens GN=SNCB PE=1 SV=1	Q16143	SYUB_HUMAN	SYUB_HUMAN Beta-synuclein OS=Homo sapiens GN=SNCB PE=1 SV=1	2	-1.38639	-1.33895	0.00161271	-0.653357	0.418491	0.872618	-0.448766	1.65795	0.367203	0.453208	1.17216	1.33768	0.0459539
>sp|Q15070|OXA1L_HUMAN Mitochondrial inner membrane protein OXA1L OS=Homo sapiens GN=OXA1L PE=1 SV=3	Q15070	OXA1L_HUMAN	OXA1L_HUMAN Mitochondrial inner membrane protein OXA1L OS=Homo sapiens GN=OXA1L PE=1 SV=3	5	-0.0643888	0.741782	0.166753	-1.8571	-2.6241	0.498384	0.382389	0.042156	-1.18452	2.48002	1.1711	0.664489	0.216526
>sp|P40937|RFC5_HUMAN Replication factor C subunit 5 OS=Homo sapiens GN=RFC5 PE=1 SV=1	P40937	RFC5_HUMAN	RFC5_HUMAN Replication factor C subunit 5 OS=Homo sapiens GN=RFC5 PE=1 SV=1	2	-0.185861	-0.224497	0.0205024	-1.00068	-1.16248	0.962173	0.262347	0.46955	0.662703	0.931764	1.16831	2.56744	0.00270742
>tr|K7EKQ2|K7EKQ2_HUMAN Hsp90 co-chaperone Cdc37 (Fragment) OS=Homo sapiens GN=CDC37 PE=1 SV=1	K7EKQ2	K7EKQ2_HUMAN	K7EKQ2_HUMAN Hsp90 co-chaperone Cdc37 (Fragment) OS=Homo sapiens GN=CDC37 PE=1 SV=1	1	-1.11659	-1.7812	0.0326452	-0.822542	0.427756	-0.99964	0.959103	3.06382	0.0728793	-0.516051	1.16801	0.717942	0.191451
>sp|P23083|HV102_HUMAN Immunoglobulin heavy variable 1-2 OS=Homo sapiens GN=IGHV1-2 PE=1 SV=2	P23083	HV102_HUMAN	HV102_HUMAN Immunoglobulin heavy variable 1-2 OS=Homo sapiens GN=IGHV1-2 PE=1 SV=2	1	-2.6437	-4.12893	-2.14041	0.377695	3.78506	1.07985	-1.18496	4.09772	-0.523045	-2.38972	1.16602	0.274244	0.53181
>sp|P57764|GSDMD_HUMAN Gasdermin-D OS=Homo sapiens GN=GSDMD PE=1 SV=1	P57764	GSDMD_HUMAN	GSDMD_HUMAN Gasdermin-D OS=Homo sapiens GN=GSDMD PE=1 SV=1	6	-2.28825	-0.0370725	-0.440606	0.456816	-2.03125	1.26648	0.203421	1.79003	-0.691069	-1.0803	1.16579	0.765698	0.171515
>sp|P05106|ITB3_HUMAN Integrin beta-3 OS=Homo sapiens GN=ITGB3 PE=1 SV=2	P05106	ITB3_HUMAN	ITB3_HUMAN Integrin beta-3 OS=Homo sapiens GN=ITGB3 PE=1 SV=2	17	-1.42803	-0.189485	-0.752273	-2.39062	1.62317	1.6997	-1.21674	0.0496709	-1.1103	3.26354	1.16462	0.498688	0.317184
>tr|A0A0B4J2B5|A0A0B4J2B5_HUMAN Protein IGHV3OR16-9 (Fragment) OS=Homo sapiens GN=IGHV3OR16-9 PE=1 SV=1	A0A0B4J2B5	A0A0B4J2B5_HUMAN	A0A0B4J2B5_HUMAN Protein IGHV3OR16-9 (Fragment) OS=Homo sapiens GN=IGHV3OR16-9 PE=1 SV=1	1	-0.83444	-4.05282	-4.85485	-0.344022	3.84585	2.9302	-1.66574	4.1264	-2.54292	-3.27386	1.16287	0.218213	0.605044
>sp|O60784|TOM1_HUMAN Target of Myb protein 1 OS=Homo sapiens GN=TOM1 PE=1 SV=2	O60784	TOM1_HUMAN	TOM1_HUMAN Target of Myb protein 1 OS=Homo sapiens GN=TOM1 PE=1 SV=2	7	-1.28447	0.72652	0.865516	-2.53879	-0.649705	1.27648	0.267348	1.04599	-0.501154	0.836422	1.1612	0.847497	0.14207
>sp|P00973|OAS1_HUMAN 2'-5'-oligoadenylate synthase 1 OS=Homo sapiens GN=OAS1 PE=1 SV=4	P00973	OAS1_HUMAN	OAS1_HUMAN 2'-5'-oligoadenylate synthase 1 OS=Homo sapiens GN=OAS1 PE=1 SV=4	3	-1.81642	-0.748028	-0.182365	0.987005	-1.47752	0.0519221	-2.44967	2.34184	-0.723431	3.34649	1.1609	0.461328	0.345678
>sp|P21964|COMT_HUMAN Catechol O-methyltransferase OS=Homo sapiens GN=COMT PE=1 SV=2	P21964	COMT_HUMAN	COMT_HUMAN Catechol O-methyltransferase OS=Homo sapiens GN=COMT PE=1 SV=2	13	0.267391	-0.189567	-0.773501	-0.391209	-1.56244	-0.451631	2.10648	1.27994	0.463255	-0.24505	1.16046	1.1221	0.0754915
>sp|P42677|RS27_HUMAN 40S ribosomal protein S27 OS=Homo sapiens GN=RPS27 PE=1 SV=3	P42677	RS27_HUMAN	RS27_HUMAN 40S ribosomal protein S27 OS=Homo sapiens GN=RPS27 PE=1 SV=3	3	-4.73561	1.98018	2.63503	-1.40389	-2.69415	0.895692	0.490582	0.931288	-1.21034	0.474991	1.16013	0.349866	0.446821
>sp|P42285|SK2L2_HUMAN Superkiller viralicidic activity 2-like 2 OS=Homo sapiens GN=SKIV2L2 PE=1 SV=3	P42285	SK2L2_HUMAN	SK2L2_HUMAN Superkiller viralicidic activity 2-like 2 OS=Homo sapiens GN=SKIV2L2 PE=1 SV=3	11	-0.382952	0.215406	-0.950289	0.151706	-1.53838	-0.179978	0.421807	0.813149	0.621944	1.61305	1.1589	1.51049	0.0308681
>sp|Q9Y5Z0|BACE2_HUMAN Beta-secretase 2 OS=Homo sapiens GN=BACE2 PE=1 SV=1	Q9Y5Z0	BACE2_HUMAN	BACE2_HUMAN Beta-secretase 2 OS=Homo sapiens GN=BACE2 PE=1 SV=1	2	-0.898101	0.657183	1.71304	-0.749217	-3.96896	0.436806	0.276613	1.67441	-0.891392	1.04391	1.15728	0.51945	0.302378
>sp|Q96D15|RCN3_HUMAN Reticulocalbin-3 OS=Homo sapiens GN=RCN3 PE=1 SV=1	Q96D15	RCN3_HUMAN	RCN3_HUMAN Reticulocalbin-3 OS=Homo sapiens GN=RCN3 PE=1 SV=1	5	-0.56352	0.137524	0.405783	-0.868051	-2.17277	1.80994	-0.804238	2.3659	-2.65163	1.99625	1.15545	0.502684	0.31428
>sp|Q7Z4L5|TT21B_HUMAN Tetratricopeptide repeat protein 21B OS=Homo sapiens GN=TTC21B PE=1 SV=2	Q7Z4L5	TT21B_HUMAN	TT21B_HUMAN Tetratricopeptide repeat protein 21B OS=Homo sapiens GN=TTC21B PE=1 SV=2	1	-0.113571	-1.21278	-1.19269	0.00483534	-0.551855	0.333342	1.06461	-1.66395	1.81664	1.15255	1.15385	0.939681	0.1149
>sp|P07947|YES_HUMAN Tyrosine-protein kinase Yes OS=Homo sapiens GN=YES1 PE=1 SV=3	P07947	YES_HUMAN	YES_HUMAN Tyrosine-protein kinase Yes OS=Homo sapiens GN=YES1 PE=1 SV=3	10	0.169898	0.619408	-1.69869	0.459198	-1.19314	-2.16959	2.54796	1.20306	2.00223	0.538622	1.15312	0.588234	0.258087
>sp|Q9Y6X5|ENPP4_HUMAN Bis(5'-adenosyl)-triphosphatase ENPP4 OS=Homo sapiens GN=ENPP4 PE=1 SV=3	Q9Y6X5	ENPP4_HUMAN	ENPP4_HUMAN Bis(5'-adenosyl)-triphosphatase ENPP4 OS=Homo sapiens GN=ENPP4 PE=1 SV=3	1	-1.37191	0.0757894	-0.568947	-0.934888	-0.180462	2.54147	-0.314128	-0.860798	-0.04182	1.46046	1.15312	0.893003	0.127937
>sp|Q96S52|PIGS_HUMAN GPI transamidase component PIG-S OS=Homo sapiens GN=PIGS PE=1 SV=3	Q96S52	PIGS_HUMAN	PIGS_HUMAN GPI transamidase component PIG-S OS=Homo sapiens GN=PIGS PE=1 SV=3	5	-0.785715	-3.22796	0.163903	-0.266598	0.447603	1.0435	-3.7182	1.68105	-1.04032	4.12063	1.15109	0.3392	0.457931
>tr|A0A0A6YYL4|A0A0A6YYL4_HUMAN Coronin OS=Homo sapiens GN=CORO7-PAM16 PE=3 SV=1	A0A0A6YYL4	A0A0A6YYL4_HUMAN	A0A0A6YYL4_HUMAN Coronin OS=Homo sapiens GN=CORO7-PAM16 PE=3 SV=1	3	-2.61197	1.74147	1.6223	-0.705262	-2.80809	2.13426	0.00190601	0.748986	-0.591324	0.698188	1.15071	0.495536	0.319495
>sp|Q9NRZ5|PLCD_HUMAN 1-acyl-sn-glycerol-3-phosphate acyltransferase delta OS=Homo sapiens GN=AGPAT4 PE=1 SV=1	Q9NRZ5	PLCD_HUMAN	PLCD_HUMAN 1-acyl-sn-glycerol-3-phosphate acyltransferase delta OS=Homo sapiens GN=AGPAT4 PE=1 SV=1	1	-1.55318	-0.346456	-0.475119	-0.71151	0.261273	1.25036	0.993335	1.74283	-0.650774	-0.421559	1.14784	1.13261	0.0736875
>sp|Q13356|PPIL2_HUMAN Peptidyl-prolyl cis-trans isomerase-like 2 OS=Homo sapiens GN=PPIL2 PE=1 SV=1	Q13356	PPIL2_HUMAN	PPIL2_HUMAN Peptidyl-prolyl cis-trans isomerase-like 2 OS=Homo sapiens GN=PPIL2 PE=1 SV=1	2	0.257905	0.117429	3.62841	-3.50258	-3.23068	1.24921	-0.446851	2.08447	-1.56847	1.68826	1.14723	0.335521	0.461827
>sp|Q9NP90|RAB9B_HUMAN Ras-related protein Rab-9B OS=Homo sapiens GN=RAB9B PE=1 SV=1	Q9NP90	RAB9B_HUMAN	RAB9B_HUMAN Ras-related protein Rab-9B OS=Homo sapiens GN=RAB9B PE=1 SV=1	1	-0.604615	-1.23171	-1.09598	-0.668861	0.690965	0.271732	0.61348	-0.172855	0.835771	1.27684	1.14703	1.5884	0.0257986
>sp|O14925|TIM23_HUMAN Mitochondrial import inner membrane translocase subunit Tim23 OS=Homo sapiens GN=TIMM23 PE=1 SV=1	O14925	TIM23_HUMAN	TIM23_HUMAN Mitochondrial import inner membrane translocase subunit Tim23 OS=Homo sapiens GN=TIMM23 PE=1 SV=1	3	-0.995106	-0.0880163	-0.466827	0.0495602	-1.13523	0.62991	0.858508	1.14052	0.30823	0.16015	1.14659	2.3249	0.00473261
>sp|Q16563|SYPL1_HUMAN Synaptophysin-like protein 1 OS=Homo sapiens GN=SYPL1 PE=1 SV=1	Q16563	SYPL1_HUMAN	SYPL1_HUMAN Synaptophysin-like protein 1 OS=Homo sapiens GN=SYPL1 PE=1 SV=1	3	-0.503514	-0.767738	1.57637	-1.37344	-0.0327551	0.327252	0.752971	0.385459	1.06667	2.09851	1.14639	1.04787	0.0895639
>tr|H7C243|H7C243_HUMAN Myosin regulatory light chain 2, atrial isoform (Fragment) OS=Homo sapiens GN=MYL7 PE=1 SV=1	H7C243	H7C243_HUMAN	H7C243_HUMAN Myosin regulatory light chain 2, atrial isoform (Fragment) OS=Homo sapiens GN=MYL7 PE=1 SV=1	1	-0.0291066	0.0981993	0.182612	-1.09696	-1.60963	0.269356	1.2303	0.974028	-0.561328	1.36358	1.14617	1.2622	0.054676
>sp|Q01449|MLRA_HUMAN Myosin regulatory light chain 2, atrial isoform OS=Homo sapiens GN=MYL7 PE=1 SV=1	Q01449	MLRA_HUMAN	MLRA_HUMAN Myosin regulatory light chain 2, atrial isoform OS=Homo sapiens GN=MYL7 PE=1 SV=1	1	-0.0291066	0.0981993	0.182612	-1.09696	-1.60963	0.269356	1.2303	0.974028	-0.561328	1.36358	1.14617	1.2622	0.054676
>sp|Q96GM5|SMRD1_HUMAN SWI/SNF-related matrix-associated actin-dependent regulator of chromatin subfamily D member 1 OS=Homo sapiens GN=SMARCD1 PE=1 SV=2	Q96GM5	SMRD1_HUMAN	SMRD1_HUMAN SWI/SNF-related matrix-associated actin-dependent regulator of chromatin subfamily D member 1 OS=Homo sapiens GN=SMARCD1 PE=1 SV=2	3	-0.752502	-1.13339	-1.48559	-3.10758	-1.48909	0.191677	-2.63761	0.442159	-1.65736	1.41632	1.14467	0.675889	0.210916
>tr|A0A0D9SG88|A0A0D9SG88_HUMAN Complement factor H OS=Homo sapiens GN=CFH PE=1 SV=1	A0A0D9SG88	A0A0D9SG88_HUMAN	A0A0D9SG88_HUMAN Complement factor H OS=Homo sapiens GN=CFH PE=1 SV=1	1	-0.059948	-1.08218	-1.16114	0.547898	-1.08931	-0.339221	-0.356496	0.950356	2.06115	0.560782	1.14425	1.10473	0.0785722
>sp|O43663|PRC1_HUMAN Protein regulator of cytokinesis 1 OS=Homo sapiens GN=PRC1 PE=1 SV=2	O43663	PRC1_HUMAN	PRC1_HUMAN Protein regulator of cytokinesis 1 OS=Homo sapiens GN=PRC1 PE=1 SV=2	1	-1.41649	-1.83945	0.246566	1.33534	-1.19498	-0.360844	1.02878	0.19491	2.16932	-0.186565	1.14292	0.77489	0.167923
>sp|Q6N075|MFSD5_HUMAN Molybdate-anion transporter OS=Homo sapiens GN=MFSD5 PE=1 SV=2	Q6N075	MFSD5_HUMAN	MFSD5_HUMAN Molybdate-anion transporter OS=Homo sapiens GN=MFSD5 PE=1 SV=2	1	0.0848456	-0.882742	0.605595	-0.257915	-2.19829	1.9188	-0.49812	0.194588	1.39657	0.0502826	1.14212	0.915523	0.121472
>sp|P50895|BCAM_HUMAN Basal cell adhesion molecule OS=Homo sapiens GN=BCAM PE=1 SV=2	P50895	BCAM_HUMAN	BCAM_HUMAN Basal cell adhesion molecule OS=Homo sapiens GN=BCAM PE=1 SV=2	11	-0.608747	0.695779	-0.308013	-1.87936	-0.463537	-0.182443	1.24473	1.17587	0.412695	0.495185	1.14198	1.32082	0.0477728
>sp|P98194|AT2C1_HUMAN Calcium-transporting ATPase type 2C member 1 OS=Homo sapiens GN=ATP2C1 PE=1 SV=3	P98194	AT2C1_HUMAN	AT2C1_HUMAN Calcium-transporting ATPase type 2C member 1 OS=Homo sapiens GN=ATP2C1 PE=1 SV=3	8	-1.0563	-0.980791	0.493938	-0.980324	-2.45748	1.20231	-0.408703	0.405597	0.0772184	-0.55111	1.14125	1.11213	0.0772454
>sp|P52943|CRIP2_HUMAN Cysteine-rich protein 2 OS=Homo sapiens GN=CRIP2 PE=1 SV=1	P52943	CRIP2_HUMAN	CRIP2_HUMAN Cysteine-rich protein 2 OS=Homo sapiens GN=CRIP2 PE=1 SV=1	7	-0.892185	1.77918	0.461896	-1.46338	-2.56464	-0.916334	2.75886	0.872268	-0.861833	1.1729	1.141	0.526705	0.297369
>sp|Q9HAU0|PKHA5_HUMAN Pleckstrin homology domain-containing family A member 5 OS=Homo sapiens GN=PLEKHA5 PE=1 SV=1	Q9HAU0	PKHA5_HUMAN	PKHA5_HUMAN Pleckstrin homology domain-containing family A member 5 OS=Homo sapiens GN=PLEKHA5 PE=1 SV=1	1	-1.753	-0.080503	-0.0731209	-0.556482	-0.331871	0.573711	0.460164	1.77016	-1.46483	1.56207	1.13925	0.924347	0.119029
>sp|Q6P2C8|MED27_HUMAN Mediator of RNA polymerase II transcription subunit 27 OS=Homo sapiens GN=MED27 PE=1 SV=1	Q6P2C8	MED27_HUMAN	MED27_HUMAN Mediator of RNA polymerase II transcription subunit 27 OS=Homo sapiens GN=MED27 PE=1 SV=1	1	0.270298	-0.137449	-0.607125	-2.43738	-0.158677	1.57943	-0.864567	0.581028	-0.686407	2.0156	1.13908	0.775359	0.167742
>sp|P38606|VATA_HUMAN V-type proton ATPase catalytic subunit A OS=Homo sapiens GN=ATP6V1A PE=1 SV=2	P38606	VATA_HUMAN	VATA_HUMAN V-type proton ATPase catalytic subunit A OS=Homo sapiens GN=ATP6V1A PE=1 SV=2	17	-0.338368	-0.494724	-0.657919	-2.01097	-0.584403	0.101053	-1.37176	0.839338	1.3008	0.739478	1.13906	1.12994	0.0741405
>sp|Q9NRJ5|PAPOB_HUMAN Poly(A) polymerase beta OS=Homo sapiens GN=PAPOLB PE=2 SV=1	Q9NRJ5	PAPOB_HUMAN	PAPOB_HUMAN Poly(A) polymerase beta OS=Homo sapiens GN=PAPOLB PE=2 SV=1	4	-2.47543	0.788271	-1.24476	0.366374	-0.312367	1.45298	-0.501651	1.51273	-0.311497	0.662514	1.1386	0.811589	0.154316
>tr|A0A1B0GTL5|A0A1B0GTL5_HUMAN Rab11 family-interacting protein 5 OS=Homo sapiens GN=RAB11FIP5 PE=1 SV=1	A0A1B0GTL5	A0A1B0GTL5_HUMAN	A0A1B0GTL5_HUMAN Rab11 family-interacting protein 5 OS=Homo sapiens GN=RAB11FIP5 PE=1 SV=1	6	-0.705241	0.293279	-0.26734	-0.836085	-0.917081	0.0846309	0.405164	0.497971	1.51056	0.756791	1.13752	2.06482	0.00861342
>sp|Q7Z2K6|ERMP1_HUMAN Endoplasmic reticulum metallopeptidase 1 OS=Homo sapiens GN=ERMP1 PE=1 SV=2	Q7Z2K6	ERMP1_HUMAN	ERMP1_HUMAN Endoplasmic reticulum metallopeptidase 1 OS=Homo sapiens GN=ERMP1 PE=1 SV=2	13	-1.06216	1.05374	0.409553	-0.80826	-1.84587	-0.284138	1.20848	1.39057	-0.110101	1.22963	1.13749	0.952633	0.111524
>sp|Q8NB37|PDDC1_HUMAN Parkinson disease 7 domain-containing protein 1 OS=Homo sapiens GN=PDDC1 PE=1 SV=1	Q8NB37	PDDC1_HUMAN	PDDC1_HUMAN Parkinson disease 7 domain-containing protein 1 OS=Homo sapiens GN=PDDC1 PE=1 SV=1	3	-1.27326	0.313094	0.463959	-0.991587	-0.950751	0.788279	0.686116	1.13082	0.0853793	0.554729	1.13677	1.6591	0.0219232
>sp|Q6UWP2|DHR11_HUMAN Dehydrogenase/reductase SDR family member 11 OS=Homo sapiens GN=DHRS11 PE=1 SV=1	Q6UWP2	DHR11_HUMAN	DHR11_HUMAN Dehydrogenase/reductase SDR family member 11 OS=Homo sapiens GN=DHRS11 PE=1 SV=1	3	-1.75053	0.337965	-0.102554	0.101176	-1.16521	0.281896	-0.800018	0.579494	1.72827	1.30686	1.13513	1.03416	0.092435
>sp|Q5TYW2|A20A1_HUMAN Ankyrin repeat domain-containing protein 20A1 OS=Homo sapiens GN=ANKRD20A1 PE=2 SV=1	Q5TYW2	A20A1_HUMAN	A20A1_HUMAN Ankyrin repeat domain-containing protein 20A1 OS=Homo sapiens GN=ANKRD20A1 PE=2 SV=1	1	-1.13319	-0.578224	-0.297865	-0.683723	-0.192829	2.54445	-0.770986	0.185999	-0.383626	1.21025	1.13439	0.978431	0.105092
>sp|Q6V0I7|FAT4_HUMAN Protocadherin Fat 4 OS=Homo sapiens GN=FAT4 PE=1 SV=2	Q6V0I7	FAT4_HUMAN	FAT4_HUMAN Protocadherin Fat 4 OS=Homo sapiens GN=FAT4 PE=1 SV=2	8	-0.7233	-0.454628	-0.633042	1.09862	-1.57249	0.89171	-0.920727	3.54951	-0.196708	0.0610038	1.13393	0.624745	0.237277
>sp|Q8NCF5|NF2IP_HUMAN NFATC2-interacting protein OS=Homo sapiens GN=NFATC2IP PE=1 SV=1	Q8NCF5	NF2IP_HUMAN	NF2IP_HUMAN NFATC2-interacting protein OS=Homo sapiens GN=NFATC2IP PE=1 SV=1	2	0.740956	-0.67192	-2.24882	0.0915743	-0.829319	0.842127	0.963453	-1.2804	0.825843	1.40096	1.1339	0.860793	0.137787
>sp|Q7KZ85|SPT6H_HUMAN Transcription elongation factor SPT6 OS=Homo sapiens GN=SUPT6H PE=1 SV=2	Q7KZ85	SPT6H_HUMAN	SPT6H_HUMAN Transcription elongation factor SPT6 OS=Homo sapiens GN=SUPT6H PE=1 SV=2	13	-1.99691	0.550633	0.311861	-2.69454	-0.0920761	0.224474	-0.747037	0.716387	1.00524	0.541572	1.13233	0.809599	0.155025
>sp|Q9NWS8|RMND1_HUMAN Required for meiotic nuclear division protein 1 homolog OS=Homo sapiens GN=RMND1 PE=1 SV=2	Q9NWS8	RMND1_HUMAN	RMND1_HUMAN Required for meiotic nuclear division protein 1 homolog OS=Homo sapiens GN=RMND1 PE=1 SV=2	4	-1.44255	-0.323597	-0.0247907	0.260986	-0.840862	0.749448	0.81426	0.207974	0.051432	1.44848	1.12848	1.68968	0.0204323
>sp|P07305|H10_HUMAN Histone H1.0 OS=Homo sapiens GN=H1F0 PE=1 SV=3	P07305	H10_HUMAN	H10_HUMAN Histone H1.0 OS=Homo sapiens GN=H1F0 PE=1 SV=3	3	-2.24516	0.0914602	0.410727	-0.519941	-0.262444	-1.52531	-1.10778	2.06821	2.65244	1.02131	1.12685	0.565218	0.272133
>sp|P02748|CO9_HUMAN Complement component C9 OS=Homo sapiens GN=C9 PE=1 SV=2	P02748	CO9_HUMAN	CO9_HUMAN Complement component C9 OS=Homo sapiens GN=C9 PE=1 SV=2	14	3.56814	-4.45683	-5.22831	-2.12929	2.26291	5.82205	0.901835	3.42184	-3.66326	-6.83251	1.12667	0.149742	0.708367
>sp|Q9UBF2|COPG2_HUMAN Coatomer subunit gamma-2 OS=Homo sapiens GN=COPG2 PE=1 SV=1	Q9UBF2	COPG2_HUMAN	COPG2_HUMAN Coatomer subunit gamma-2 OS=Homo sapiens GN=COPG2 PE=1 SV=1	10	-1.60157	0.62257	-1.48531	-0.830181	0.573783	-0.11423	0.208076	0.24892	0.376927	2.19097	1.12627	0.943016	0.114021
>sp|P61086|UBE2K_HUMAN Ubiquitin-conjugating enzyme E2 K OS=Homo sapiens GN=UBE2K PE=1 SV=3	P61086	UBE2K_HUMAN	UBE2K_HUMAN Ubiquitin-conjugating enzyme E2 K OS=Homo sapiens GN=UBE2K PE=1 SV=3	8	-1.04584	-1.45252	-0.178298	-0.113398	-0.0265913	1.38887	-0.106079	1.25988	-0.00894751	0.277569	1.12559	1.5148	0.0305636
>sp|Q969M1|TM40L_HUMAN Mitochondrial import receptor subunit TOM40B OS=Homo sapiens GN=TOMM40L PE=1 SV=1	Q969M1	TM40L_HUMAN	TM40L_HUMAN Mitochondrial import receptor subunit TOM40B OS=Homo sapiens GN=TOMM40L PE=1 SV=1	1	-1.16853	0.106311	0.563048	-1.12812	-1.1818	1.47286	-1.37407	2.02347	-1.78864	2.47686	1.12391	0.555182	0.278496
>tr|H0Y9Q1|H0Y9Q1_HUMAN Cytosol aminopeptidase (Fragment) OS=Homo sapiens GN=LAP3 PE=1 SV=8	H0Y9Q1	H0Y9Q1_HUMAN	H0Y9Q1_HUMAN Cytosol aminopeptidase (Fragment) OS=Homo sapiens GN=LAP3 PE=1 SV=8	1	-2.03449	-0.409139	-0.741311	0.383988	-0.185308	2.15099	-1.19953	-0.372563	0.520379	1.53318	1.12374	0.788067	0.162904
>sp|O43716|GATC_HUMAN Glutamyl-tRNA(Gln) amidotransferase subunit C, mitochondrial OS=Homo sapiens GN=GATC PE=1 SV=1	O43716	GATC_HUMAN	GATC_HUMAN Glutamyl-tRNA(Gln) amidotransferase subunit C, mitochondrial OS=Homo sapiens GN=GATC PE=1 SV=1	1	-1.35033	-0.476224	0.274073	-1.45293	0.222995	-0.434641	0.757684	0.106844	1.93087	0.467817	1.1222	1.14355	0.0718544
>sp|Q9H4B0|OSGP2_HUMAN Probable tRNA N6-adenosine threonylcarbamoyltransferase, mitochondrial OS=Homo sapiens GN=OSGEPL1 PE=2 SV=2	Q9H4B0	OSGP2_HUMAN	OSGP2_HUMAN Probable tRNA N6-adenosine threonylcarbamoyltransferase, mitochondrial OS=Homo sapiens GN=OSGEPL1 PE=2 SV=2	2	-1.07985	0.348381	-0.580957	-1.07463	-0.187084	0.187519	0.773952	0.979734	0.580367	0.508381	1.12082	2.21407	0.00610839
>sp|P04180|LCAT_HUMAN Phosphatidylcholine-sterol acyltransferase OS=Homo sapiens GN=LCAT PE=1 SV=1	P04180	LCAT_HUMAN	LCAT_HUMAN Phosphatidylcholine-sterol acyltransferase OS=Homo sapiens GN=LCAT PE=1 SV=1	2	-0.722918	-2.64671	-2.10629	1.72564	0.801261	0.933027	-1.48536	1.90409	0.525606	0.774625	1.1202	0.529714	0.295315
>sp|Q9HCL0|PCD18_HUMAN Protocadherin-18 OS=Homo sapiens GN=PCDH18 PE=2 SV=3	Q9HCL0	PCD18_HUMAN	PCD18_HUMAN Protocadherin-18 OS=Homo sapiens GN=PCDH18 PE=2 SV=3	1	-2.43595	0.24005	2.62036	-2.88531	-1.09782	-1.24696	-2.48432	-2.39292	3.44986	4.71528	1.11992	0.254552	0.556479
>tr|D6RDN0|D6RDN0_HUMAN Protein CDV3 homolog OS=Homo sapiens GN=CDV3 PE=1 SV=1	D6RDN0	D6RDN0_HUMAN	D6RDN0_HUMAN Protein CDV3 homolog OS=Homo sapiens GN=CDV3 PE=1 SV=1	1	-1.00524	-0.393355	0.0388304	0.293434	-1.60662	2.99997	2.20234	-0.601992	-1.37533	-0.304515	1.11868	0.587968	0.258245
>sp|Q8WZ82|OVCA2_HUMAN Esterase OVCA2 OS=Homo sapiens GN=OVCA2 PE=1 SV=1	Q8WZ82	OVCA2_HUMAN	OVCA2_HUMAN Esterase OVCA2 OS=Homo sapiens GN=OVCA2 PE=1 SV=1	2	-1.23206	0.166338	0.578536	-1.3096	-0.366417	1.31003	-0.620657	1.66004	0.178766	0.899917	1.11826	1.10614	0.078318
>sp|Q9UNA1|RHG26_HUMAN Rho GTPase-activating protein 26 OS=Homo sapiens GN=ARHGAP26 PE=1 SV=1	Q9UNA1	RHG26_HUMAN	RHG26_HUMAN Rho GTPase-activating protein 26 OS=Homo sapiens GN=ARHGAP26 PE=1 SV=1	3	-1.67786	0.302541	-0.997211	-0.426704	0.0377534	0.947133	-0.40343	0.197626	1.2156	0.870172	1.11772	1.37288	0.0423762
>sp|Q9BQI0|AIF1L_HUMAN Allograft inflammatory factor 1-like OS=Homo sapiens GN=AIF1L PE=1 SV=1	Q9BQI0	AIF1L_HUMAN	AIF1L_HUMAN Allograft inflammatory factor 1-like OS=Homo sapiens GN=AIF1L PE=1 SV=1	5	0.119455	0.738473	-0.733094	-1.3554	-1.11654	0.388043	0.773728	0.709858	0.708066	0.645084	1.11438	1.634	0.0232272
>sp|Q17RD7|SYT16_HUMAN Synaptotagmin-16 OS=Homo sapiens GN=SYT16 PE=1 SV=2	Q17RD7	SYT16_HUMAN	SYT16_HUMAN Synaptotagmin-16 OS=Homo sapiens GN=SYT16 PE=1 SV=2	1	-0.731487	-0.241285	0.727542	-0.812607	-1.40196	0.530787	-0.0519115	1.46228	0.388167	0.77528	1.11288	1.47182	0.0337431
>sp|P49903|SPS1_HUMAN Selenide, water dikinase 1 OS=Homo sapiens GN=SEPHS1 PE=1 SV=2	P49903	SPS1_HUMAN	SPS1_HUMAN Selenide, water dikinase 1 OS=Homo sapiens GN=SEPHS1 PE=1 SV=2	7	-1.14338	-0.113938	-1.08109	0.862105	-1.09391	0.311525	0.299798	1.49769	1.37902	-0.502274	1.11119	1.12399	0.0751634
>sp|Q6UWZ7|F175A_HUMAN BRCA1-A complex subunit Abraxas OS=Homo sapiens GN=FAM175A PE=1 SV=2	Q6UWZ7	F175A_HUMAN	F175A_HUMAN BRCA1-A complex subunit Abraxas OS=Homo sapiens GN=FAM175A PE=1 SV=2	1	-1.62746	-0.36342	-1.16572	0.354976	0.0414948	1.05708	-0.173452	-0.399498	1.99498	0.307872	1.10942	1.0507	0.0889817
>tr|E9PB61|E9PB61_HUMAN THO complex subunit 4 OS=Homo sapiens GN=ALYREF PE=1 SV=1	E9PB61	E9PB61_HUMAN	E9PB61_HUMAN THO complex subunit 4 OS=Homo sapiens GN=ALYREF PE=1 SV=1	1	-2.26731	0.211463	0.96729	-1.59194	-0.116869	0.174688	0.040914	1.26333	0.411104	0.857709	1.10902	0.920517	0.120083
>sp|Q6Y7W6|PERQ2_HUMAN PERQ amino acid-rich with GYF domain-containing protein 2 OS=Homo sapiens GN=GIGYF2 PE=1 SV=1	Q6Y7W6	PERQ2_HUMAN	PERQ2_HUMAN PERQ amino acid-rich with GYF domain-containing protein 2 OS=Homo sapiens GN=GIGYF2 PE=1 SV=1	8	-2.37605	1.00403	0.0331002	-0.509037	-0.788149	1.84205	-1.14981	2.13393	-1.28526	1.35951	1.1073	0.573371	0.267072
>sp|P52435|RPB11_HUMAN DNA-directed RNA polymerase II subunit RPB11-a OS=Homo sapiens GN=POLR2J PE=1 SV=1	P52435	RPB11_HUMAN	RPB11_HUMAN DNA-directed RNA polymerase II subunit RPB11-a OS=Homo sapiens GN=POLR2J PE=1 SV=1	2	-0.724995	0.209463	0.21077	-0.0380131	-1.91334	0.765077	0.895073	0.66825	-0.187955	1.13032	1.10538	1.36053	0.0435982
>sp|Q9H9Y6|RPA2_HUMAN DNA-directed RNA polymerase I subunit RPA2 OS=Homo sapiens GN=POLR1B PE=1 SV=2	Q9H9Y6	RPA2_HUMAN	RPA2_HUMAN DNA-directed RNA polymerase I subunit RPA2 OS=Homo sapiens GN=POLR1B PE=1 SV=2	1	-1.29772	0.153131	-0.519226	-0.064662	-0.850662	0.341603	0.0313035	0.201064	0.409695	1.96253	1.10507	1.45269	0.0352621
>sp|O75179|ANR17_HUMAN Ankyrin repeat domain-containing protein 17 OS=Homo sapiens GN=ANKRD17 PE=1 SV=3	O75179	ANR17_HUMAN	ANR17_HUMAN Ankyrin repeat domain-containing protein 17 OS=Homo sapiens GN=ANKRD17 PE=1 SV=3	13	-1.02855	-0.499056	-0.453909	-0.0153167	-0.425007	1.02457	0.117997	0.600788	0.0225711	1.333	1.10415	2.20521	0.00623433
>sp|Q86WB0|NIPA_HUMAN Nuclear-interacting partner of ALK OS=Homo sapiens GN=ZC3HC1 PE=1 SV=1	Q86WB0	NIPA_HUMAN	NIPA_HUMAN Nuclear-interacting partner of ALK OS=Homo sapiens GN=ZC3HC1 PE=1 SV=1	3	0.568995	-1.56661	-0.31825	-0.624058	-0.598865	-0.0475633	1.45379	1.21758	0.963549	-0.608464	1.10354	1.16963	0.0676661
>sp|Q8IXJ6|SIR2_HUMAN NAD-dependent protein deacetylase sirtuin-2 OS=Homo sapiens GN=SIRT2 PE=1 SV=2	Q8IXJ6	SIR2_HUMAN	SIR2_HUMAN NAD-dependent protein deacetylase sirtuin-2 OS=Homo sapiens GN=SIRT2 PE=1 SV=2	2	-2.62019	0.478471	1.60567	-0.300173	-2.06037	2.7847	-0.137493	1.71469	-1.57674	-0.166654	1.10302	0.461913	0.345213
>sp|Q07021|C1QBP_HUMAN Complement component 1 Q subcomponent-binding protein, mitochondrial OS=Homo sapiens GN=C1QBP PE=1 SV=1	Q07021	C1QBP_HUMAN	C1QBP_HUMAN Complement component 1 Q subcomponent-binding protein, mitochondrial OS=Homo sapiens GN=C1QBP PE=1 SV=1	7	-1.52024	-0.359963	0.595251	-0.716665	-0.92181	1.18296	0.234886	-0.276035	0.49364	0.952744	1.10233	1.45395	0.03516
>sp|P42771|CDN2A_HUMAN Cyclin-dependent kinase inhibitor 2A OS=Homo sapiens GN=CDKN2A PE=1 SV=2	P42771	CDN2A_HUMAN	CDN2A_HUMAN Cyclin-dependent kinase inhibitor 2A OS=Homo sapiens GN=CDKN2A PE=1 SV=2	1	-3.137	1.17975	0.824826	-0.753728	-0.986617	0.895108	-0.695261	0.134311	-0.331991	2.63577	1.10214	0.540298	0.288206
>sp|Q9P289|STK26_HUMAN Serine/threonine-protein kinase 26 OS=Homo sapiens GN=STK26 PE=1 SV=2	Q9P289	STK26_HUMAN	STK26_HUMAN Serine/threonine-protein kinase 26 OS=Homo sapiens GN=STK26 PE=1 SV=2	1	-0.701476	0.451446	-0.502916	-0.575207	-1.24708	0.831172	1.01261	0.00752286	-0.649024	1.72854	1.10121	1.24354	0.0570775
>sp|Q92599|SEPT8_HUMAN Septin-8 OS=Homo sapiens GN=SEPT8 PE=1 SV=4	Q92599	SEPT8_HUMAN	SEPT8_HUMAN Septin-8 OS=Homo sapiens GN=SEPT8 PE=1 SV=4	7	-0.468154	-0.0934271	-0.397766	-0.805892	-0.477137	0.685426	1.32474	0.825314	0.478913	-0.0532208	1.10071	2.62357	0.00237917
>sp|Q9H8H2|DDX31_HUMAN Probable ATP-dependent RNA helicase DDX31 OS=Homo sapiens GN=DDX31 PE=1 SV=2	Q9H8H2	DDX31_HUMAN	DDX31_HUMAN Probable ATP-dependent RNA helicase DDX31 OS=Homo sapiens GN=DDX31 PE=1 SV=2	1	0.367395	-2.41606	-0.0887581	-1.05044	0.379668	0.23753	1.57508	-0.684103	1.4058	0.151365	1.09877	0.841284	0.144117
>sp|P30048|PRDX3_HUMAN Thioredoxin-dependent peroxide reductase, mitochondrial OS=Homo sapiens GN=PRDX3 PE=1 SV=3	P30048	PRDX3_HUMAN	PRDX3_HUMAN Thioredoxin-dependent peroxide reductase, mitochondrial OS=Homo sapiens GN=PRDX3 PE=1 SV=3	7	-1.12586	0.915872	0.409472	-0.579044	-2.22074	0.362262	1.92663	0.276212	-0.75764	1.08344	1.09824	0.789513	0.162363
>sp|P30408|T4S1_HUMAN Transmembrane 4 L6 family member 1 OS=Homo sapiens GN=TM4SF1 PE=1 SV=1	P30408	T4S1_HUMAN	T4S1_HUMAN Transmembrane 4 L6 family member 1 OS=Homo sapiens GN=TM4SF1 PE=1 SV=1	1	-1.21841	1.29049	1.18416	-2.2871	-2.33977	2.32902	-1.81259	1.6879	-1.61393	1.5278	1.09777	0.41415	0.385346
>sp|Q5VSL9|STRP1_HUMAN Striatin-interacting protein 1 OS=Homo sapiens GN=STRIP1 PE=1 SV=1	Q5VSL9	STRP1_HUMAN	STRP1_HUMAN Striatin-interacting protein 1 OS=Homo sapiens GN=STRIP1 PE=1 SV=1	5	-1.57207	-0.153911	0.525861	-1.56791	0.0134404	1.70765	-0.240551	1.64612	-0.366943	-0.0181117	1.09655	0.913532	0.12203
>sp|Q9H019|MFR1L_HUMAN Mitochondrial fission regulator 1-like OS=Homo sapiens GN=MTFR1L PE=1 SV=2	Q9H019	MFR1L_HUMAN	MFR1L_HUMAN Mitochondrial fission regulator 1-like OS=Homo sapiens GN=MTFR1L PE=1 SV=2	3	0.734405	-0.376009	-2.34307	0.571377	-1.50313	-0.643472	1.44383	0.830409	-0.325692	1.24613	1.09352	0.765748	0.171495
>sp|Q6SZW1|SARM1_HUMAN Sterile alpha and TIR motif-containing protein 1 OS=Homo sapiens GN=SARM1 PE=1 SV=1	Q6SZW1	SARM1_HUMAN	SARM1_HUMAN Sterile alpha and TIR motif-containing protein 1 OS=Homo sapiens GN=SARM1 PE=1 SV=1	1	-2.00011	0.271561	-0.806675	-0.246105	-0.0279513	0.42623	-0.708056	1.15109	-0.256255	2.04497	1.09345	0.909757	0.123096
>sp|O76041|NEBL_HUMAN Nebulette OS=Homo sapiens GN=NEBL PE=1 SV=1	O76041	NEBL_HUMAN	NEBL_HUMAN Nebulette OS=Homo sapiens GN=NEBL PE=1 SV=1	1	-1.59282	0.380658	2.53631	-2.58352	-1.51466	2.96007	-1.02121	0.414414	-0.658787	0.99383	1.09247	0.431394	0.370344
>sp|Q9P2C4|TM181_HUMAN Transmembrane protein 181 OS=Homo sapiens GN=TMEM181 PE=1 SV=2	Q9P2C4	TM181_HUMAN	TM181_HUMAN Transmembrane protein 181 OS=Homo sapiens GN=TMEM181 PE=1 SV=2	2	-1.28028	-0.180489	-0.889489	0.0818525	-0.30896	0.628003	1.27431	1.17349	-0.129954	-0.0619529	1.09225	1.65147	0.0223114
>sp|Q96H79|ZCCHL_HUMAN Zinc finger CCCH-type antiviral protein 1-like OS=Homo sapiens GN=ZC3HAV1L PE=1 SV=2	Q96H79	ZCCHL_HUMAN	ZCCHL_HUMAN Zinc finger CCCH-type antiviral protein 1-like OS=Homo sapiens GN=ZC3HAV1L PE=1 SV=2	5	-0.572639	0.399261	-1.36526	-0.739487	-0.570799	1.83782	-0.600802	1.22357	0.696882	-0.547936	1.09169	1.06138	0.0868207
>sp|Q9Y315|DEOC_HUMAN Deoxyribose-phosphate aldolase OS=Homo sapiens GN=DERA PE=1 SV=2	Q9Y315	DEOC_HUMAN	DEOC_HUMAN Deoxyribose-phosphate aldolase OS=Homo sapiens GN=DERA PE=1 SV=2	8	-1.45398	-0.191463	-0.605182	0.850287	-0.900197	0.0338844	0.58563	1.54746	0.740727	0.249107	1.09147	1.32465	0.0473535
>sp|P0DI82|TPC2B_HUMAN Trafficking protein particle complex subunit 2B OS=Homo sapiens GN=TRAPPC2B PE=1 SV=1	P0DI82	TPC2B_HUMAN	TPC2B_HUMAN Trafficking protein particle complex subunit 2B OS=Homo sapiens GN=TRAPPC2B PE=1 SV=1	1	-0.325024	-2.70385	-1.92861	2.66193	-1.23929	-1.20522	-1.56332	4.14941	0.202493	0.335723	1.09079	0.346442	0.450358
>sp|Q96RQ3|MCCA_HUMAN Methylcrotonoyl-CoA carboxylase subunit alpha, mitochondrial OS=Homo sapiens GN=MCCC1 PE=1 SV=3	Q96RQ3	MCCA_HUMAN	MCCA_HUMAN Methylcrotonoyl-CoA carboxylase subunit alpha, mitochondrial OS=Homo sapiens GN=MCCC1 PE=1 SV=3	6	-0.258704	-0.661836	0.218031	-0.425865	-0.725873	0.698066	-1.26314	1.75918	1.09211	1.31065	1.09022	1.07957	0.0832595
>sp|Q9H172|ABCG4_HUMAN ATP-binding cassette sub-family G member 4 OS=Homo sapiens GN=ABCG4 PE=1 SV=2	Q9H172	ABCG4_HUMAN	ABCG4_HUMAN ATP-binding cassette sub-family G member 4 OS=Homo sapiens GN=ABCG4 PE=1 SV=2	1	-1.40775	-1.349	-1.11127	1.05076	0.0200496	1.78062	-0.851599	1.32807	0.0791852	0.313752	1.08945	0.848395	0.141777
>sp|Q05823|RN5A_HUMAN 2-5A-dependent ribonuclease OS=Homo sapiens GN=RNASEL PE=1 SV=2	Q05823	RN5A_HUMAN	RN5A_HUMAN 2-5A-dependent ribonuclease OS=Homo sapiens GN=RNASEL PE=1 SV=2	1	-0.866708	1.39606	-2.53182	-0.52424	-0.376133	0.613268	0.277547	1.03944	-0.21571	0.827836	1.08904	0.855328	0.139531
>sp|O95861|BPNT1_HUMAN 3'(2'),5'-bisphosphate nucleotidase 1 OS=Homo sapiens GN=BPNT1 PE=1 SV=1	O95861	BPNT1_HUMAN	BPNT1_HUMAN 3'(2'),5'-bisphosphate nucleotidase 1 OS=Homo sapiens GN=BPNT1 PE=1 SV=1	8	-0.157241	0.808079	-1.55553	-0.183447	-1.65615	-0.231957	0.979594	0.43774	1.70342	-0.195948	1.08743	0.980279	0.104646
>sp|O00499|BIN1_HUMAN Myc box-dependent-interacting protein 1 OS=Homo sapiens GN=BIN1 PE=1 SV=1	O00499	BIN1_HUMAN	BIN1_HUMAN Myc box-dependent-interacting protein 1 OS=Homo sapiens GN=BIN1 PE=1 SV=1	10	-1.44945	0.727939	1.50083	-1.15299	-2.03699	0.645653	0.0198458	1.86586	-0.0144701	0.505794	1.08667	0.720771	0.190208
>sp|O60487|MPZL2_HUMAN Myelin protein zero-like protein 2 OS=Homo sapiens GN=MPZL2 PE=1 SV=1	O60487	MPZL2_HUMAN	MPZL2_HUMAN Myelin protein zero-like protein 2 OS=Homo sapiens GN=MPZL2 PE=1 SV=1	2	-0.773085	-0.200748	-1.81181	1.07687	-0.993339	0.840434	-0.629124	1.50924	1.27811	-0.272884	1.08558	0.89069	0.128621
>sp|P36269|GGT5_HUMAN Gamma-glutamyltransferase 5 OS=Homo sapiens GN=GGT5 PE=1 SV=2	P36269	GGT5_HUMAN	GGT5_HUMAN Gamma-glutamyltransferase 5 OS=Homo sapiens GN=GGT5 PE=1 SV=2	7	-1.24313	0.0825999	0.989564	-1.58068	-0.462481	-0.384707	-0.210717	0.971545	0.98442	1.84411	1.08376	0.923872	0.119159
>sp|O75382|TRIM3_HUMAN Tripartite motif-containing protein 3 OS=Homo sapiens GN=TRIM3 PE=1 SV=2	O75382	TRIM3_HUMAN	TRIM3_HUMAN Tripartite motif-containing protein 3 OS=Homo sapiens GN=TRIM3 PE=1 SV=2	3	-0.709966	-1.95372	-2.63228	0.918405	0.854942	1.30288	-1.04458	2.70874	0.0395382	-1.11054	1.08373	0.493563	0.32095
>sp|P54920|SNAA_HUMAN Alpha-soluble NSF attachment protein OS=Homo sapiens GN=NAPA PE=1 SV=3	P54920	SNAA_HUMAN	SNAA_HUMAN Alpha-soluble NSF attachment protein OS=Homo sapiens GN=NAPA PE=1 SV=3	15	-1.60408	-0.360895	-0.200638	0.252404	-1.1164	-0.193124	0.919175	0.345927	0.4568	0.855568	1.08279	1.62445	0.0237439
>sp|Q9HB90|RRAGC_HUMAN Ras-related GTP-binding protein C OS=Homo sapiens GN=RRAGC PE=1 SV=1	Q9HB90	RRAGC_HUMAN	RRAGC_HUMAN Ras-related GTP-binding protein C OS=Homo sapiens GN=RRAGC PE=1 SV=1	3	-1.41847	-0.244574	-0.651507	0.860103	-1.26265	-1.61982	1.76279	0.789272	1.35894	0.40276	1.08221	0.771222	0.169347
>sp|O00764|PDXK_HUMAN Pyridoxal kinase OS=Homo sapiens GN=PDXK PE=1 SV=1	O00764	PDXK_HUMAN	PDXK_HUMAN Pyridoxal kinase OS=Homo sapiens GN=PDXK PE=1 SV=1	4	-0.150581	0.178735	-1.0483	-1.36283	-1.27386	2.29457	0.00833509	1.18091	-1.74329	0.00860707	1.08119	0.735659	0.183798
>sp|Q9NX70|MED29_HUMAN Mediator of RNA polymerase II transcription subunit 29 OS=Homo sapiens GN=MED29 PE=1 SV=1	Q9NX70	MED29_HUMAN	MED29_HUMAN Mediator of RNA polymerase II transcription subunit 29 OS=Homo sapiens GN=MED29 PE=1 SV=1	3	-1.93968	-0.918561	0.886944	-0.280567	-0.894721	-0.415215	-0.5101	3.44197	0.327159	-0.584592	1.08116	0.582936	0.261255
>sp|Q7L2J0|MEPCE_HUMAN 7SK snRNA methylphosphate capping enzyme OS=Homo sapiens GN=MEPCE PE=1 SV=1	Q7L2J0	MEPCE_HUMAN	MEPCE_HUMAN 7SK snRNA methylphosphate capping enzyme OS=Homo sapiens GN=MEPCE PE=1 SV=1	5	-1.22618	0.508005	0.302911	-1.54853	-0.946153	0.398543	0.559786	0.83466	0.384612	0.316601	1.08083	1.45851	0.0347929
>sp|Q15059|BRD3_HUMAN Bromodomain-containing protein 3 OS=Homo sapiens GN=BRD3 PE=1 SV=1	Q15059	BRD3_HUMAN	BRD3_HUMAN Bromodomain-containing protein 3 OS=Homo sapiens GN=BRD3 PE=1 SV=1	5	-0.428293	-0.443751	1.1333	-2.37331	-1.73602	1.10387	-1.46011	0.719958	-0.908426	2.0979	1.08025	0.583174	0.261112
>sp|Q14BN4|SLMAP_HUMAN Sarcolemmal membrane-associated protein OS=Homo sapiens GN=SLMAP PE=1 SV=1	Q14BN4	SLMAP_HUMAN	SLMAP_HUMAN Sarcolemmal membrane-associated protein OS=Homo sapiens GN=SLMAP PE=1 SV=1	4	0.00099315	-1.5872	-0.733616	0.381665	-0.74202	1.46346	-0.493135	1.06404	0.713094	-0.0312888	1.07927	1.2208	0.0601455
>sp|Q15751|HERC1_HUMAN Probable E3 ubiquitin-protein ligase HERC1 OS=Homo sapiens GN=HERC1 PE=1 SV=2	Q15751	HERC1_HUMAN	HERC1_HUMAN Probable E3 ubiquitin-protein ligase HERC1 OS=Homo sapiens GN=HERC1 PE=1 SV=2	1	-2.98533	1.49509	-0.951049	1.17578	-1.69521	0.661235	0.595504	2.04971	-0.34139	-0.53768	1.07762	0.525271	0.298352
>sp|Q86TM6|SYVN1_HUMAN E3 ubiquitin-protein ligase synoviolin OS=Homo sapiens GN=SYVN1 PE=1 SV=2	Q86TM6	SYVN1_HUMAN	SYVN1_HUMAN E3 ubiquitin-protein ligase synoviolin OS=Homo sapiens GN=SYVN1 PE=1 SV=2	3	-1.87572	0.142202	0.552375	-0.415537	-0.771597	1.32412	-0.610606	0.922159	-0.70476	2.08222	1.07628	0.805009	0.156672
>sp|O00182|LEG9_HUMAN Galectin-9 OS=Homo sapiens GN=LGALS9 PE=1 SV=2	O00182	LEG9_HUMAN	LEG9_HUMAN Galectin-9 OS=Homo sapiens GN=LGALS9 PE=1 SV=2	4	-2.14004	-1.44605	-2.77997	-1.41467	0.985013	0.956483	-1.69975	0.487093	-1.23117	0.0684282	1.07536	0.650402	0.223665
>sp|Q7L5N7|PCAT2_HUMAN Lysophosphatidylcholine acyltransferase 2 OS=Homo sapiens GN=LPCAT2 PE=1 SV=1	Q7L5N7	PCAT2_HUMAN	PCAT2_HUMAN Lysophosphatidylcholine acyltransferase 2 OS=Homo sapiens GN=LPCAT2 PE=1 SV=1	14	-1.29627	-0.349285	-0.245959	-0.596466	0.211256	1.06186	-0.324444	1.04215	-0.669549	1.98865	1.07508	1.06605	0.0858916
>sp|Q15528|MED22_HUMAN Mediator of RNA polymerase II transcription subunit 22 OS=Homo sapiens GN=MED22 PE=1 SV=2	Q15528	MED22_HUMAN	MED22_HUMAN Mediator of RNA polymerase II transcription subunit 22 OS=Homo sapiens GN=MED22 PE=1 SV=2	2	-0.49846	-1.03351	2.04435	-1.83808	-1.15209	0.307123	1.12387	1.38952	-0.103826	0.180814	1.07506	0.748405	0.178482
>tr|Q6ZSX4|Q6ZSX4_HUMAN Band 4.1-like protein 2 OS=Homo sapiens GN=EPB41L2 PE=1 SV=1	Q6ZSX4	Q6ZSX4_HUMAN	Q6ZSX4_HUMAN Band 4.1-like protein 2 OS=Homo sapiens GN=EPB41L2 PE=1 SV=1	2	-2.12129	0.8777	1.95366	-0.938206	-2.18127	1.29659	-0.762801	1.98386	-0.547785	0.995918	1.07504	0.51485	0.305598
>sp|Q8TAD8|SNIP1_HUMAN Smad nuclear-interacting protein 1 OS=Homo sapiens GN=SNIP1 PE=1 SV=1	Q8TAD8	SNIP1_HUMAN	SNIP1_HUMAN Smad nuclear-interacting protein 1 OS=Homo sapiens GN=SNIP1 PE=1 SV=1	1	-0.316558	-0.207008	-1.0643	-1.95153	0.423944	2.2325	-2.8663	2.63088	-0.534773	0.79407	1.07436	0.457032	0.349115
>sp|Q9UPT8|ZC3H4_HUMAN Zinc finger CCCH domain-containing protein 4 OS=Homo sapiens GN=ZC3H4 PE=1 SV=3	Q9UPT8	ZC3H4_HUMAN	ZC3H4_HUMAN Zinc finger CCCH domain-containing protein 4 OS=Homo sapiens GN=ZC3H4 PE=1 SV=3	10	-3.01874	-0.0499985	1.54752	-1.386	0.393715	0.4939	-0.663442	1.24851	1.25258	0.521018	1.07322	0.607044	0.247147
>sp|P05067|A4_HUMAN Amyloid beta A4 protein OS=Homo sapiens GN=APP PE=1 SV=3	P05067	A4_HUMAN	A4_HUMAN Amyloid beta A4 protein OS=Homo sapiens GN=APP PE=1 SV=3	21	0.476318	-0.542298	-0.130826	-0.456562	-1.32724	0.284949	0.762752	2.19146	0.0145642	0.131088	1.07308	1.20526	0.0623368
>sp|Q9UQ53|MGT4B_HUMAN Alpha-1,3-mannosyl-glycoprotein 4-beta-N-acetylglucosaminyltransferase B OS=Homo sapiens GN=MGAT4B PE=1 SV=1	Q9UQ53	MGT4B_HUMAN	MGT4B_HUMAN Alpha-1,3-mannosyl-glycoprotein 4-beta-N-acetylglucosaminyltransferase B OS=Homo sapiens GN=MGAT4B PE=1 SV=1	2	-4.6355	1.12853	-4.10886	3.76077	-1.21508	2.50399	-2.17142	5.0364	-2.26306	-2.81086	1.07304	0.191583	0.643305
>sp|Q6QNY1|BL1S2_HUMAN Biogenesis of lysosome-related organelles complex 1 subunit 2 OS=Homo sapiens GN=BLOC1S2 PE=1 SV=1	Q6QNY1	BL1S2_HUMAN	BL1S2_HUMAN Biogenesis of lysosome-related organelles complex 1 subunit 2 OS=Homo sapiens GN=BLOC1S2 PE=1 SV=1	2	-0.794859	1.09255	-0.699811	-1.42164	-0.729509	0.455613	0.870084	0.0174975	0.466334	1.00221	1.073	1.33073	0.0466949
>sp|Q8WUA4|TF3C2_HUMAN General transcription factor 3C polypeptide 2 OS=Homo sapiens GN=GTF3C2 PE=1 SV=2	Q8WUA4	TF3C2_HUMAN	TF3C2_HUMAN General transcription factor 3C polypeptide 2 OS=Homo sapiens GN=GTF3C2 PE=1 SV=2	2	0.190506	0.127454	-1.65828	0.854474	-2.17779	0.780395	-0.970469	1.58352	0.579898	0.72365	1.07213	0.759684	0.173907
>sp|Q9UBP4|DKK3_HUMAN Dickkopf-related protein 3 OS=Homo sapiens GN=DKK3 PE=1 SV=2	Q9UBP4	DKK3_HUMAN	DKK3_HUMAN Dickkopf-related protein 3 OS=Homo sapiens GN=DKK3 PE=1 SV=2	5	-0.119254	-0.379166	-0.325549	0.915345	-2.70323	1.35236	-0.246081	2.75303	-1.11909	0.00677594	1.07177	0.570869	0.268616
>sp|Q96RE7|NACC1_HUMAN Nucleus accumbens-associated protein 1 OS=Homo sapiens GN=NACC1 PE=1 SV=1	Q96RE7	NACC1_HUMAN	NACC1_HUMAN Nucleus accumbens-associated protein 1 OS=Homo sapiens GN=NACC1 PE=1 SV=1	1	-1.69269	0.219464	0.62912	-2.06362	-0.0933046	-1.46193	1.24715	2.12608	0.352472	0.0917724	1.07131	0.656121	0.220739
>sp|P0CG29|GST2_HUMAN Glutathione S-transferase theta-2 OS=Homo sapiens GN=GSTT2 PE=1 SV=1	P0CG29	GST2_HUMAN	GST2_HUMAN Glutathione S-transferase theta-2 OS=Homo sapiens GN=GSTT2 PE=1 SV=1	4	-1.34712	-0.157367	-0.0943178	-0.0946698	-0.705413	-0.46811	0.538356	0.746941	2.84611	-0.709377	1.07056	0.818936	0.151727
>sp|O94992|HEXI1_HUMAN Protein HEXIM1 OS=Homo sapiens GN=HEXIM1 PE=1 SV=1	O94992	HEXI1_HUMAN	HEXI1_HUMAN Protein HEXIM1 OS=Homo sapiens GN=HEXIM1 PE=1 SV=1	2	0.191974	-0.87893	0.214835	-1.88034	-0.0556047	1.53337	-0.414045	1.6044	-1.65139	1.86932	1.06995	0.661114	0.218216
>sp|Q13526|PIN1_HUMAN Peptidyl-prolyl cis-trans isomerase NIMA-interacting 1 OS=Homo sapiens GN=PIN1 PE=1 SV=1	Q13526	PIN1_HUMAN	PIN1_HUMAN Peptidyl-prolyl cis-trans isomerase NIMA-interacting 1 OS=Homo sapiens GN=PIN1 PE=1 SV=1	5	-0.184919	-0.560612	-1.06541	0.315436	-0.720117	0.220833	0.7411	0.0591898	1.77315	0.337678	1.06952	1.60332	0.0249275
>sp|Q9BYD2|RM09_HUMAN 39S ribosomal protein L9, mitochondrial OS=Homo sapiens GN=MRPL9 PE=1 SV=2	Q9BYD2	RM09_HUMAN	RM09_HUMAN 39S ribosomal protein L9, mitochondrial OS=Homo sapiens GN=MRPL9 PE=1 SV=2	8	0.21746	-0.579931	0.706784	-1.60863	-1.14259	-0.0830341	0.19313	1.87057	-1.20772	2.16729	1.06943	0.704106	0.197649
>sp|Q6ZN30|BNC2_HUMAN Zinc finger protein basonuclin-2 OS=Homo sapiens GN=BNC2 PE=1 SV=1	Q6ZN30	BNC2_HUMAN	BNC2_HUMAN Zinc finger protein basonuclin-2 OS=Homo sapiens GN=BNC2 PE=1 SV=1	1	-0.120213	-0.177917	-0.576205	-0.92448	-0.720884	1.17087	0.532329	2.03582	-1.22155	0.290726	1.06558	1.02799	0.0937593
>sp|O75427|LRCH4_HUMAN Leucine-rich repeat and calponin homology domain-containing protein 4 OS=Homo sapiens GN=LRCH4 PE=1 SV=2	O75427	LRCH4_HUMAN	LRCH4_HUMAN Leucine-rich repeat and calponin homology domain-containing protein 4 OS=Homo sapiens GN=LRCH4 PE=1 SV=2	1	0.0343622	-0.41083	0.537846	-1.3324	-1.03223	0.540583	0.251983	1.01058	0.661929	0.647424	1.06315	1.72398	0.0188808
>sp|O95777|LSM8_HUMAN U6 snRNA-associated Sm-like protein LSm8 OS=Homo sapiens GN=LSM8 PE=1 SV=3	O95777	LSM8_HUMAN	LSM8_HUMAN U6 snRNA-associated Sm-like protein LSm8 OS=Homo sapiens GN=LSM8 PE=1 SV=3	5	-1.02065	-0.430563	0.182337	-0.769854	-0.350484	1.30328	-0.553736	1.69469	0.0221386	0.459541	1.06303	1.3083	0.0491697
>sp|Q96F10|SAT2_HUMAN Diamine acetyltransferase 2 OS=Homo sapiens GN=SAT2 PE=1 SV=1	Q96F10	SAT2_HUMAN	SAT2_HUMAN Diamine acetyltransferase 2 OS=Homo sapiens GN=SAT2 PE=1 SV=1	1	-1.22451	-0.494418	0.661516	-1.03071	-0.39561	0.611479	-1.1656	0.732012	0.470417	2.18223	1.06285	0.894433	0.127517
>sp|P07197|NFM_HUMAN Neurofilament medium polypeptide OS=Homo sapiens GN=NEFM PE=1 SV=3	P07197	NFM_HUMAN	NFM_HUMAN Neurofilament medium polypeptide OS=Homo sapiens GN=NEFM PE=1 SV=3	1	-0.794776	0.901164	0.593971	-1.65093	-1.26665	0.12914	1.61954	0.283193	-0.525467	1.5859	1.06191	0.832986	0.146897
>sp|P16885|PLCG2_HUMAN 1-phosphatidylinositol 4,5-bisphosphate phosphodiesterase gamma-2 OS=Homo sapiens GN=PLCG2 PE=1 SV=4	P16885	PLCG2_HUMAN	PLCG2_HUMAN 1-phosphatidylinositol 4,5-bisphosphate phosphodiesterase gamma-2 OS=Homo sapiens GN=PLCG2 PE=1 SV=4	8	-4.03511	0.106391	0.961156	0.768838	-0.552891	1.53855	-0.306853	1.99167	-0.143744	-0.529044	1.06044	0.466157	0.341856
>sp|Q9BYX4|IFIH1_HUMAN Interferon-induced helicase C domain-containing protein 1 OS=Homo sapiens GN=IFIH1 PE=1 SV=3	Q9BYX4	IFIH1_HUMAN	IFIH1_HUMAN Interferon-induced helicase C domain-containing protein 1 OS=Homo sapiens GN=IFIH1 PE=1 SV=3	2	0.127415	-1.00035	-2.58682	0.772716	-0.02408	-1.2463	1.49937	0.811811	0.793957	0.728644	1.05972	0.714385	0.193026
>sp|Q9UMR5|PPT2_HUMAN Lysosomal thioesterase PPT2 OS=Homo sapiens GN=PPT2 PE=1 SV=4	Q9UMR5	PPT2_HUMAN	PPT2_HUMAN Lysosomal thioesterase PPT2 OS=Homo sapiens GN=PPT2 PE=1 SV=4	1	-1.0598	-0.382323	-0.958046	-0.0642667	-0.123483	1.35671	0.575554	-0.565902	1.22233	0.117934	1.05891	1.47808	0.0332601
>tr|Q9GZQ5|Q9GZQ5_HUMAN Menin (Fragment) OS=Homo sapiens GN=MEN1 PE=1 SV=1	Q9GZQ5	Q9GZQ5_HUMAN	Q9GZQ5_HUMAN Menin (Fragment) OS=Homo sapiens GN=MEN1 PE=1 SV=1	1	0.201798	-2.42737	-2.89133	0.927808	1.03361	1.21335	-0.521965	1.11911	0.913527	-0.589401	1.05802	0.536457	0.290766
>tr|C9J8T6|C9J8T6_HUMAN Cytochrome c oxidase copper chaperone OS=Homo sapiens GN=COX17 PE=1 SV=1	C9J8T6	C9J8T6_HUMAN	C9J8T6_HUMAN Cytochrome c oxidase copper chaperone OS=Homo sapiens GN=COX17 PE=1 SV=1	1	-1.81573	0.516442	-0.458897	-0.597676	-0.223649	-0.83669	1.11314	0.545573	0.56907	1.31826	1.05777	1.08383	0.0824457
>tr|E9PQY2|E9PQY2_HUMAN Prefoldin subunit 4 OS=Homo sapiens GN=PFDN4 PE=1 SV=1	E9PQY2	E9PQY2_HUMAN	E9PQY2_HUMAN Prefoldin subunit 4 OS=Homo sapiens GN=PFDN4 PE=1 SV=1	1	-1.28264	-0.190887	-0.246722	-0.245458	-1.3977	4.72272	-1.84316	0.938916	-1.939	0.0450655	1.05759	0.375708	0.42101
>sp|Q93050|VPP1_HUMAN V-type proton ATPase 116 kDa subunit a isoform 1 OS=Homo sapiens GN=ATP6V0A1 PE=1 SV=3	Q93050	VPP1_HUMAN	VPP1_HUMAN V-type proton ATPase 116 kDa subunit a isoform 1 OS=Homo sapiens GN=ATP6V0A1 PE=1 SV=3	4	-0.358572	-0.662641	0.292909	-1.85873	0.182015	-0.629954	-0.009547	1.6087	0.162616	1.72519	1.0524	0.918831	0.12055
>sp|P20339|RAB5A_HUMAN Ras-related protein Rab-5A OS=Homo sapiens GN=RAB5A PE=1 SV=2	P20339	RAB5A_HUMAN	RAB5A_HUMAN Ras-related protein Rab-5A OS=Homo sapiens GN=RAB5A PE=1 SV=2	5	-1.45675	0.683573	-1.00737	-0.519008	-0.552348	1.90742	-0.632836	1.94085	-1.2213	0.412324	1.05167	0.718086	0.191388
>sp|Q71RC2|LARP4_HUMAN La-related protein 4 OS=Homo sapiens GN=LARP4 PE=1 SV=3	Q71RC2	LARP4_HUMAN	LARP4_HUMAN La-related protein 4 OS=Homo sapiens GN=LARP4 PE=1 SV=3	2	-0.606384	-0.90348	0.775545	-0.454108	-0.782304	-0.719629	0.662826	1.08201	0.346071	1.91555	1.05151	1.08748	0.0817555
>sp|Q5JPH6|SYEM_HUMAN Probable glutamate--tRNA ligase, mitochondrial OS=Homo sapiens GN=EARS2 PE=1 SV=2	Q5JPH6	SYEM_HUMAN	SYEM_HUMAN Probable glutamate--tRNA ligase, mitochondrial OS=Homo sapiens GN=EARS2 PE=1 SV=2	2	-2.24622	-0.500842	0.496391	-0.322839	-0.176068	-0.683884	-1.41863	2.05618	0.272689	2.27905	1.051	0.588617	0.257859
>sp|Q8IXI1|MIRO2_HUMAN Mitochondrial Rho GTPase 2 OS=Homo sapiens GN=RHOT2 PE=1 SV=2	Q8IXI1	MIRO2_HUMAN	MIRO2_HUMAN Mitochondrial Rho GTPase 2 OS=Homo sapiens GN=RHOT2 PE=1 SV=2	6	-2.12636	-0.919562	1.14203	-0.0340527	-0.296648	0.766626	0.681566	0.179517	0.604235	0.787753	1.05086	1.0386	0.0914962
>sp|Q5QJE6|TDIF2_HUMAN Deoxynucleotidyltransferase terminal-interacting protein 2 OS=Homo sapiens GN=DNTTIP2 PE=1 SV=2	Q5QJE6	TDIF2_HUMAN	TDIF2_HUMAN Deoxynucleotidyltransferase terminal-interacting protein 2 OS=Homo sapiens GN=DNTTIP2 PE=1 SV=2	4	-1.51264	0.493168	1.52776	-1.06943	-1.82325	0.668252	0.371592	0.84066	-0.431557	1.41714	1.0501	0.753059	0.17658
>sp|P62745|RHOB_HUMAN Rho-related GTP-binding protein RhoB OS=Homo sapiens GN=RHOB PE=1 SV=1	P62745	RHOB_HUMAN	RHOB_HUMAN Rho-related GTP-binding protein RhoB OS=Homo sapiens GN=RHOB PE=1 SV=1	7	-0.783276	0.409138	0.238184	-0.712971	-1.05196	-1.23434	0.973334	-0.53544	2.17549	1.96199	1.04838	0.716249	0.192199
>sp|P09525|ANXA4_HUMAN Annexin A4 OS=Homo sapiens GN=ANXA4 PE=1 SV=4	P09525	ANXA4_HUMAN	ANXA4_HUMAN Annexin A4 OS=Homo sapiens GN=ANXA4 PE=1 SV=4	21	-0.602459	0.375992	-0.0286599	-1.0427	-1.03405	-0.00270617	1.59846	0.466707	-0.589517	1.43447	1.04786	1.15001	0.0707929
>tr|A0A087WW89|A0A087WW89_HUMAN Protein IGHV3-72 OS=Homo sapiens GN=IGHV3-72 PE=1 SV=1	A0A087WW89	A0A087WW89_HUMAN	A0A087WW89_HUMAN Protein IGHV3-72 OS=Homo sapiens GN=IGHV3-72 PE=1 SV=1	4	-1.25431	-4.45451	-5.89422	0.149527	5.21429	4.39202	-3.91769	6.38313	-4.03986	-3.83394	1.04458	0.131993	0.737915
>tr|H7C0G1|H7C0G1_HUMAN Transmembrane protein 245 (Fragment) OS=Homo sapiens GN=TMEM245 PE=1 SV=1	H7C0G1	H7C0G1_HUMAN	H7C0G1_HUMAN Transmembrane protein 245 (Fragment) OS=Homo sapiens GN=TMEM245 PE=1 SV=1	1	-1.89953	-1.5262	0.540343	1.50718	-1.25737	2.65146	-0.543256	1.87672	-1.9381	0.537879	1.04406	0.45441	0.351229
>sp|Q96BI3|APH1A_HUMAN Gamma-secretase subunit APH-1A OS=Homo sapiens GN=APH1A PE=1 SV=1	Q96BI3	APH1A_HUMAN	APH1A_HUMAN Gamma-secretase subunit APH-1A OS=Homo sapiens GN=APH1A PE=1 SV=1	1	-0.591876	-0.839858	0.416447	-0.76452	-0.556134	0.612067	-0.505691	0.966908	0.180912	1.62582	1.04319	1.40139	0.0396835
>sp|Q9Y5Z7|HCFC2_HUMAN Host cell factor 2 OS=Homo sapiens GN=HCFC2 PE=1 SV=1	Q9Y5Z7	HCFC2_HUMAN	HCFC2_HUMAN Host cell factor 2 OS=Homo sapiens GN=HCFC2 PE=1 SV=1	1	0.245875	0.752784	-0.929085	-1.02074	-1.53596	1.17872	0.12755	1.49862	-0.619149	0.528162	1.04021	0.977214	0.105387
>sp|Q14746|COG2_HUMAN Conserved oligomeric Golgi complex subunit 2 OS=Homo sapiens GN=COG2 PE=1 SV=1	Q14746	COG2_HUMAN	COG2_HUMAN Conserved oligomeric Golgi complex subunit 2 OS=Homo sapiens GN=COG2 PE=1 SV=1	9	0.795038	-0.745475	-1.45219	0.331059	-1.44147	0.94918	-0.10265	0.653718	0.226225	0.943951	1.03669	1.13308	0.0736072
>sp|P49914|MTHFS_HUMAN 5-formyltetrahydrofolate cyclo-ligase OS=Homo sapiens GN=MTHFS PE=1 SV=2	P49914	MTHFS_HUMAN	MTHFS_HUMAN 5-formyltetrahydrofolate cyclo-ligase OS=Homo sapiens GN=MTHFS PE=1 SV=2	1	-0.812387	0.641003	-0.0207067	-0.546919	-1.58674	0.648696	0.991498	0.673192	-0.527238	1.06816	1.03601	1.22623	0.0593982
>sp|Q14689|DIP2A_HUMAN Disco-interacting protein 2 homolog A OS=Homo sapiens GN=DIP2A PE=1 SV=2	Q14689	DIP2A_HUMAN	DIP2A_HUMAN Disco-interacting protein 2 homolog A OS=Homo sapiens GN=DIP2A PE=1 SV=2	4	-0.864365	0.691423	0.577685	-1.10848	-1.73189	1.25321	0.311265	0.302342	1.00017	-0.12451	1.03562	1.03467	0.0923281
>sp|Q8N128|F177A_HUMAN Protein FAM177A1 OS=Homo sapiens GN=FAM177A1 PE=1 SV=1	Q8N128	F177A_HUMAN	F177A_HUMAN Protein FAM177A1 OS=Homo sapiens GN=FAM177A1 PE=1 SV=1	2	-1.92183	1.36951	0.888818	-2.5287	-0.219777	1.31253	1.12771	0.71691	-1.28	0.888806	1.03559	0.551361	0.280956
>sp|Q9BXK5|B2L13_HUMAN Bcl-2-like protein 13 OS=Homo sapiens GN=BCL2L13 PE=1 SV=1	Q9BXK5	B2L13_HUMAN	B2L13_HUMAN Bcl-2-like protein 13 OS=Homo sapiens GN=BCL2L13 PE=1 SV=1	6	-1.20646	0.45651	1.08082	-0.650316	-1.738	0.533562	0.221287	0.6802	-0.134133	1.81726	1.03512	0.880562	0.131655
>sp|Q8N9F7|GDPD1_HUMAN Glycerophosphodiester phosphodiesterase domain-containing protein 1 OS=Homo sapiens GN=GDPD1 PE=1 SV=2	Q8N9F7	GDPD1_HUMAN	GDPD1_HUMAN Glycerophosphodiester phosphodiesterase domain-containing protein 1 OS=Homo sapiens GN=GDPD1 PE=1 SV=2	2	-0.814405	-0.845516	0.0922325	-0.130518	-0.752315	0.848829	-0.13018	1.78345	-1.83517	2.05321	1.03413	0.705947	0.196813
>sp|P07332|FES_HUMAN Tyrosine-protein kinase Fes/Fps OS=Homo sapiens GN=FES PE=1 SV=3	P07332	FES_HUMAN	FES_HUMAN Tyrosine-protein kinase Fes/Fps OS=Homo sapiens GN=FES PE=1 SV=3	6	0.146473	-1.24018	0.615873	-0.623156	-1.09198	0.95685	-1.11801	1.26524	0.0214457	1.84904	1.03351	0.852912	0.14031
>sp|Q9BXC9|BBS2_HUMAN Bardet-Biedl syndrome 2 protein OS=Homo sapiens GN=BBS2 PE=1 SV=1	Q9BXC9	BBS2_HUMAN	BBS2_HUMAN Bardet-Biedl syndrome 2 protein OS=Homo sapiens GN=BBS2 PE=1 SV=1	1	-1.33808	0.519687	-1.3012	-0.134283	-0.515091	-1.07341	-1.05604	1.35901	1.27243	1.88429	1.03105	0.709177	0.195354
>sp|P67812|SC11A_HUMAN Signal peptidase complex catalytic subunit SEC11A OS=Homo sapiens GN=SEC11A PE=1 SV=1	P67812	SC11A_HUMAN	SC11A_HUMAN Signal peptidase complex catalytic subunit SEC11A OS=Homo sapiens GN=SEC11A PE=1 SV=1	5	-1.20273	0.366161	-0.981581	0.0766749	-0.469972	0.176841	1.34639	0.0341514	0.242189	1.14322	1.03085	1.46546	0.0342405
>sp|Q96FQ6|S10AG_HUMAN Protein S100-A16 OS=Homo sapiens GN=S100A16 PE=1 SV=1	Q96FQ6	S10AG_HUMAN	S10AG_HUMAN Protein S100-A16 OS=Homo sapiens GN=S100A16 PE=1 SV=1	5	-0.786297	0.55849	0.15442	-0.557879	-1.84336	1.23958	1.16236	1.86349	-1.11146	-0.477373	1.03025	0.745048	0.179867
>sp|O43155|FLRT2_HUMAN Leucine-rich repeat transmembrane protein FLRT2 OS=Homo sapiens GN=FLRT2 PE=1 SV=1	O43155	FLRT2_HUMAN	FLRT2_HUMAN Leucine-rich repeat transmembrane protein FLRT2 OS=Homo sapiens GN=FLRT2 PE=1 SV=1	5	-0.691174	0.042124	-0.495879	-0.0263625	-0.921997	0.011087	1.01414	0.93212	0.713175	0.384318	1.02963	2.34837	0.00448358
>sp|Q6NSW5|FA45B_HUMAN Putative protein FAM45B OS=Homo sapiens GN=FAM45BP PE=5 SV=1	Q6NSW5	FA45B_HUMAN	FA45B_HUMAN Putative protein FAM45B OS=Homo sapiens GN=FAM45BP PE=5 SV=1	3	-1.08382	-1.12767	-0.0413114	-0.0666472	0.0773211	0.864453	0.255814	0.283147	1.36833	0.130186	1.02881	1.68848	0.0204889
>sp|Q8IYS0|GRM1C_HUMAN GRAM domain-containing protein 1C OS=Homo sapiens GN=GRAMD1C PE=1 SV=2	Q8IYS0	GRM1C_HUMAN	GRM1C_HUMAN GRAM domain-containing protein 1C OS=Homo sapiens GN=GRAMD1C PE=1 SV=2	1	-2.65663	2.59687	0.0924414	-0.488127	-2.46961	1.50715	-1.3861	0.562222	-0.0495084	1.57617	1.027	0.420005	0.380185
>tr|F8WBW9|F8WBW9_HUMAN Catechol O-methyltransferase OS=Homo sapiens GN=COMT PE=1 SV=1	F8WBW9	F8WBW9_HUMAN	F8WBW9_HUMAN Catechol O-methyltransferase OS=Homo sapiens GN=COMT PE=1 SV=1	1	-1.20234	0.863018	0.361024	-1.49235	-0.785154	0.600246	1.18272	1.04802	-1.19044	1.2353	1.02633	0.824958	0.149638
>sp|Q9H0A8|COMD4_HUMAN COMM domain-containing protein 4 OS=Homo sapiens GN=COMMD4 PE=1 SV=1	Q9H0A8	COMD4_HUMAN	COMD4_HUMAN COMM domain-containing protein 4 OS=Homo sapiens GN=COMMD4 PE=1 SV=1	3	-0.889368	0.565922	-0.797861	-1.35788	-0.992264	0.123476	-0.45193	1.28896	-0.0720931	0.76489	1.02495	1.27415	0.0531922
>sp|Q9UBG0|MRC2_HUMAN C-type mannose receptor 2 OS=Homo sapiens GN=MRC2 PE=1 SV=2	Q9UBG0	MRC2_HUMAN	MRC2_HUMAN C-type mannose receptor 2 OS=Homo sapiens GN=MRC2 PE=1 SV=2	7	-2.16295	-0.457119	0.518219	-0.565983	0.264041	-0.417262	-0.656582	2.17038	0.201892	1.42027	1.0245	0.719017	0.190978
>sp|P27169|PON1_HUMAN Serum paraoxonase/arylesterase 1 OS=Homo sapiens GN=PON1 PE=1 SV=3	P27169	PON1_HUMAN	PON1_HUMAN Serum paraoxonase/arylesterase 1 OS=Homo sapiens GN=PON1 PE=1 SV=3	8	0.746291	-3.55871	-8.66319	2.80034	3.79496	3.3745	-2.20887	-0.373871	6.27401	-6.83414	1.02239	0.119496	0.759458
>sp|Q9Y3A4|RRP7A_HUMAN Ribosomal RNA-processing protein 7 homolog A OS=Homo sapiens GN=RRP7A PE=1 SV=2	Q9Y3A4	RRP7A_HUMAN	RRP7A_HUMAN Ribosomal RNA-processing protein 7 homolog A OS=Homo sapiens GN=RRP7A PE=1 SV=2	1	0.401675	-2.4814	-0.818727	-0.179687	0.382241	1.26945	-1.28994	0.272319	2.06608	0.0906802	1.0209	0.643703	0.227142
>sp|Q14061|COX17_HUMAN Cytochrome c oxidase copper chaperone OS=Homo sapiens GN=COX17 PE=1 SV=2	Q14061	COX17_HUMAN	COX17_HUMAN Cytochrome c oxidase copper chaperone OS=Homo sapiens GN=COX17 PE=1 SV=2	2	-1.13526	0.630034	-0.417062	-1.16154	-0.199153	-0.622348	0.935749	0.403615	1.07814	1.02473	1.02057	1.23791	0.0578216
>sp|O75051|PLXA2_HUMAN Plexin-A2 OS=Homo sapiens GN=PLXNA2 PE=1 SV=4	O75051	PLXA2_HUMAN	PLXA2_HUMAN Plexin-A2 OS=Homo sapiens GN=PLXNA2 PE=1 SV=4	12	-0.70104	-0.736043	-0.734642	-0.471472	0.264347	-0.0687447	-1.77599	2.53569	1.33501	0.69714	1.02039	0.681674	0.208126
>tr|C9J660|C9J660_HUMAN Sulfatase-modifying factor 2 OS=Homo sapiens GN=SUMF2 PE=1 SV=1	C9J660	C9J660_HUMAN	C9J660_HUMAN Sulfatase-modifying factor 2 OS=Homo sapiens GN=SUMF2 PE=1 SV=1	1	0.00646088	1.46858	-0.408562	-1.35812	-2.32805	2.40287	-0.0727838	1.03908	-1.74739	0.855321	1.01936	0.509676	0.30926
>sp|Q6P4A7|SFXN4_HUMAN Sideroflexin-4 OS=Homo sapiens GN=SFXN4 PE=1 SV=1	Q6P4A7	SFXN4_HUMAN	SFXN4_HUMAN Sideroflexin-4 OS=Homo sapiens GN=SFXN4 PE=1 SV=1	2	-0.252085	-0.762344	-1.21892	-0.554409	0.156879	1.19088	-0.75451	0.45524	0.848321	0.725439	1.01925	1.4379	0.0364838
>sp|Q9Y6R0|NUMBL_HUMAN Numb-like protein OS=Homo sapiens GN=NUMBL PE=1 SV=1	Q9Y6R0	NUMBL_HUMAN	NUMBL_HUMAN Numb-like protein OS=Homo sapiens GN=NUMBL PE=1 SV=1	7	-0.477627	-0.531345	-0.429957	-1.20868	0.494398	0.730084	0.447502	1.60549	-0.0820686	0.241011	1.01905	1.48717	0.0325708
>sp|Q9P2D7|DYH1_HUMAN Dynein heavy chain 1, axonemal OS=Homo sapiens GN=DNAH1 PE=2 SV=4	Q9P2D7	DYH1_HUMAN	DYH1_HUMAN Dynein heavy chain 1, axonemal OS=Homo sapiens GN=DNAH1 PE=2 SV=4	1	-2.56516	-3.92306	-3.86901	3.96687	2.41454	0.998045	-0.727334	1.33312	-0.294289	-0.197056	1.01766	0.245387	0.568346
>sp|Q15526|SURF1_HUMAN Surfeit locus protein 1 OS=Homo sapiens GN=SURF1 PE=1 SV=1	Q15526	SURF1_HUMAN	SURF1_HUMAN Surfeit locus protein 1 OS=Homo sapiens GN=SURF1 PE=1 SV=1	2	-0.724275	-0.963449	-0.866142	0.789622	-0.625645	-0.865467	0.779098	0.240978	0.154486	2.38495	1.01679	0.850701	0.141026
>sp|Q8IXM3|RM41_HUMAN 39S ribosomal protein L41, mitochondrial OS=Homo sapiens GN=MRPL41 PE=1 SV=1	Q8IXM3	RM41_HUMAN	RM41_HUMAN 39S ribosomal protein L41, mitochondrial OS=Homo sapiens GN=MRPL41 PE=1 SV=1	4	-1.12079	-0.390464	-0.00908055	-0.2609	-0.404322	0.10915	0.666661	0.394739	0.301607	1.42602	1.01675	2.0578	0.00875394
>sp|O95989|NUDT3_HUMAN Diphosphoinositol polyphosphate phosphohydrolase 1 OS=Homo sapiens GN=NUDT3 PE=1 SV=1	O95989	NUDT3_HUMAN	NUDT3_HUMAN Diphosphoinositol polyphosphate phosphohydrolase 1 OS=Homo sapiens GN=NUDT3 PE=1 SV=1	2	-2.14681	-1.11471	0.229436	1.44307	-0.832339	1.84463	0.264248	0.721909	-0.121393	-0.0530438	1.01554	0.719018	0.190978
>sp|Q96AP7|ESAM_HUMAN Endothelial cell-selective adhesion molecule OS=Homo sapiens GN=ESAM PE=1 SV=1	Q96AP7	ESAM_HUMAN	ESAM_HUMAN Endothelial cell-selective adhesion molecule OS=Homo sapiens GN=ESAM PE=1 SV=1	10	-1.09841	1.01917	-0.187843	-0.558696	-1.47401	0.612363	0.494267	1.00613	-1.09285	1.75484	1.01491	0.827288	0.148837
>sp|O15446|RPA34_HUMAN DNA-directed RNA polymerase I subunit RPA34 OS=Homo sapiens GN=CD3EAP PE=1 SV=1	O15446	RPA34_HUMAN	RPA34_HUMAN DNA-directed RNA polymerase I subunit RPA34 OS=Homo sapiens GN=CD3EAP PE=1 SV=1	1	-0.151602	0.943138	-0.563572	-1.50417	-1.11375	-0.108588	0.803691	0.710068	0.252292	1.02668	1.01482	1.19968	0.0631416
>sp|O43854|EDIL3_HUMAN EGF-like repeat and discoidin I-like domain-containing protein 3 OS=Homo sapiens GN=EDIL3 PE=1 SV=1	O43854	EDIL3_HUMAN	EDIL3_HUMAN EGF-like repeat and discoidin I-like domain-containing protein 3 OS=Homo sapiens GN=EDIL3 PE=1 SV=1	2	-1.04481	0.731272	0.0351734	-1.41771	-0.871714	-0.190939	-0.358509	0.363548	2.11157	0.574999	1.01369	0.91011	0.122996
>sp|Q7L1V2|MON1B_HUMAN Vacuolar fusion protein MON1 homolog B OS=Homo sapiens GN=MON1B PE=1 SV=1	Q7L1V2	MON1B_HUMAN	MON1B_HUMAN Vacuolar fusion protein MON1 homolog B OS=Homo sapiens GN=MON1B PE=1 SV=1	1	0.0532291	1.1628	-1.38397	-2.3374	-0.0662997	1.56278	-0.481348	-0.682424	1.09714	0.998805	1.01332	0.660725	0.218411
>sp|O43324|MCA3_HUMAN Eukaryotic translation elongation factor 1 epsilon-1 OS=Homo sapiens GN=EEF1E1 PE=1 SV=1	O43324	MCA3_HUMAN	MCA3_HUMAN Eukaryotic translation elongation factor 1 epsilon-1 OS=Homo sapiens GN=EEF1E1 PE=1 SV=1	4	-1.5017	1.05332	1.33652	-1.38368	-1.7018	-0.106262	0.423226	1.47994	-1.15812	2.21792	1.01081	0.535756	0.291235
>tr|H0YET9|H0YET9_HUMAN Beta-arrestin-1 (Fragment) OS=Homo sapiens GN=ARRB1 PE=1 SV=1	H0YET9	H0YET9_HUMAN	H0YET9_HUMAN Beta-arrestin-1 (Fragment) OS=Homo sapiens GN=ARRB1 PE=1 SV=1	1	-0.471922	0.0540391	-2.22173	1.29838	-1.46844	-1.76195	2.12861	1.65072	1.49639	-1.27378	1.00993	0.456799	0.349302
>sp|Q6ICL3|TNG2_HUMAN Transport and Golgi organization protein 2 homolog OS=Homo sapiens GN=TANGO2 PE=2 SV=1	Q6ICL3	TNG2_HUMAN	TNG2_HUMAN Transport and Golgi organization protein 2 homolog OS=Homo sapiens GN=TANGO2 PE=2 SV=1	2	-0.692168	-1.03338	0.205122	-0.823222	0.000655096	-0.528349	0.627547	1.05093	0.739922	0.812135	1.00904	1.60094	0.0250646
>sp|Q99614|TTC1_HUMAN Tetratricopeptide repeat protein 1 OS=Homo sapiens GN=TTC1 PE=1 SV=1	Q99614	TTC1_HUMAN	TTC1_HUMAN Tetratricopeptide repeat protein 1 OS=Homo sapiens GN=TTC1 PE=1 SV=1	9	0.143267	-0.887102	0.956278	-1.98574	-0.662968	1.1382	0.144764	0.841997	-0.584468	1.06676	1.0087	0.892601	0.128056
>sp|Q7Z745|MRO2B_HUMAN Maestro heat-like repeat-containing protein family member 2B OS=Homo sapiens GN=MROH2B PE=2 SV=3	Q7Z745	MRO2B_HUMAN	MRO2B_HUMAN Maestro heat-like repeat-containing protein family member 2B OS=Homo sapiens GN=MROH2B PE=2 SV=3	1	-0.28113	0.71846	-0.481434	-0.547667	-1.92982	-1.41242	1.27182	1.3406	0.655224	0.660746	1.00751	0.788491	0.162745
>sp|P49591|SYSC_HUMAN Serine--tRNA ligase, cytoplasmic OS=Homo sapiens GN=SARS PE=1 SV=3	P49591	SYSC_HUMAN	SYSC_HUMAN Serine--tRNA ligase, cytoplasmic OS=Homo sapiens GN=SARS PE=1 SV=3	21	-0.852981	0.847078	-0.00394483	-0.593526	-1.88047	-0.0710526	0.870173	0.477595	0.490721	0.782388	1.00673	1.15447	0.0700701
>sp|P10253|LYAG_HUMAN Lysosomal alpha-glucosidase OS=Homo sapiens GN=GAA PE=1 SV=4	P10253	LYAG_HUMAN	LYAG_HUMAN Lysosomal alpha-glucosidase OS=Homo sapiens GN=GAA PE=1 SV=4	10	0.943861	-0.399472	-1.50853	-0.152366	-0.647639	-0.309365	0.727688	1.31027	1.42353	0.117328	1.00672	1.05321	0.0884691
>sp|Q7Z4H8|KDEL2_HUMAN KDEL motif-containing protein 2 OS=Homo sapiens GN=KDELC2 PE=1 SV=2	Q7Z4H8	KDEL2_HUMAN	KDEL2_HUMAN KDEL motif-containing protein 2 OS=Homo sapiens GN=KDELC2 PE=1 SV=2	3	-1.55716	0.183782	2.57765	-0.625161	-2.66874	1.52989	-0.0670687	0.71851	0.805446	-0.0550366	1.00427	0.50199	0.314782
>sp|Q7L592|NDUF7_HUMAN Protein arginine methyltransferase NDUFAF7, mitochondrial OS=Homo sapiens GN=NDUFAF7 PE=1 SV=1	Q7L592	NDUF7_HUMAN	NDUF7_HUMAN Protein arginine methyltransferase NDUFAF7, mitochondrial OS=Homo sapiens GN=NDUFAF7 PE=1 SV=1	4	0.83236	0.186106	-0.60291	-0.949474	-1.58757	1.84412	0.580273	-0.440674	0.215289	0.699877	1.00407	0.943793	0.113817
>tr|C9JAB9|C9JAB9_HUMAN Cytoplasmic protein NCK1 (Fragment) OS=Homo sapiens GN=NCK1 PE=1 SV=1	C9JAB9	C9JAB9_HUMAN	C9JAB9_HUMAN Cytoplasmic protein NCK1 (Fragment) OS=Homo sapiens GN=NCK1 PE=1 SV=1	1	-0.688474	-1.15669	-0.790876	-0.020018	0.143932	0.536191	0.701872	1.30278	0.0296977	-0.072097	1.00211	1.68409	0.0206972
>sp|O75167|PHAR2_HUMAN Phosphatase and actin regulator 2 OS=Homo sapiens GN=PHACTR2 PE=1 SV=2	O75167	PHAR2_HUMAN	PHAR2_HUMAN Phosphatase and actin regulator 2 OS=Homo sapiens GN=PHACTR2 PE=1 SV=2	3	0.0864692	-0.268461	-0.261115	-1.41254	-0.285203	0.507497	0.0347261	0.297304	1.14352	0.886285	1.00204	1.82801	0.0148592
>sp|P78332|RBM6_HUMAN RNA-binding protein 6 OS=Homo sapiens GN=RBM6 PE=1 SV=5	P78332	RBM6_HUMAN	RBM6_HUMAN RNA-binding protein 6 OS=Homo sapiens GN=RBM6 PE=1 SV=5	2	-0.379879	-0.218954	-0.318984	-0.945265	-0.542585	1.05411	-1.6933	2.29995	1.41256	-0.477004	1.0004	0.690185	0.204087
>sp|P06730|IF4E_HUMAN Eukaryotic translation initiation factor 4E OS=Homo sapiens GN=EIF4E PE=1 SV=2	P06730	IF4E_HUMAN	IF4E_HUMAN Eukaryotic translation initiation factor 4E OS=Homo sapiens GN=EIF4E PE=1 SV=2	5	-0.824302	0.363119	0.529812	-1.68407	-0.35399	0.709663	-0.241701	0.818021	1.6489	0.0971659	1.0003	1.04398	0.0903695
>sp|Q7Z6M4|MTEF4_HUMAN Transcription termination factor 4, mitochondrial OS=Homo sapiens GN=MTERF4 PE=1 SV=3	Q7Z6M4	MTEF4_HUMAN	MTEF4_HUMAN Transcription termination factor 4, mitochondrial OS=Homo sapiens GN=MTERF4 PE=1 SV=3	1	1.657	-1.12321	-1.23007	-1.54487	-0.429339	0.766288	-0.886841	2.0646	1.77607	-1.39716	0.99869	0.521192	0.301167
>sp|Q9NPI6|DCP1A_HUMAN mRNA-decapping enzyme 1A OS=Homo sapiens GN=DCP1A PE=1 SV=2	Q9NPI6	DCP1A_HUMAN	DCP1A_HUMAN mRNA-decapping enzyme 1A OS=Homo sapiens GN=DCP1A PE=1 SV=2	5	-0.76065	-2.0386	-0.633426	1.49271	-0.804262	0.296031	-1.06662	3.31977	0.522065	-0.822888	0.998517	0.47906	0.331848
>sp|Q96NT5|PCFT_HUMAN Proton-coupled folate transporter OS=Homo sapiens GN=SLC46A1 PE=1 SV=1	Q96NT5	PCFT_HUMAN	PCFT_HUMAN Proton-coupled folate transporter OS=Homo sapiens GN=SLC46A1 PE=1 SV=1	1	-2.16722	0.496891	-1.1263	-0.0141535	-0.147536	-1.02169	1.94136	0.400354	-0.703304	1.41044	0.997095	0.661725	0.217909
>sp|Q8N4X5|AF1L2_HUMAN Actin filament-associated protein 1-like 2 OS=Homo sapiens GN=AFAP1L2 PE=1 SV=1	Q8N4X5	AF1L2_HUMAN	AF1L2_HUMAN Actin filament-associated protein 1-like 2 OS=Homo sapiens GN=AFAP1L2 PE=1 SV=1	1	-1.12629	1.14478	-1.7238	-0.74043	-0.130538	0.971777	0.423068	-0.524314	0.953776	0.581172	0.996349	0.946129	0.113207
>sp|P31350|RIR2_HUMAN Ribonucleoside-diphosphate reductase subunit M2 OS=Homo sapiens GN=RRM2 PE=1 SV=1	P31350	RIR2_HUMAN	RIR2_HUMAN Ribonucleoside-diphosphate reductase subunit M2 OS=Homo sapiens GN=RRM2 PE=1 SV=1	7	1.86284	-1.932	-1.92666	1.26146	-1.6627	1.37911	1.586	2.02917	-1.84476	-0.566786	0.995961	0.398543	0.399445
>sp|O94876|TMCC1_HUMAN Transmembrane and coiled-coil domains protein 1 OS=Homo sapiens GN=TMCC1 PE=1 SV=3	O94876	TMCC1_HUMAN	TMCC1_HUMAN Transmembrane and coiled-coil domains protein 1 OS=Homo sapiens GN=TMCC1 PE=1 SV=3	2	-0.772159	-0.87841	1.55387	0.236839	-2.25931	0.611956	0.624041	0.339174	-0.303624	1.5775	0.993643	0.709584	0.195172
>sp|P42330|AK1C3_HUMAN Aldo-keto reductase family 1 member C3 OS=Homo sapiens GN=AKR1C3 PE=1 SV=4	P42330	AK1C3_HUMAN	AK1C3_HUMAN Aldo-keto reductase family 1 member C3 OS=Homo sapiens GN=AKR1C3 PE=1 SV=4	7	-0.0758892	-0.0305741	0.203487	-0.294511	-2.0121	0.747697	0.582195	1.58379	-0.065408	-0.0901744	0.993538	1.07171	0.0847795
>tr|H0YG16|H0YG16_HUMAN Kinesin light chain 1 (Fragment) OS=Homo sapiens GN=KLC1 PE=1 SV=1	H0YG16	H0YG16_HUMAN	H0YG16_HUMAN Kinesin light chain 1 (Fragment) OS=Homo sapiens GN=KLC1 PE=1 SV=1	1	-1.29171	0.518559	0.957119	-0.042064	-2.38272	0.29054	1.01644	1.68646	-0.862221	0.593485	0.993105	0.659075	0.219243
>sp|Q15063|POSTN_HUMAN Periostin OS=Homo sapiens GN=POSTN PE=1 SV=2	Q15063	POSTN_HUMAN	POSTN_HUMAN Periostin OS=Homo sapiens GN=POSTN PE=1 SV=2	19	-1.17764	0.462427	-1.09735	0.0777823	-0.807407	-0.42416	-3.4011	1.21821	2.16185	2.85842	0.991082	0.377641	0.41914
>sp|Q9P2D1|CHD7_HUMAN Chromodomain-helicase-DNA-binding protein 7 OS=Homo sapiens GN=CHD7 PE=1 SV=3	Q9P2D1	CHD7_HUMAN	CHD7_HUMAN Chromodomain-helicase-DNA-binding protein 7 OS=Homo sapiens GN=CHD7 PE=1 SV=3	1	-0.00951858	0.33247	0.225814	-2.21169	-0.608148	-0.0172348	1.32422	0.89585	-0.0466248	0.527571	0.990971	0.988381	0.102712
>tr|A0A087WU06|A0A087WU06_HUMAN Gamma-tubulin complex component OS=Homo sapiens GN=TUBGCP3 PE=1 SV=1	A0A087WU06	A0A087WU06_HUMAN	A0A087WU06_HUMAN Gamma-tubulin complex component OS=Homo sapiens GN=TUBGCP3 PE=1 SV=1	1	0.394421	-0.293906	0.00677559	-0.175726	-2.32034	1.47902	0.783403	2.02478	-2.28265	0.556712	0.990007	0.52991	0.295182
>sp|P08574|CY1_HUMAN Cytochrome c1, heme protein, mitochondrial OS=Homo sapiens GN=CYC1 PE=1 SV=3	P08574	CY1_HUMAN	CY1_HUMAN Cytochrome c1, heme protein, mitochondrial OS=Homo sapiens GN=CYC1 PE=1 SV=3	6	-0.957397	1.34483	0.00263272	-1.21609	-1.43876	-0.42249	1.34488	1.11138	-0.46291	1.11154	0.989437	0.776899	0.167148
>sp|Q96GY0|ZC21A_HUMAN Zinc finger C2HC domain-containing protein 1A OS=Homo sapiens GN=ZC2HC1A PE=1 SV=2	Q96GY0	ZC21A_HUMAN	ZC21A_HUMAN Zinc finger C2HC domain-containing protein 1A OS=Homo sapiens GN=ZC2HC1A PE=1 SV=2	2	-0.37209	-0.974362	0.205764	-1.54905	0.10753	1.922	0.489575	0.485284	-0.985957	0.453808	0.989383	0.923305	0.119315
>sp|Q9HC36|MRM3_HUMAN rRNA methyltransferase 3, mitochondrial OS=Homo sapiens GN=MRM3 PE=1 SV=2	Q9HC36	MRM3_HUMAN	MRM3_HUMAN rRNA methyltransferase 3, mitochondrial OS=Homo sapiens GN=MRM3 PE=1 SV=2	3	-2.00398	-1.06052	-0.28791	-1.44257	-2.42308	-0.0352287	-2.24725	1.09803	-2.2879	1.20106	0.989356	0.551035	0.281168
>sp|Q13188|STK3_HUMAN Serine/threonine-protein kinase 3 OS=Homo sapiens GN=STK3 PE=1 SV=2	Q13188	STK3_HUMAN	STK3_HUMAN Serine/threonine-protein kinase 3 OS=Homo sapiens GN=STK3 PE=1 SV=2	3	-0.663885	0.0591562	-0.652978	-1.25077	0.0344787	0.705508	-1.01336	2.04308	0.24066	0.489055	0.987786	0.963378	0.108798
>sp|Q14392|LRC32_HUMAN Leucine-rich repeat-containing protein 32 OS=Homo sapiens GN=LRRC32 PE=1 SV=1	Q14392	LRC32_HUMAN	LRC32_HUMAN Leucine-rich repeat-containing protein 32 OS=Homo sapiens GN=LRRC32 PE=1 SV=1	5	0.432378	-2.04534	-2.10124	1.63856	-0.511149	-0.998454	0.894463	1.84735	1.45999	-0.852126	0.987604	0.49483	0.320015
>tr|A0A0C4DGV4|A0A0C4DGV4_HUMAN Hepatitis B virus x interacting protein OS=Homo sapiens GN=LAMTOR5 PE=1 SV=1	A0A0C4DGV4	A0A0C4DGV4_HUMAN	A0A0C4DGV4_HUMAN Hepatitis B virus x interacting protein OS=Homo sapiens GN=LAMTOR5 PE=1 SV=1	3	-0.392929	-1.6621	-0.789534	-0.0515115	0.113875	-1.46483	1.17187	0.922969	0.708395	0.81623	0.987367	0.905107	0.124421
>sp|Q9H9H4|VP37B_HUMAN Vacuolar protein sorting-associated protein 37B OS=Homo sapiens GN=VPS37B PE=1 SV=1	Q9H9H4	VP37B_HUMAN	VP37B_HUMAN Vacuolar protein sorting-associated protein 37B OS=Homo sapiens GN=VPS37B PE=1 SV=1	5	1.01154	-1.33843	-1.14764	-0.672527	-0.40474	-1.55277	1.13943	0.332208	2.86262	-0.396878	0.987281	0.553807	0.279378
>sp|O94919|ENDD1_HUMAN Endonuclease domain-containing 1 protein OS=Homo sapiens GN=ENDOD1 PE=1 SV=2	O94919	ENDD1_HUMAN	ENDD1_HUMAN Endonuclease domain-containing 1 protein OS=Homo sapiens GN=ENDOD1 PE=1 SV=2	9	-0.0911778	-0.429413	-2.00517	0.0752656	-0.800087	-0.877995	-1.9175	0.590053	0.931587	2.95712	0.986771	0.508432	0.310147
>sp|P06241|FYN_HUMAN Tyrosine-protein kinase Fyn OS=Homo sapiens GN=FYN PE=1 SV=3	P06241	FYN_HUMAN	FYN_HUMAN Tyrosine-protein kinase Fyn OS=Homo sapiens GN=FYN PE=1 SV=3	9	-0.61538	-0.536651	0.0480219	-0.183779	-0.818219	-0.0939249	0.2685	1.40628	0.425657	0.816661	0.985836	1.95653	0.0110527
>sp|Q9Y4K3|TRAF6_HUMAN TNF receptor-associated factor 6 OS=Homo sapiens GN=TRAF6 PE=1 SV=1	Q9Y4K3	TRAF6_HUMAN	TRAF6_HUMAN TNF receptor-associated factor 6 OS=Homo sapiens GN=TRAF6 PE=1 SV=1	4	-0.514467	-1.96511	-1.26748	-2.11211	0.481936	1.04341	-1.18846	1.6394	-1.56429	-0.379503	0.985556	0.609509	0.245748
>sp|Q96I25|SPF45_HUMAN Splicing factor 45 OS=Homo sapiens GN=RBM17 PE=1 SV=1	Q96I25	SPF45_HUMAN	SPF45_HUMAN Splicing factor 45 OS=Homo sapiens GN=RBM17 PE=1 SV=1	7	-2.18896	0.403014	0.790439	-0.508368	-0.680596	0.366422	0.38579	-0.983124	2.86569	0.101182	0.984087	0.581136	0.262339
>sp|Q9Y4D1|DAAM1_HUMAN Disheveled-associated activator of morphogenesis 1 OS=Homo sapiens GN=DAAM1 PE=1 SV=2	Q9Y4D1	DAAM1_HUMAN	DAAM1_HUMAN Disheveled-associated activator of morphogenesis 1 OS=Homo sapiens GN=DAAM1 PE=1 SV=2	4	-0.518086	-0.757831	-1.37911	-2.39157	0.165447	0.612088	-0.505557	0.549292	0.689674	-1.31139	0.983052	0.880725	0.131606
>sp|Q7Z7E8|UB2Q1_HUMAN Ubiquitin-conjugating enzyme E2 Q1 OS=Homo sapiens GN=UBE2Q1 PE=1 SV=1	Q7Z7E8	UB2Q1_HUMAN	UB2Q1_HUMAN Ubiquitin-conjugating enzyme E2 Q1 OS=Homo sapiens GN=UBE2Q1 PE=1 SV=1	2	-1.35593	-0.413665	-0.189241	0.403628	-0.78546	-0.264155	0.37303	1.90989	1.41264	-0.857099	0.982994	0.869802	0.134958
>sp|P0CG12|CTF8A_HUMAN Chromosome transmission fidelity protein 8 homolog isoform 2 OS=Homo sapiens GN=CHTF8 PE=1 SV=1	P0CG12	CTF8A_HUMAN	CTF8A_HUMAN Chromosome transmission fidelity protein 8 homolog isoform 2 OS=Homo sapiens GN=CHTF8 PE=1 SV=1	1	-0.916128	-1.13314	-0.872524	-1.11877	-0.510938	0.948424	-0.979689	-0.353381	0.560373	0.183753	0.982197	1.59783	0.0252445
>sp|Q8TDB4|HUMMR_HUMAN Protein MGARP OS=Homo sapiens GN=MGARP PE=1 SV=1	Q8TDB4	HUMMR_HUMAN	HUMMR_HUMAN Protein MGARP OS=Homo sapiens GN=MGARP PE=1 SV=1	3	-0.0670757	-0.121111	1.71455	-3.0906	-0.653906	2.16364	-0.353654	1.67878	-2.1742	1.37477	0.981497	0.394327	0.403342
>sp|Q9H4L7|SMRCD_HUMAN SWI/SNF-related matrix-associated actin-dependent regulator of chromatin subfamily A containing DEAD/H box 1 OS=Homo sapiens GN=SMARCAD1 PE=1 SV=2	Q9H4L7	SMRCD_HUMAN	SMRCD_HUMAN SWI/SNF-related matrix-associated actin-dependent regulator of chromatin subfamily A containing DEAD/H box 1 OS=Homo sapiens GN=SMARCAD1 PE=1 SV=2	3	-1.02846	0.606075	0.209494	-1.43676	-0.594221	0.878677	1.29317	-0.361575	0.676209	0.175681	0.981207	1.13644	0.0730399
>sp|Q9Y5P6|GMPPB_HUMAN Mannose-1-phosphate guanyltransferase beta OS=Homo sapiens GN=GMPPB PE=1 SV=2	Q9Y5P6	GMPPB_HUMAN	GMPPB_HUMAN Mannose-1-phosphate guanyltransferase beta OS=Homo sapiens GN=GMPPB PE=1 SV=2	7	-0.949161	-0.509116	-0.37406	-0.277177	0.632847	-1.70135	0.135412	0.907679	2.80495	1.28027	0.980725	0.610304	0.245299
>sp|O60504|VINEX_HUMAN Vinexin OS=Homo sapiens GN=SORBS3 PE=1 SV=2	O60504	VINEX_HUMAN	VINEX_HUMAN Vinexin OS=Homo sapiens GN=SORBS3 PE=1 SV=2	5	-0.559072	-0.207761	0.193827	-0.606894	-1.12873	0.284068	0.811359	0.489638	0.0756314	0.929148	0.979694	2.15997	0.00691879
>sp|O95858|TSN15_HUMAN Tetraspanin-15 OS=Homo sapiens GN=TSPAN15 PE=1 SV=1	O95858	TSN15_HUMAN	TSN15_HUMAN Tetraspanin-15 OS=Homo sapiens GN=TSPAN15 PE=1 SV=1	4	-1.91449	1.10729	1.00018	-0.585583	-2.42866	0.435113	0.519926	-0.0087137	-1.31052	2.43995	0.979404	0.481912	0.329676
>sp|O15514|RPB4_HUMAN DNA-directed RNA polymerase II subunit RPB4 OS=Homo sapiens GN=POLR2D PE=1 SV=1	O15514	RPB4_HUMAN	RPB4_HUMAN DNA-directed RNA polymerase II subunit RPB4 OS=Homo sapiens GN=POLR2D PE=1 SV=1	2	0.0408065	-0.752731	-0.9318	-0.142281	-0.308502	0.555478	0.984669	-0.201236	0.215534	1.2448	0.978749	1.81935	0.0151582
>sp|Q9NX07|TSAP1_HUMAN tRNA selenocysteine 1-associated protein 1 OS=Homo sapiens GN=TRNAU1AP PE=1 SV=1	Q9NX07	TSAP1_HUMAN	TSAP1_HUMAN tRNA selenocysteine 1-associated protein 1 OS=Homo sapiens GN=TRNAU1AP PE=1 SV=1	1	-1.15007	-0.578277	-1.11228	0.353049	-0.133243	2.74961	-1.04874	0.678531	-0.517826	0.401882	0.976855	0.681296	0.208307
>sp|Q96GY3|LIN37_HUMAN Protein lin-37 homolog OS=Homo sapiens GN=LIN37 PE=1 SV=1	Q96GY3	LIN37_HUMAN	LIN37_HUMAN Protein lin-37 homolog OS=Homo sapiens GN=LIN37 PE=1 SV=1	1	0.125996	-0.777969	-0.0385023	-0.243453	-1.56406	0.429159	1.61415	-0.965739	0.698378	0.607583	0.976304	1.02195	0.0950713
>sp|P08571|CD14_HUMAN Monocyte differentiation antigen CD14 OS=Homo sapiens GN=CD14 PE=1 SV=2	P08571	CD14_HUMAN	CD14_HUMAN Monocyte differentiation antigen CD14 OS=Homo sapiens GN=CD14 PE=1 SV=2	1	-0.473324	-0.577418	0.0358827	-0.106722	-1.41895	0.550146	-0.079484	1.57405	-0.0697775	0.36585	0.976264	1.41278	0.0386564
>sp|Q9NZD2|GLTP_HUMAN Glycolipid transfer protein OS=Homo sapiens GN=GLTP PE=1 SV=3	Q9NZD2	GLTP_HUMAN	GLTP_HUMAN Glycolipid transfer protein OS=Homo sapiens GN=GLTP PE=1 SV=3	5	-0.977003	-0.0819019	0.748349	-0.668492	-1.04777	1.15106	0.469194	1.27553	-0.66589	0.616454	0.974632	1.11294	0.0771017
>tr|A0A0B4J2D9|A0A0B4J2D9_HUMAN Protein IGKV1D-13 (Fragment) OS=Homo sapiens GN=IGKV1D-13 PE=1 SV=1	A0A0B4J2D9	A0A0B4J2D9_HUMAN	A0A0B4J2D9_HUMAN Protein IGKV1D-13 (Fragment) OS=Homo sapiens GN=IGKV1D-13 PE=1 SV=1	1	-0.526637	0.334636	-0.961527	-1.37396	-0.040122	-0.139988	-1.54472	0.635589	0.0347122	3.31634	0.97391	0.540856	0.287835
>sp|Q96PE2|ARHGH_HUMAN Rho guanine nucleotide exchange factor 17 OS=Homo sapiens GN=ARHGEF17 PE=1 SV=1	Q96PE2	ARHGH_HUMAN	ARHGH_HUMAN Rho guanine nucleotide exchange factor 17 OS=Homo sapiens GN=ARHGEF17 PE=1 SV=1	10	-2.01559	0.198485	0.788189	-1.08044	-0.570233	0.485638	-0.0922191	0.271178	0.259067	1.26508	0.973666	0.964997	0.108393
>sp|Q9H9J2|RM44_HUMAN 39S ribosomal protein L44, mitochondrial OS=Homo sapiens GN=MRPL44 PE=1 SV=1	Q9H9J2	RM44_HUMAN	RM44_HUMAN 39S ribosomal protein L44, mitochondrial OS=Homo sapiens GN=MRPL44 PE=1 SV=1	6	-0.439772	-0.807254	0.239807	0.518172	-1.59814	-0.678076	1.5062	0.337235	0.598561	1.01586	0.973394	0.993194	0.101579
>sp|Q96BW9|TAM41_HUMAN Phosphatidate cytidylyltransferase, mitochondrial OS=Homo sapiens GN=TAMM41 PE=1 SV=2	Q96BW9	TAM41_HUMAN	TAM41_HUMAN Phosphatidate cytidylyltransferase, mitochondrial OS=Homo sapiens GN=TAMM41 PE=1 SV=2	1	-1.33777	0.0332096	0.132532	-1.14782	-1.24941	0.923738	-0.280611	0.217654	-1.06806	1.50461	0.973319	0.927308	0.11822
>sp|Q9HAV0|GBB4_HUMAN Guanine nucleotide-binding protein subunit beta-4 OS=Homo sapiens GN=GNB4 PE=1 SV=3	Q9HAV0	GBB4_HUMAN	GBB4_HUMAN Guanine nucleotide-binding protein subunit beta-4 OS=Homo sapiens GN=GNB4 PE=1 SV=3	8	-0.381152	-0.438162	0.443821	-0.34075	-1.70118	-0.784324	1.07627	1.45417	0.622418	0.0773276	0.972659	1.00127	0.0997074
>sp|P15169|CBPN_HUMAN Carboxypeptidase N catalytic chain OS=Homo sapiens GN=CPN1 PE=1 SV=1	P15169	CBPN_HUMAN	CBPN_HUMAN Carboxypeptidase N catalytic chain OS=Homo sapiens GN=CPN1 PE=1 SV=1	3	-0.167579	-3.73328	-3.60833	1.6517	2.64947	1.96925	-2.83655	2.23938	1.70751	-1.42884	0.971755	0.238452	0.577495
>tr|U3KQA5|U3KQA5_HUMAN Casein kinase I isoform gamma-1 OS=Homo sapiens GN=CSNK1G1 PE=1 SV=2	U3KQA5	U3KQA5_HUMAN	U3KQA5_HUMAN Casein kinase I isoform gamma-1 OS=Homo sapiens GN=CSNK1G1 PE=1 SV=2	1	-0.528643	-0.569953	-0.995083	-1.29963	0.592471	0.3031	-1.92226	1.09269	-1.28209	3.86628	0.971713	0.40973	0.389287
>sp|Q14147|DHX34_HUMAN Probable ATP-dependent RNA helicase DHX34 OS=Homo sapiens GN=DHX34 PE=1 SV=2	Q14147	DHX34_HUMAN	DHX34_HUMAN Probable ATP-dependent RNA helicase DHX34 OS=Homo sapiens GN=DHX34 PE=1 SV=2	1	-0.599579	-1.81773	0.122332	-1.39229	1.25506	0.516258	0.0388434	1.16046	0.534646	0.171195	0.97072	0.873907	0.133688
>sp|Q969X1|LFG3_HUMAN Protein lifeguard 3 OS=Homo sapiens GN=TMBIM1 PE=1 SV=2	Q969X1	LFG3_HUMAN	LFG3_HUMAN Protein lifeguard 3 OS=Homo sapiens GN=TMBIM1 PE=1 SV=2	2	-0.612409	-0.0693487	-0.474864	-0.231693	-0.707867	0.41238	0.141741	0.143361	0.659231	1.39727	0.970033	2.22943	0.00589616
>sp|P61018|RAB4B_HUMAN Ras-related protein Rab-4B OS=Homo sapiens GN=RAB4B PE=1 SV=1	P61018	RAB4B_HUMAN	RAB4B_HUMAN Ras-related protein Rab-4B OS=Homo sapiens GN=RAB4B PE=1 SV=1	3	-0.218592	-1.77651	-1.72199	-0.137432	1.24263	0.834377	-0.890468	0.410066	0.407747	1.47578	0.96988	0.71178	0.194187
>sp|Q8IWV7|UBR1_HUMAN E3 ubiquitin-protein ligase UBR1 OS=Homo sapiens GN=UBR1 PE=1 SV=1	Q8IWV7	UBR1_HUMAN	UBR1_HUMAN E3 ubiquitin-protein ligase UBR1 OS=Homo sapiens GN=UBR1 PE=1 SV=1	5	-2.33884	0.923677	1.1481	-0.327543	-1.61971	-0.570527	1.03615	1.99188	-0.0984358	0.274107	0.9695	0.566766	0.271165
>sp|Q8WVT3|TPC12_HUMAN Trafficking protein particle complex subunit 12 OS=Homo sapiens GN=TRAPPC12 PE=1 SV=3	Q8WVT3	TPC12_HUMAN	TPC12_HUMAN Trafficking protein particle complex subunit 12 OS=Homo sapiens GN=TRAPPC12 PE=1 SV=3	5	-0.781861	-0.380777	-0.83708	0.545599	-0.839825	0.0374498	1.05453	1.12884	-0.56424	0.896351	0.969376	1.28377	0.0520275
>sp|Q92917|GPKOW_HUMAN G patch domain and KOW motifs-containing protein OS=Homo sapiens GN=GPKOW PE=1 SV=2	Q92917	GPKOW_HUMAN	GPKOW_HUMAN G patch domain and KOW motifs-containing protein OS=Homo sapiens GN=GPKOW PE=1 SV=2	5	0.397416	-1.24484	-1.27457	-0.177643	-0.108954	1.59593	-0.281621	0.282744	-1.66133	2.49484	0.967832	0.585714	0.259589
>sp|Q9UGN5|PARP2_HUMAN Poly [ADP-ribose] polymerase 2 OS=Homo sapiens GN=PARP2 PE=1 SV=2	Q9UGN5	PARP2_HUMAN	PARP2_HUMAN Poly [ADP-ribose] polymerase 2 OS=Homo sapiens GN=PARP2 PE=1 SV=2	1	0.234464	0.16142	-0.693576	-0.0836371	-2.07191	-0.156077	1.88525	0.770484	-0.415192	0.297951	0.967132	0.854919	0.139663
>sp|Q5T9L3|WLS_HUMAN Protein wntless homolog OS=Homo sapiens GN=WLS PE=1 SV=2	Q5T9L3	WLS_HUMAN	WLS_HUMAN Protein wntless homolog OS=Homo sapiens GN=WLS PE=1 SV=2	5	-0.0607085	-1.15539	-0.622933	0.220661	-0.574832	1.26217	-0.141687	0.786273	0.660411	0.0750596	0.967085	1.62103	0.0239314
>sp|Q53HC9|TSSC1_HUMAN Protein TSSC1 OS=Homo sapiens GN=EIPR1 PE=1 SV=2	Q53HC9	TSSC1_HUMAN	TSSC1_HUMAN Protein TSSC1 OS=Homo sapiens GN=EIPR1 PE=1 SV=2	1	-2.33299	1.94104	1.01626	-1.1846	-1.81785	1.61003	-0.221984	1.32569	-1.09789	0.837267	0.96625	0.456418	0.349608
>sp|Q86XP1|DGKH_HUMAN Diacylglycerol kinase eta OS=Homo sapiens GN=DGKH PE=1 SV=1	Q86XP1	DGKH_HUMAN	DGKH_HUMAN Diacylglycerol kinase eta OS=Homo sapiens GN=DGKH PE=1 SV=1	2	-1.97408	-0.22773	-0.121553	1.40197	-1.36744	0.692718	-0.997367	1.67071	0.295006	0.874345	0.964849	0.654969	0.221325
>sp|Q8TEB1|DCA11_HUMAN DDB1- and CUL4-associated factor 11 OS=Homo sapiens GN=DCAF11 PE=1 SV=1	Q8TEB1	DCA11_HUMAN	DCA11_HUMAN DDB1- and CUL4-associated factor 11 OS=Homo sapiens GN=DCAF11 PE=1 SV=1	2	-0.726225	0.177823	0.883011	-1.39993	-0.898311	0.880388	1.50338	-0.0913469	-2.73182e-05	0.566595	0.964524	1.03826	0.0915681
>sp|Q9NQ50|RM40_HUMAN 39S ribosomal protein L40, mitochondrial OS=Homo sapiens GN=MRPL40 PE=1 SV=1	Q9NQ50	RM40_HUMAN	RM40_HUMAN 39S ribosomal protein L40, mitochondrial OS=Homo sapiens GN=MRPL40 PE=1 SV=1	5	-0.7397	0.351279	0.360008	-0.530119	-1.33178	-0.315993	0.59884	0.307488	0.558881	1.78082	0.96407	1.12211	0.0754895
>sp|B9A064|IGLL5_HUMAN Immunoglobulin lambda-like polypeptide 5 OS=Homo sapiens GN=IGLL5 PE=2 SV=2	B9A064	IGLL5_HUMAN	IGLL5_HUMAN Immunoglobulin lambda-like polypeptide 5 OS=Homo sapiens GN=IGLL5 PE=2 SV=2	7	-0.455041	-11.5733	-7.864	0.263164	10.9448	3.25956	-9.29687	8.72734	-0.0586419	-6.49846	0.963459	0.068595	0.853896
>sp|Q8TAQ2|SMRC2_HUMAN SWI/SNF complex subunit SMARCC2 OS=Homo sapiens GN=SMARCC2 PE=1 SV=1	Q8TAQ2	SMRC2_HUMAN	SMRC2_HUMAN SWI/SNF complex subunit SMARCC2 OS=Homo sapiens GN=SMARCC2 PE=1 SV=1	14	-1.28441	0.98777	1.42944	-2.08873	-1.73715	0.743331	-0.284323	1.00475	0.381549	0.27877	0.963434	0.618416	0.24076
>sp|P28482|MK01_HUMAN Mitogen-activated protein kinase 1 OS=Homo sapiens GN=MAPK1 PE=1 SV=3	P28482	MK01_HUMAN	MK01_HUMAN Mitogen-activated protein kinase 1 OS=Homo sapiens GN=MAPK1 PE=1 SV=3	12	-1.30657	0.0149175	0.274233	0.202807	-1.31042	0.0894607	0.818278	0.865195	0.216515	0.695765	0.96205	1.38038	0.0416501
>sp|O95297|MPZL1_HUMAN Myelin protein zero-like protein 1 OS=Homo sapiens GN=MPZL1 PE=1 SV=1	O95297	MPZL1_HUMAN	MPZL1_HUMAN Myelin protein zero-like protein 1 OS=Homo sapiens GN=MPZL1 PE=1 SV=1	4	-1.12163	-0.334785	0.0471642	-0.70093	0.0240812	0.747481	0.358525	0.984868	0.0927625	0.538243	0.961595	2.12419	0.0075129
>sp|P35813|PPM1A_HUMAN Protein phosphatase 1A OS=Homo sapiens GN=PPM1A PE=1 SV=1	P35813	PPM1A_HUMAN	PPM1A_HUMAN Protein phosphatase 1A OS=Homo sapiens GN=PPM1A PE=1 SV=1	9	-0.745433	-0.587416	0.207294	-1.18975	-1.16368	1.55181	-0.78574	1.3623	-1.3366	0.53596	0.961341	0.783755	0.16453
>sp|Q9HCC0|MCCB_HUMAN Methylcrotonoyl-CoA carboxylase beta chain, mitochondrial OS=Homo sapiens GN=MCCC2 PE=1 SV=1	Q9HCC0	MCCB_HUMAN	MCCB_HUMAN Methylcrotonoyl-CoA carboxylase beta chain, mitochondrial OS=Homo sapiens GN=MCCC2 PE=1 SV=1	12	0.342547	-0.277729	0.405883	-1.5281	-0.955206	-0.265609	0.349766	1.38939	0.562734	0.75599	0.960974	1.15139	0.070569
>sp|P07355|ANXA2_HUMAN Annexin A2 OS=Homo sapiens GN=ANXA2 PE=1 SV=2	P07355	ANXA2_HUMAN	ANXA2_HUMAN Annexin A2 OS=Homo sapiens GN=ANXA2 PE=1 SV=2	36	0.475201	1.19974	0.184194	-2.08569	-1.65086	-0.265114	2.7596	-0.457042	-0.417296	1.29831	0.959175	0.499591	0.316526
>sp|Q9Y2I7|FYV1_HUMAN 1-phosphatidylinositol 3-phosphate 5-kinase OS=Homo sapiens GN=PIKFYVE PE=1 SV=3	Q9Y2I7	FYV1_HUMAN	FYV1_HUMAN 1-phosphatidylinositol 3-phosphate 5-kinase OS=Homo sapiens GN=PIKFYVE PE=1 SV=3	1	0.0483256	0.131426	-0.915531	0.168918	-1.58439	0.282615	1.30515	1.13411	0.374939	-0.457241	0.958166	1.10807	0.077971
>tr|I3L1Q3|I3L1Q3_HUMAN Elongator complex protein 5 (Fragment) OS=Homo sapiens GN=ELP5 PE=1 SV=1	I3L1Q3	I3L1Q3_HUMAN	I3L1Q3_HUMAN Elongator complex protein 5 (Fragment) OS=Homo sapiens GN=ELP5 PE=1 SV=1	1	1.77864	-1.42707	-0.495095	-2.58281	0.269633	-0.530723	1.31682	0.427721	0.964564	0.155434	0.958103	0.569383	0.269536
>sp|O15037|KHNYN_HUMAN Protein KHNYN OS=Homo sapiens GN=KHNYN PE=1 SV=3	O15037	KHNYN_HUMAN	KHNYN_HUMAN Protein KHNYN OS=Homo sapiens GN=KHNYN PE=1 SV=3	2	-0.0878825	-0.0068297	-3.02333	0.42766	0.0998154	-0.965275	0.826979	0.00527512	2.4261	-0.0934446	0.958039	0.531968	0.293787
>sp|Q13018|PLA2R_HUMAN Secretory phospholipase A2 receptor OS=Homo sapiens GN=PLA2R1 PE=1 SV=2	Q13018	PLA2R_HUMAN	PLA2R_HUMAN Secretory phospholipase A2 receptor OS=Homo sapiens GN=PLA2R1 PE=1 SV=2	2	-1.92099	1.14798	0.880457	-0.284133	-1.90921	1.23461	-0.350923	1.65671	-0.297987	0.458929	0.957445	0.603545	0.249147
>sp|Q8N129|CNPY4_HUMAN Protein canopy homolog 4 OS=Homo sapiens GN=CNPY4 PE=2 SV=1	Q8N129	CNPY4_HUMAN	CNPY4_HUMAN Protein canopy homolog 4 OS=Homo sapiens GN=CNPY4 PE=2 SV=1	4	-1.29033	0.580933	0.263673	-0.255088	-1.22539	0.17299	1.4074	1.66504	-1.58411	1.19878	0.957261	0.672427	0.212605
>tr|F6PQP6|F6PQP6_HUMAN Epsin-2 (Fragment) OS=Homo sapiens GN=EPN2 PE=1 SV=8	F6PQP6	F6PQP6_HUMAN	F6PQP6_HUMAN Epsin-2 (Fragment) OS=Homo sapiens GN=EPN2 PE=1 SV=8	1	-1.88403	-1.63847	-1.13549	1.35181	0.647306	0.184599	-1.21401	1.10633	-0.462979	2.51291	0.957147	0.487226	0.325668
>sp|Q6DHV7|ADAL_HUMAN Adenosine deaminase-like protein OS=Homo sapiens GN=ADAL PE=2 SV=2	Q6DHV7	ADAL_HUMAN	ADAL_HUMAN Adenosine deaminase-like protein OS=Homo sapiens GN=ADAL PE=2 SV=2	1	-0.996678	-2.41478	0.387234	0.920043	-0.706128	-0.919185	-0.339449	0.959685	3.31585	-1.05019	0.955404	0.435658	0.366726
>sp|P30049|ATPD_HUMAN ATP synthase subunit delta, mitochondrial OS=Homo sapiens GN=ATP5D PE=1 SV=2	P30049	ATPD_HUMAN	ATPD_HUMAN ATP synthase subunit delta, mitochondrial OS=Homo sapiens GN=ATP5D PE=1 SV=2	2	-0.0645496	0.147656	0.690157	-0.798441	-1.65633	1.03334	0.96314	-0.0984024	-0.837622	2.03375	0.955143	0.756492	0.175189
>sp|O95149|SPN1_HUMAN Snurportin-1 OS=Homo sapiens GN=SNUPN PE=1 SV=1	O95149	SPN1_HUMAN	SPN1_HUMAN Snurportin-1 OS=Homo sapiens GN=SNUPN PE=1 SV=1	2	-0.66128	-0.758433	0.0539972	-1.06907	-0.200902	2.77716	0.555788	-0.363149	-0.531892	-0.304255	0.953869	0.74494	0.179912
>sp|P62273|RS29_HUMAN 40S ribosomal protein S29 OS=Homo sapiens GN=RPS29 PE=1 SV=2	P62273	RS29_HUMAN	RS29_HUMAN 40S ribosomal protein S29 OS=Homo sapiens GN=RPS29 PE=1 SV=2	2	1.31937	-0.0213168	-0.719221	-1.86594	-0.848283	0.17065	3.26156	-0.32851	-1.20756	0.737367	0.953779	0.481075	0.330313
>sp|Q7Z304|MAMC2_HUMAN MAM domain-containing protein 2 OS=Homo sapiens GN=MAMDC2 PE=2 SV=3	Q7Z304	MAMC2_HUMAN	MAMC2_HUMAN MAM domain-containing protein 2 OS=Homo sapiens GN=MAMDC2 PE=2 SV=3	1	-1.07423	0.205173	-0.660891	-1.59136	0.562691	-0.859304	1.07339	0.812207	-0.101794	1.28483	0.953588	0.884262	0.130538
>tr|A0A0G2JR96|A0A0G2JR96_HUMAN Cytoplasmic FMR1-interacting protein 1 (Fragment) OS=Homo sapiens GN=CYFIP1 PE=1 SV=4	A0A0G2JR96	A0A0G2JR96_HUMAN	A0A0G2JR96_HUMAN Cytoplasmic FMR1-interacting protein 1 (Fragment) OS=Homo sapiens GN=CYFIP1 PE=1 SV=4	1	-0.293589	-0.305912	-2.03415	-1.74889	1.54154	-1.4017	1.43336	0.18189	1.53354	0.178041	0.953227	0.545396	0.284842
>sp|P01706|LV211_HUMAN Immunoglobulin lambda variable 2-11 OS=Homo sapiens GN=IGLV2-11 PE=1 SV=2	P01706	LV211_HUMAN	LV211_HUMAN Immunoglobulin lambda variable 2-11 OS=Homo sapiens GN=IGLV2-11 PE=1 SV=2	1	-0.842456	-2.36066	-2.0688	-1.40784	1.48601	0.492096	-1.92469	2.95067	-1.51538	-0.435478	0.952192	0.382704	0.414282
>sp|Q9GZR2|REXO4_HUMAN RNA exonuclease 4 OS=Homo sapiens GN=REXO4 PE=1 SV=2	Q9GZR2	REXO4_HUMAN	REXO4_HUMAN RNA exonuclease 4 OS=Homo sapiens GN=REXO4 PE=1 SV=2	2	-1.304	0.0610935	0.204893	-1.09208	0.0441602	0.0892923	1.00488	0.355278	1.06715	0.153571	0.951223	1.4165	0.0383267
>sp|Q9NRY4|RHG35_HUMAN Rho GTPase-activating protein 35 OS=Homo sapiens GN=ARHGAP35 PE=1 SV=3	Q9NRY4	RHG35_HUMAN	RHG35_HUMAN Rho GTPase-activating protein 35 OS=Homo sapiens GN=ARHGAP35 PE=1 SV=3	6	0.882218	-0.718015	-0.697729	-0.78979	-0.899267	-0.218728	0.193588	2.26813	-0.581634	0.870207	0.950829	0.81418	0.153398
>sp|Q53FD0|ZC21C_HUMAN Zinc finger C2HC domain-containing protein 1C OS=Homo sapiens GN=ZC2HC1C PE=1 SV=3	Q53FD0	ZC21C_HUMAN	ZC21C_HUMAN Zinc finger C2HC domain-containing protein 1C OS=Homo sapiens GN=ZC2HC1C PE=1 SV=3	1	-0.10258	-0.164759	-0.701429	-0.416167	-0.820281	0.820387	0.328198	0.571774	0.436163	0.390154	0.950379	3.34218	0.000454794
>sp|Q9BTA9|WAC_HUMAN WW domain-containing adapter protein with coiled-coil OS=Homo sapiens GN=WAC PE=1 SV=3	Q9BTA9	WAC_HUMAN	WAC_HUMAN WW domain-containing adapter protein with coiled-coil OS=Homo sapiens GN=WAC PE=1 SV=3	2	0.544174	-0.484307	-0.784982	-0.356706	-1.58049	2.37794	0.55674	0.0145793	-0.318965	-0.542728	0.949976	0.775302	0.167764
>sp|Q8TAV4|STML3_HUMAN Stomatin-like protein 3 OS=Homo sapiens GN=STOML3 PE=2 SV=1	Q8TAV4	STML3_HUMAN	STML3_HUMAN Stomatin-like protein 3 OS=Homo sapiens GN=STOML3 PE=2 SV=1	1	0.520292	-0.537383	-0.339467	-1.26865	-0.698775	-1.23774	2.00718	1.03989	-0.375497	0.988226	0.949209	0.748711	0.178356
>sp|Q9UDX4|S14L3_HUMAN SEC14-like protein 3 OS=Homo sapiens GN=SEC14L3 PE=1 SV=1	Q9UDX4	S14L3_HUMAN	S14L3_HUMAN SEC14-like protein 3 OS=Homo sapiens GN=SEC14L3 PE=1 SV=1	1	-1.44027	-0.49852	0.459111	-0.575053	-0.1663	1.824	-0.115192	0.566039	0.618246	-0.369621	0.948902	1.05023	0.0890788
>sp|Q8IXV7|KLD8B_HUMAN Kelch domain-containing protein 8B OS=Homo sapiens GN=KLHDC8B PE=2 SV=1	Q8IXV7	KLD8B_HUMAN	KLD8B_HUMAN Kelch domain-containing protein 8B OS=Homo sapiens GN=KLHDC8B PE=2 SV=1	2	-0.509432	0.242548	-1.31072	0.665082	-1.28657	-0.912512	0.558625	1.48877	-0.681322	2.09002	0.948535	0.661563	0.21799
>sp|Q9Y6M4|KC1G3_HUMAN Casein kinase I isoform gamma-3 OS=Homo sapiens GN=CSNK1G3 PE=1 SV=2	Q9Y6M4	KC1G3_HUMAN	KC1G3_HUMAN Casein kinase I isoform gamma-3 OS=Homo sapiens GN=CSNK1G3 PE=1 SV=2	3	-0.0517842	-0.105867	-0.840575	-1.32495	0.512062	0.0459281	-1.00223	1.29973	-0.769994	3.35592	0.948094	0.516802	0.304227
>sp|P61158|ARP3_HUMAN Actin-related protein 3 OS=Homo sapiens GN=ACTR3 PE=1 SV=3	P61158	ARP3_HUMAN	ARP3_HUMAN Actin-related protein 3 OS=Homo sapiens GN=ACTR3 PE=1 SV=3	18	-1.22265	0.323077	-0.181633	-0.339336	-1.76558	-0.109424	1.72049	-0.423369	0.287135	0.0779683	0.947785	0.955352	0.110828
>tr|H0YMT9|H0YMT9_HUMAN Annexin (Fragment) OS=Homo sapiens GN=ANXA2 PE=1 SV=1	H0YMT9	H0YMT9_HUMAN	H0YMT9_HUMAN Annexin (Fragment) OS=Homo sapiens GN=ANXA2 PE=1 SV=1	1	-0.569281	-0.369801	-0.544773	-0.451314	-0.331256	1.05349	-0.648442	1.71882	-0.578602	0.923035	0.946947	1.09216	0.0808804
>sp|Q9P0X4|CAC1I_HUMAN Voltage-dependent T-type calcium channel subunit alpha-1I OS=Homo sapiens GN=CACNA1I PE=1 SV=1	Q9P0X4	CAC1I_HUMAN	CAC1I_HUMAN Voltage-dependent T-type calcium channel subunit alpha-1I OS=Homo sapiens GN=CACNA1I PE=1 SV=1	1	-0.0405849	0.67613	-0.127441	-2.05265	-0.911014	-0.670975	0.663567	1.48061	-0.188795	0.990935	0.94618	0.801695	0.157872
>sp|Q9H553|ALG2_HUMAN Alpha-1,3/1,6-mannosyltransferase ALG2 OS=Homo sapiens GN=ALG2 PE=1 SV=1	Q9H553	ALG2_HUMAN	ALG2_HUMAN Alpha-1,3/1,6-mannosyltransferase ALG2 OS=Homo sapiens GN=ALG2 PE=1 SV=1	5	-0.727326	-0.444783	-0.553516	-0.376485	-0.0339424	0.458044	-0.359317	0.67671	0.466686	1.35221	0.946076	1.89183	0.0128282
>sp|O95452|CXB6_HUMAN Gap junction beta-6 protein OS=Homo sapiens GN=GJB6 PE=1 SV=2	O95452	CXB6_HUMAN	CXB6_HUMAN Gap junction beta-6 protein OS=Homo sapiens GN=GJB6 PE=1 SV=2	1	-0.293741	0.274091	0.355296	-1.32012	-1.0919	0.0876743	-0.41107	0.640378	0.634156	1.70215	0.945933	1.04253	0.0906717
>sp|Q9NUM4|T106B_HUMAN Transmembrane protein 106B OS=Homo sapiens GN=TMEM106B PE=1 SV=2	Q9NUM4	T106B_HUMAN	T106B_HUMAN Transmembrane protein 106B OS=Homo sapiens GN=TMEM106B PE=1 SV=2	3	-1.05097	0.394741	-0.497474	-0.83347	-0.0896999	0.88873	-1.42223	0.243694	0.984005	1.95699	0.945612	0.785487	0.163875
>sp|P62333|PRS10_HUMAN 26S protease regulatory subunit 10B OS=Homo sapiens GN=PSMC6 PE=1 SV=1	P62333	PRS10_HUMAN	PRS10_HUMAN 26S protease regulatory subunit 10B OS=Homo sapiens GN=PSMC6 PE=1 SV=1	18	-0.761631	0.917256	0.606169	-1.78569	-1.15428	0.387145	0.488245	0.60863	-0.0237603	1.08829	0.945345	0.910859	0.122784
>sp|Q7Z4G1|COMD6_HUMAN COMM domain-containing protein 6 OS=Homo sapiens GN=COMMD6 PE=1 SV=1	Q7Z4G1	COMD6_HUMAN	COMD6_HUMAN COMM domain-containing protein 6 OS=Homo sapiens GN=COMMD6 PE=1 SV=1	3	0.783301	-1.39389	-1.22466	-0.246969	0.0193155	1.39154	0.545045	-0.498656	1.60774	-0.383285	0.945057	0.822681	0.150425
>sp|Q9NZJ4|SACS_HUMAN Sacsin OS=Homo sapiens GN=SACS PE=1 SV=2	Q9NZJ4	SACS_HUMAN	SACS_HUMAN Sacsin OS=Homo sapiens GN=SACS PE=1 SV=2	7	-1.76965	0.172109	0.0101129	-0.286461	-0.462191	1.50765	-0.440522	0.0430372	0.255851	1.02118	0.944655	1.04554	0.0900457
>sp|Q96PE3|INP4A_HUMAN Type I inositol 3,4-bisphosphate 4-phosphatase OS=Homo sapiens GN=INPP4A PE=1 SV=1	Q96PE3	INP4A_HUMAN	INP4A_HUMAN Type I inositol 3,4-bisphosphate 4-phosphatase OS=Homo sapiens GN=INPP4A PE=1 SV=1	5	-0.942922	-0.523916	0.817291	-0.12381	-1.07055	0.248833	-0.327677	0.960378	-0.203139	2.19428	0.943316	0.855545	0.139462
>sp|Q6UB28|MAP12_HUMAN Methionine aminopeptidase 1D, mitochondrial OS=Homo sapiens GN=METAP1D PE=1 SV=1	Q6UB28	MAP12_HUMAN	MAP12_HUMAN Methionine aminopeptidase 1D, mitochondrial OS=Homo sapiens GN=METAP1D PE=1 SV=1	1	0.253858	0.323288	-0.0449786	-2.10725	-0.666204	0.741018	1.29817	-0.18793	-0.447057	1.06963	0.943024	0.869266	0.135124
>sp|Q8WXE0|CSKI2_HUMAN Caskin-2 OS=Homo sapiens GN=CASKIN2 PE=1 SV=2	Q8WXE0	CSKI2_HUMAN	CSKI2_HUMAN Caskin-2 OS=Homo sapiens GN=CASKIN2 PE=1 SV=2	5	0.399185	0.445575	-0.806478	-1.05642	-1.05064	1.14624	0.773777	-0.461669	1.5131	-0.328976	0.942249	0.95835	0.110065
>sp|O60449|LY75_HUMAN Lymphocyte antigen 75 OS=Homo sapiens GN=LY75 PE=1 SV=3	O60449	LY75_HUMAN	LY75_HUMAN Lymphocyte antigen 75 OS=Homo sapiens GN=LY75 PE=1 SV=3	3	-0.934742	-0.138299	0.0949213	-1.14022	0.552592	0.315214	-1.439	0.918084	1.2978	2.04825	0.94122	0.706016	0.196781
>sp|P26927|HGFL_HUMAN Hepatocyte growth factor-like protein OS=Homo sapiens GN=MST1 PE=1 SV=2	P26927	HGFL_HUMAN	HGFL_HUMAN Hepatocyte growth factor-like protein OS=Homo sapiens GN=MST1 PE=1 SV=2	1	1.2057	-0.827995	-2.01982	-0.81176	0.0086248	0.494033	-0.468021	-0.418934	1.61646	1.03537	0.940833	0.703283	0.198024
>sp|Q6TFL4|KLH24_HUMAN Kelch-like protein 24 OS=Homo sapiens GN=KLHL24 PE=2 SV=1	Q6TFL4	KLH24_HUMAN	KLH24_HUMAN Kelch-like protein 24 OS=Homo sapiens GN=KLHL24 PE=2 SV=1	1	-0.938991	-0.574585	-2.75664	0.651361	0.989778	-0.0309687	0.770382	-0.735137	1.40975	0.656563	0.939933	0.600664	0.250805
>sp|P16278|BGAL_HUMAN Beta-galactosidase OS=Homo sapiens GN=GLB1 PE=1 SV=2	P16278	BGAL_HUMAN	BGAL_HUMAN Beta-galactosidase OS=Homo sapiens GN=GLB1 PE=1 SV=2	10	-0.779657	0.849451	-0.689875	-0.0557504	-1.81575	-0.606072	-0.0774724	0.75116	1.08206	1.05648	0.939546	0.893764	0.127713
>sp|P51452|DUS3_HUMAN Dual specificity protein phosphatase 3 OS=Homo sapiens GN=DUSP3 PE=1 SV=1	P51452	DUS3_HUMAN	DUS3_HUMAN Dual specificity protein phosphatase 3 OS=Homo sapiens GN=DUSP3 PE=1 SV=1	5	-0.747983	0.479955	-0.568598	-0.519502	-1.92467	1.02273	-1.288	-0.160199	1.64105	0.198532	0.938985	0.75479	0.175877
>tr|A0A0B4J1U7|A0A0B4J1U7_HUMAN Protein IGHV6-1 (Fragment) OS=Homo sapiens GN=IGHV6-1 PE=1 SV=1	A0A0B4J1U7	A0A0B4J1U7_HUMAN	A0A0B4J1U7_HUMAN Protein IGHV6-1 (Fragment) OS=Homo sapiens GN=IGHV6-1 PE=1 SV=1	3	-1.36811	-5.23743	-6.98358	-2.74821	5.12181	2.69108	-3.39367	1.50591	-4.9488	-2.37729	0.938551	0.141658	0.721675
>sp|P82909|RT36_HUMAN 28S ribosomal protein S36, mitochondrial OS=Homo sapiens GN=MRPS36 PE=1 SV=2	P82909	RT36_HUMAN	RT36_HUMAN 28S ribosomal protein S36, mitochondrial OS=Homo sapiens GN=MRPS36 PE=1 SV=2	4	-0.548807	-0.455645	0.045235	-0.720627	-0.356412	0.796785	1.14492	0.70313	-1.34132	1.34905	0.937766	1.0132	0.0970071
>sp|P61970|NTF2_HUMAN Nuclear transport factor 2 OS=Homo sapiens GN=NUTF2 PE=1 SV=1	P61970	NTF2_HUMAN	NTF2_HUMAN Nuclear transport factor 2 OS=Homo sapiens GN=NUTF2 PE=1 SV=1	9	0.526581	-1.5011	-2.20514	0.368444	0.321712	-0.596512	1.22988	0.141539	3.65014	-2.22701	0.937508	0.365206	0.431315
>sp|Q8WXG6|MADD_HUMAN MAP kinase-activating death domain protein OS=Homo sapiens GN=MADD PE=1 SV=2	Q8WXG6	MADD_HUMAN	MADD_HUMAN MAP kinase-activating death domain protein OS=Homo sapiens GN=MADD PE=1 SV=2	3	-1.44923	-0.177552	0.0728339	-1.01173	0.267399	0.42661	0.151192	1.3546	0.867136	-0.414455	0.936672	1.15753	0.0695777
>sp|P55058|PLTP_HUMAN Phospholipid transfer protein OS=Homo sapiens GN=PLTP PE=1 SV=1	P55058	PLTP_HUMAN	PLTP_HUMAN Phospholipid transfer protein OS=Homo sapiens GN=PLTP PE=1 SV=1	3	-0.647311	-1.97997	-2.19525	2.31742	0.460035	2.15711	-1.17181	3.32292	-1.14003	-0.535826	0.935488	0.323195	0.475122
>sp|Q6PJT7|ZC3HE_HUMAN Zinc finger CCCH domain-containing protein 14 OS=Homo sapiens GN=ZC3H14 PE=1 SV=1	Q6PJT7	ZC3HE_HUMAN	ZC3HE_HUMAN Zinc finger CCCH domain-containing protein 14 OS=Homo sapiens GN=ZC3H14 PE=1 SV=1	7	-1.42946	-0.0069541	1.8065	-1.02949	-1.21867	1.67555	0.842392	-0.362759	0.594687	0.0480767	0.935206	0.670204	0.213696
>sp|Q9NRD5|PICK1_HUMAN PRKCA-binding protein OS=Homo sapiens GN=PICK1 PE=1 SV=2	Q9NRD5	PICK1_HUMAN	PICK1_HUMAN PRKCA-binding protein OS=Homo sapiens GN=PICK1 PE=1 SV=2	1	0.41938	-0.478178	-0.935251	-1.55757	-0.0220307	3.20496	-0.960005	0.0436973	-0.386101	0.19965	0.935169	0.556771	0.277478
>sp|Q32NB8|PGPS1_HUMAN CDP-diacylglycerol--glycerol-3-phosphate 3-phosphatidyltransferase, mitochondrial OS=Homo sapiens GN=PGS1 PE=2 SV=1	Q32NB8	PGPS1_HUMAN	PGPS1_HUMAN CDP-diacylglycerol--glycerol-3-phosphate 3-phosphatidyltransferase, mitochondrial OS=Homo sapiens GN=PGS1 PE=2 SV=1	2	-0.489349	-1.43099	-0.646167	2.14338	-1.898	-0.0958526	1.34981	0.135352	0.609267	0.354178	0.934778	0.61216	0.244253
>tr|F5H5M1|F5H5M1_HUMAN SHC-transforming protein 4 OS=Homo sapiens GN=SHC4 PE=1 SV=1	F5H5M1	F5H5M1_HUMAN	F5H5M1_HUMAN SHC-transforming protein 4 OS=Homo sapiens GN=SHC4 PE=1 SV=1	1	-1.26002	-0.749844	1.04934	0.236424	-1.46421	-0.0237252	0.698515	1.1629	0.510661	0.134226	0.934176	0.961139	0.109361
>sp|Q9Y676|RT18B_HUMAN 28S ribosomal protein S18b, mitochondrial OS=Homo sapiens GN=MRPS18B PE=1 SV=1	Q9Y676	RT18B_HUMAN	RT18B_HUMAN 28S ribosomal protein S18b, mitochondrial OS=Homo sapiens GN=MRPS18B PE=1 SV=1	3	-0.776681	-1.62642	0.108598	0.07353	0.0520265	2.06081	-0.789221	1.18691	-0.501129	0.541702	0.933601	0.755077	0.175761
>sp|Q8IYI6|EXOC8_HUMAN Exocyst complex component 8 OS=Homo sapiens GN=EXOC8 PE=1 SV=2	Q8IYI6	EXOC8_HUMAN	EXOC8_HUMAN Exocyst complex component 8 OS=Homo sapiens GN=EXOC8 PE=1 SV=2	13	-1.25435	0.336964	1.55573	-0.802365	-1.76982	-0.113144	-0.308555	1.43934	0.726762	0.983038	0.932257	0.679349	0.209243
>sp|P06576|ATPB_HUMAN ATP synthase subunit beta, mitochondrial OS=Homo sapiens GN=ATP5B PE=1 SV=3	P06576	ATPB_HUMAN	ATPB_HUMAN ATP synthase subunit beta, mitochondrial OS=Homo sapiens GN=ATP5B PE=1 SV=3	29	-1.04412	0.59861	0.651861	-0.649451	-1.36927	-0.866987	1.64284	0.812408	0.606241	0.652227	0.93182	0.828007	0.148591
>sp|O75376|NCOR1_HUMAN Nuclear receptor corepressor 1 OS=Homo sapiens GN=NCOR1 PE=1 SV=2	O75376	NCOR1_HUMAN	NCOR1_HUMAN Nuclear receptor corepressor 1 OS=Homo sapiens GN=NCOR1 PE=1 SV=2	1	0.0701831	-0.951661	-1.60929	0.697509	-0.644914	-0.123102	-0.00557594	1.19019	1.7013	-0.546543	0.930888	0.822391	0.150525
>sp|Q8WU76|SCFD2_HUMAN Sec1 family domain-containing protein 2 OS=Homo sapiens GN=SCFD2 PE=1 SV=2	Q8WU76	SCFD2_HUMAN	SCFD2_HUMAN Sec1 family domain-containing protein 2 OS=Homo sapiens GN=SCFD2 PE=1 SV=2	2	0.811934	-0.460343	-1.58683	0.559873	-1.65619	-0.964484	1.08228	1.98204	-0.921941	1.13836	0.92956	0.564181	0.272784
>sp|Q75N03|HAKAI_HUMAN E3 ubiquitin-protein ligase Hakai OS=Homo sapiens GN=CBLL1 PE=1 SV=1	Q75N03	HAKAI_HUMAN	HAKAI_HUMAN E3 ubiquitin-protein ligase Hakai OS=Homo sapiens GN=CBLL1 PE=1 SV=1	2	-1.52823	0.13104	0.542497	-0.567309	-0.671805	0.413647	0.270615	1.31262	-0.564072	1.11972	0.929266	1.02764	0.0938344
>sp|A8K0R7|ZN839_HUMAN Zinc finger protein 839 OS=Homo sapiens GN=ZNF839 PE=2 SV=1	A8K0R7	ZN839_HUMAN	ZN839_HUMAN Zinc finger protein 839 OS=Homo sapiens GN=ZNF839 PE=2 SV=1	1	0.956437	-2.79214	-2.75349	0.589996	1.27552	0.924851	0.544231	-0.120839	0.934924	-0.361573	0.929055	0.445114	0.358828
>tr|A0A087WUM5|A0A087WUM5_HUMAN Golgi-associated plant pathogenesis-related protein 1 OS=Homo sapiens GN=GLIPR2 PE=1 SV=1	A0A087WUM5	A0A087WUM5_HUMAN	A0A087WUM5_HUMAN Golgi-associated plant pathogenesis-related protein 1 OS=Homo sapiens GN=GLIPR2 PE=1 SV=1	1	0.267033	-0.997364	-0.774715	0.0958334	-0.819857	-0.18806	0.422661	2.24736	-0.313781	0.2463	0.928709	0.929427	0.117645
>sp|Q92844|TANK_HUMAN TRAF family member-associated NF-kappa-B activator OS=Homo sapiens GN=TANK PE=1 SV=2	Q92844	TANK_HUMAN	TANK_HUMAN TRAF family member-associated NF-kappa-B activator OS=Homo sapiens GN=TANK PE=1 SV=2	1	-0.393826	0.0783583	0.147004	-2.36358	-0.00301997	-1.44361	1.71027	0.137402	0.798952	0.897582	0.927133	0.642578	0.227731
>tr|B1ANG9|B1ANG9_HUMAN Guanylate kinase OS=Homo sapiens GN=GUK1 PE=1 SV=2	B1ANG9	B1ANG9_HUMAN	B1ANG9_HUMAN Guanylate kinase OS=Homo sapiens GN=GUK1 PE=1 SV=2	1	-0.109275	0.628246	-2.67103	-0.20255	-0.473285	-0.163386	1.52444	1.25029	1.69836	-2.50317	0.926884	0.437885	0.364851
>sp|Q7Z398|ZN550_HUMAN Zinc finger protein 550 OS=Homo sapiens GN=ZNF550 PE=1 SV=2	Q7Z398	ZN550_HUMAN	ZN550_HUMAN Zinc finger protein 550 OS=Homo sapiens GN=ZNF550 PE=1 SV=2	1	0.505863	0.721575	-0.599952	-1.33745	-1.52869	-0.773775	1.59878	0.0415502	0.503284	1.02576	0.926851	0.768382	0.170458
>sp|Q9UMX5|NENF_HUMAN Neudesin OS=Homo sapiens GN=NENF PE=1 SV=1	Q9UMX5	NENF_HUMAN	NENF_HUMAN Neudesin OS=Homo sapiens GN=NENF PE=1 SV=1	5	1.08053	-1.78708	-2.19445	-0.266888	-1.58629	0.364104	-0.578726	0.228948	-0.115454	-0.0285648	0.924895	0.753872	0.176249
>sp|Q9UHL4|DPP2_HUMAN Dipeptidyl peptidase 2 OS=Homo sapiens GN=DPP7 PE=1 SV=3	Q9UHL4	DPP2_HUMAN	DPP2_HUMAN Dipeptidyl peptidase 2 OS=Homo sapiens GN=DPP7 PE=1 SV=3	12	-0.772923	0.428953	-0.66247	-0.527458	-1.34971	0.0469405	0.568273	0.448874	0.698354	-0.0289843	0.923412	1.6809	0.0208496
>tr|G3V3A5|G3V3A5_HUMAN Tetratricopeptide repeat protein 6 OS=Homo sapiens GN=TTC6 PE=1 SV=1	G3V3A5	G3V3A5_HUMAN	G3V3A5_HUMAN Tetratricopeptide repeat protein 6 OS=Homo sapiens GN=TTC6 PE=1 SV=1	1	-0.012387	-0.349441	-0.0849667	-1.04683	-0.578318	1.37004	0.104512	-0.0746081	-0.421282	1.56533	0.923189	1.15015	0.0707702
>sp|Q92747|ARC1A_HUMAN Actin-related protein 2/3 complex subunit 1A OS=Homo sapiens GN=ARPC1A PE=1 SV=2	Q92747	ARC1A_HUMAN	ARC1A_HUMAN Actin-related protein 2/3 complex subunit 1A OS=Homo sapiens GN=ARPC1A PE=1 SV=2	10	-0.77847	0.401238	-0.12871	-0.471333	-1.15682	0.432963	0.405668	1.77618	-0.560959	0.417183	0.921027	1.09954	0.0795162
>sp|Q9NR28|DBLOH_HUMAN Diablo homolog, mitochondrial OS=Homo sapiens GN=DIABLO PE=1 SV=1	Q9NR28	DBLOH_HUMAN	DBLOH_HUMAN Diablo homolog, mitochondrial OS=Homo sapiens GN=DIABLO PE=1 SV=1	5	-0.218321	0.594523	1.08215	-1.62032	-1.79936	1.45895	-0.584141	1.1217	-1.69347	2.33827	0.920527	0.453795	0.351726
>sp|Q9NY61|AATF_HUMAN Protein AATF OS=Homo sapiens GN=AATF PE=1 SV=1	Q9NY61	AATF_HUMAN	AATF_HUMAN Protein AATF OS=Homo sapiens GN=AATF PE=1 SV=1	2	-1.95992	0.367736	0.86177	-0.395738	-1.14254	0.556426	-0.0707439	0.578913	0.849282	0.418115	0.920136	0.918906	0.12053
>sp|Q93063|EXT2_HUMAN Exostosin-2 OS=Homo sapiens GN=EXT2 PE=1 SV=1	Q93063	EXT2_HUMAN	EXT2_HUMAN Exostosin-2 OS=Homo sapiens GN=EXT2 PE=1 SV=1	3	-1.31627	-0.0252034	0.47996	-0.107084	-1.1211	-0.00302748	0.48069	1.11215	-0.0416048	0.952102	0.918002	1.22875	0.0590537
>sp|Q5T447|HECD3_HUMAN E3 ubiquitin-protein ligase HECTD3 OS=Homo sapiens GN=HECTD3 PE=1 SV=1	Q5T447	HECD3_HUMAN	HECD3_HUMAN E3 ubiquitin-protein ligase HECTD3 OS=Homo sapiens GN=HECTD3 PE=1 SV=1	11	-1.00482	0.727573	1.05711	-1.25731	-1.36258	1.7599	-0.498967	1.13518	-0.326455	0.669994	0.915936	0.674287	0.211696
>sp|P17026|ZNF22_HUMAN Zinc finger protein 22 OS=Homo sapiens GN=ZNF22 PE=1 SV=3	P17026	ZNF22_HUMAN	ZNF22_HUMAN Zinc finger protein 22 OS=Homo sapiens GN=ZNF22 PE=1 SV=3	1	-0.932874	0.566763	0.878326	-1.07515	-1.37365	0.681682	-0.116722	1.13875	0.528989	0.409349	0.915728	0.971402	0.106806
>sp|Q92692|NECT2_HUMAN Nectin-2 OS=Homo sapiens GN=NECTIN2 PE=1 SV=1	Q92692	NECT2_HUMAN	NECT2_HUMAN Nectin-2 OS=Homo sapiens GN=NECTIN2 PE=1 SV=1	13	-1.57459	0.394222	0.301753	-0.301162	-0.603255	0.465418	0.0663571	1.32456	0.838955	0.0938044	0.914425	1.18362	0.0655203
>sp|Q15477|SKIV2_HUMAN Helicase SKI2W OS=Homo sapiens GN=SKIV2L PE=1 SV=3	Q15477	SKIV2_HUMAN	SKIV2_HUMAN Helicase SKI2W OS=Homo sapiens GN=SKIV2L PE=1 SV=3	14	-1.61422	1.49088	-1.64666	0.220476	-1.89646	0.192326	0.723747	0.644596	-0.546815	0.108308	0.913629	0.639986	0.229094
>sp|Q9BXJ4|C1QT3_HUMAN Complement C1q tumor necrosis factor-related protein 3 OS=Homo sapiens GN=C1QTNF3 PE=1 SV=1	Q9BXJ4	C1QT3_HUMAN	C1QT3_HUMAN Complement C1q tumor necrosis factor-related protein 3 OS=Homo sapiens GN=C1QTNF3 PE=1 SV=1	1	-1.62245	0.0225991	-0.57424	1.35192	-1.16245	1.0056	0.142582	0.844778	-1.02637	1.61624	0.913492	0.657401	0.22009
>sp|Q5VST6|AB17B_HUMAN Protein ABHD17B OS=Homo sapiens GN=ABHD17B PE=1 SV=1	Q5VST6	AB17B_HUMAN	AB17B_HUMAN Protein ABHD17B OS=Homo sapiens GN=ABHD17B PE=1 SV=1	2	-0.717163	0.200022	-0.698146	-0.40726	-0.390181	1.0429	-0.251569	0.347488	0.652173	0.759903	0.912724	1.96933	0.0107318
>sp|P04080|CYTB_HUMAN Cystatin-B OS=Homo sapiens GN=CSTB PE=1 SV=2	P04080	CYTB_HUMAN	CYTB_HUMAN Cystatin-B OS=Homo sapiens GN=CSTB PE=1 SV=2	6	1.37319	-0.726589	-1.43	-0.92652	-0.662171	-2.31382	3.65669	0.381249	0.231518	0.232562	0.912058	0.380532	0.416359
>sp|Q13111|CAF1A_HUMAN Chromatin assembly factor 1 subunit A OS=Homo sapiens GN=CHAF1A PE=1 SV=2	Q13111	CAF1A_HUMAN	CAF1A_HUMAN Chromatin assembly factor 1 subunit A OS=Homo sapiens GN=CHAF1A PE=1 SV=2	1	-1.04324	0.239864	0.0306911	-0.427035	-0.818241	0.649181	-0.328776	1.21108	-0.0233801	1.03346	0.911907	1.34544	0.0451399
>sp|Q99704|DOK1_HUMAN Docking protein 1 OS=Homo sapiens GN=DOK1 PE=1 SV=1	Q99704	DOK1_HUMAN	DOK1_HUMAN Docking protein 1 OS=Homo sapiens GN=DOK1 PE=1 SV=1	2	-0.719751	-0.549383	-0.214065	-0.217322	-0.669981	0.939339	-1.4219	2.83258	-0.0132477	-0.149397	0.911577	0.622963	0.238252
>sp|Q9BU02|THTPA_HUMAN Thiamine-triphosphatase OS=Homo sapiens GN=THTPA PE=1 SV=3	Q9BU02	THTPA_HUMAN	THTPA_HUMAN Thiamine-triphosphatase OS=Homo sapiens GN=THTPA PE=1 SV=3	2	-1.51461	-0.358573	-0.0977774	0.535784	-0.550558	1.61676	0.0650891	-0.199374	0.128205	0.95868	0.911018	1.03983	0.0912358
>sp|Q9P299|COPZ2_HUMAN Coatomer subunit zeta-2 OS=Homo sapiens GN=COPZ2 PE=2 SV=1	Q9P299	COPZ2_HUMAN	COPZ2_HUMAN Coatomer subunit zeta-2 OS=Homo sapiens GN=COPZ2 PE=2 SV=1	1	0.103779	-1.47318	0.489745	-0.159293	-0.923195	1.09001	-0.285355	1.25807	-0.194136	0.723907	0.910928	1.02686	0.0940033
>sp|P15374|UCHL3_HUMAN Ubiquitin carboxyl-terminal hydrolase isozyme L3 OS=Homo sapiens GN=UCHL3 PE=1 SV=1	P15374	UCHL3_HUMAN	UCHL3_HUMAN Ubiquitin carboxyl-terminal hydrolase isozyme L3 OS=Homo sapiens GN=UCHL3 PE=1 SV=1	10	-2.02974	0.656495	0.00511221	-0.115486	0.010737	0.254893	0.530038	0.107802	0.769408	1.4182	0.910646	0.951772	0.111745
>sp|Q6P161|RM54_HUMAN 39S ribosomal protein L54, mitochondrial OS=Homo sapiens GN=MRPL54 PE=1 SV=1	Q6P161	RM54_HUMAN	RM54_HUMAN 39S ribosomal protein L54, mitochondrial OS=Homo sapiens GN=MRPL54 PE=1 SV=1	2	-0.35865	-0.410347	0.168154	-0.321849	-1.08032	0.53294	1.28259	0.277925	-0.64636	1.0987	0.909759	1.29711	0.0504534
>sp|P08567|PLEK_HUMAN Pleckstrin OS=Homo sapiens GN=PLEK PE=1 SV=3	P08567	PLEK_HUMAN	PLEK_HUMAN Pleckstrin OS=Homo sapiens GN=PLEK PE=1 SV=3	1	-0.261525	-1.30872	-1.84589	-0.28395	0.702123	0.673528	-3.58971	-1.1001	1.34488	4.22158	0.909629	0.278965	0.52606
>sp|Q9Y243|AKT3_HUMAN RAC-gamma serine/threonine-protein kinase OS=Homo sapiens GN=AKT3 PE=1 SV=1	Q9Y243	AKT3_HUMAN	AKT3_HUMAN RAC-gamma serine/threonine-protein kinase OS=Homo sapiens GN=AKT3 PE=1 SV=1	5	-0.982861	-0.482083	-1.30016	0.564278	0.110093	-0.135953	-0.161249	1.43439	0.842056	0.471346	0.908266	1.08563	0.0821045
>sp|P01137|TGFB1_HUMAN Transforming growth factor beta-1 OS=Homo sapiens GN=TGFB1 PE=1 SV=2	P01137	TGFB1_HUMAN	TGFB1_HUMAN Transforming growth factor beta-1 OS=Homo sapiens GN=TGFB1 PE=1 SV=2	4	0.138151	0.745058	-0.265765	-1.96766	-0.652405	0.0558672	0.234433	0.188766	1.27703	0.782417	0.908226	0.949265	0.112392
>sp|P35080|PROF2_HUMAN Profilin-2 OS=Homo sapiens GN=PFN2 PE=1 SV=3	P35080	PROF2_HUMAN	PROF2_HUMAN Profilin-2 OS=Homo sapiens GN=PFN2 PE=1 SV=3	1	-0.948581	-1.61478	-0.0727439	0.239142	0.107229	1.45136	-0.650125	1.0732	1.15693	-0.785525	0.907116	0.774743	0.16798
>sp|Q9Y639|NPTN_HUMAN Neuroplastin OS=Homo sapiens GN=NPTN PE=1 SV=2	Q9Y639	NPTN_HUMAN	NPTN_HUMAN Neuroplastin OS=Homo sapiens GN=NPTN PE=1 SV=2	7	0.0020848	0.87074	1.45252	-2.63721	-0.631006	0.253508	0.791203	0.784368	0.357667	1.40383	0.906691	0.595741	0.253664
>sp|Q9H2K0|IF3M_HUMAN Translation initiation factor IF-3, mitochondrial OS=Homo sapiens GN=MTIF3 PE=1 SV=4	Q9H2K0	IF3M_HUMAN	IF3M_HUMAN Translation initiation factor IF-3, mitochondrial OS=Homo sapiens GN=MTIF3 PE=1 SV=4	2	-0.608375	-0.408484	1.49186	-0.803545	-1.84559	-0.59782	1.22404	0.682556	0.118922	0.922077	0.904782	0.723076	0.189201
>tr|K7EP82|K7EP82_HUMAN Regulation of nuclear pre-mRNA domain-containing protein 1A (Fragment) OS=Homo sapiens GN=RPRD1A PE=1 SV=1	K7EP82	K7EP82_HUMAN	K7EP82_HUMAN Regulation of nuclear pre-mRNA domain-containing protein 1A (Fragment) OS=Homo sapiens GN=RPRD1A PE=1 SV=1	1	-0.751788	-0.467856	0.283023	0.236043	-1.23166	1.29745	-0.358147	0.310423	-0.0827907	1.42296	0.904427	1.06266	0.0865648
>sp|P99999|CYC_HUMAN Cytochrome c OS=Homo sapiens GN=CYCS PE=1 SV=2	P99999	CYC_HUMAN	CYC_HUMAN Cytochrome c OS=Homo sapiens GN=CYCS PE=1 SV=2	8	2.22441	-1.1432	-2.35826	0.241364	-1.43787	-2.00079	4.49278	-1.27236	0.528866	0.299647	0.904339	0.275329	0.530483
>tr|D4Q8H0|D4Q8H0_HUMAN Mitogen-activated protein kinase kinase kinase MLT OS=Homo sapiens GN=pk PE=1 SV=1	D4Q8H0	D4Q8H0_HUMAN	D4Q8H0_HUMAN Mitogen-activated protein kinase kinase kinase MLT OS=Homo sapiens GN=pk PE=1 SV=1	1	-0.371163	0.313482	-0.357721	-1.23754	-0.471109	-0.117798	0.724956	1.28473	0.659234	-0.159956	0.903043	1.39723	0.0400654
>sp|Q93052|LPP_HUMAN Lipoma-preferred partner OS=Homo sapiens GN=LPP PE=1 SV=1	Q93052	LPP_HUMAN	LPP_HUMAN Lipoma-preferred partner OS=Homo sapiens GN=LPP PE=1 SV=1	17	-1.3586	0.71011	0.903816	-0.906621	-2.12346	-0.202638	0.700901	0.424869	0.263624	0.553621	0.903025	0.751969	0.177024
>sp|Q6PJ69|TRI65_HUMAN Tripartite motif-containing protein 65 OS=Homo sapiens GN=TRIM65 PE=1 SV=3	Q6PJ69	TRI65_HUMAN	TRI65_HUMAN Tripartite motif-containing protein 65 OS=Homo sapiens GN=TRIM65 PE=1 SV=3	1	0.092483	0.965875	-1.24862	-0.11056	-1.87428	1.00424	0.213547	0.721314	-1.18972	1.59022	0.902939	0.644753	0.226593
>sp|Q9Y2S0|RPAC2_HUMAN DNA-directed RNA polymerases I and III subunit RPAC2 OS=Homo sapiens GN=POLR1D PE=1 SV=1	Q9Y2S0	RPAC2_HUMAN	RPAC2_HUMAN DNA-directed RNA polymerases I and III subunit RPAC2 OS=Homo sapiens GN=POLR1D PE=1 SV=1	3	-1.30653	1.37695	-0.0817224	-0.355303	-1.67156	0.46614	-0.684882	1.95645	0.861311	-0.124161	0.902604	0.634346	0.232089
>sp|Q76FK4|NOL8_HUMAN Nucleolar protein 8 OS=Homo sapiens GN=NOL8 PE=1 SV=1	Q76FK4	NOL8_HUMAN	NOL8_HUMAN Nucleolar protein 8 OS=Homo sapiens GN=NOL8 PE=1 SV=1	3	-0.97955	-1.5526	0.0186364	0.526538	-0.103131	0.443254	-1.58454	0.174268	2.61343	0.775955	0.902496	0.563142	0.273437
>sp|Q16517|NNAT_HUMAN Neuronatin OS=Homo sapiens GN=NNAT PE=2 SV=1	Q16517	NNAT_HUMAN	NNAT_HUMAN Neuronatin OS=Homo sapiens GN=NNAT PE=2 SV=1	1	-2.06503	-0.587952	0.538539	-0.452632	-0.112225	0.673847	-3.98419	0.916856	0.300704	3.92188	0.901679	0.28525	0.518501
>sp|Q9P2B4|CT2NL_HUMAN CTTNBP2 N-terminal-like protein OS=Homo sapiens GN=CTTNBP2NL PE=1 SV=2	Q9P2B4	CT2NL_HUMAN	CT2NL_HUMAN CTTNBP2 N-terminal-like protein OS=Homo sapiens GN=CTTNBP2NL PE=1 SV=2	14	-1.2485	0.6602	0.65345	-1.33207	-0.673528	0.57354	-0.474342	0.787618	0.29604	1.3848	0.901619	0.881451	0.131386
>sp|Q8NHQ8|RASF8_HUMAN Ras association domain-containing protein 8 OS=Homo sapiens GN=RASSF8 PE=1 SV=2	Q8NHQ8	RASF8_HUMAN	RASF8_HUMAN Ras association domain-containing protein 8 OS=Homo sapiens GN=RASSF8 PE=1 SV=2	1	0.687989	0.515294	-2.59254	-1.76366	0.490269	-0.393447	0.960713	0.962099	-0.455916	0.766408	0.9005	0.569674	0.269356
>sp|Q14166|TTL12_HUMAN Tubulin--tyrosine ligase-like protein 12 OS=Homo sapiens GN=TTLL12 PE=1 SV=2	Q14166	TTL12_HUMAN	TTL12_HUMAN Tubulin--tyrosine ligase-like protein 12 OS=Homo sapiens GN=TTLL12 PE=1 SV=2	15	-1.07116	-0.106934	1.15875	0.119052	-1.99493	-0.800397	0.218246	1.19421	1.22722	0.764679	0.899837	0.682244	0.207853
>sp|Q8IZL8|PELP1_HUMAN Proline-, glutamic acid- and leucine-rich protein 1 OS=Homo sapiens GN=PELP1 PE=1 SV=2	Q8IZL8	PELP1_HUMAN	PELP1_HUMAN Proline-, glutamic acid- and leucine-rich protein 1 OS=Homo sapiens GN=PELP1 PE=1 SV=2	6	-2.21102	-0.0655846	-0.0485978	-1.39205	-1.6088	-0.53379	-3.10052	1.21437	-1.08174	2.67285	0.899442	0.367725	0.42882
>sp|O75368|SH3L1_HUMAN SH3 domain-binding glutamic acid-rich-like protein OS=Homo sapiens GN=SH3BGRL PE=1 SV=1	O75368	SH3L1_HUMAN	SH3L1_HUMAN SH3 domain-binding glutamic acid-rich-like protein OS=Homo sapiens GN=SH3BGRL PE=1 SV=1	9	-0.324686	0.742432	0.14642	-1.67402	-1.25654	-0.0102216	2.43403	-0.165089	-0.449517	0.318126	0.898744	0.650226	0.223756
>sp|P98171|RHG04_HUMAN Rho GTPase-activating protein 4 OS=Homo sapiens GN=ARHGAP4 PE=1 SV=2	P98171	RHG04_HUMAN	RHG04_HUMAN Rho GTPase-activating protein 4 OS=Homo sapiens GN=ARHGAP4 PE=1 SV=2	1	-1.88883	1.28493	-0.0515548	-0.395442	-1.06895	1.11629	0.892546	-0.474694	0.462006	0.373436	0.897888	0.7676	0.170765
>sp|Q96JB2|COG3_HUMAN Conserved oligomeric Golgi complex subunit 3 OS=Homo sapiens GN=COG3 PE=1 SV=3	Q96JB2	COG3_HUMAN	COG3_HUMAN Conserved oligomeric Golgi complex subunit 3 OS=Homo sapiens GN=COG3 PE=1 SV=3	6	-1.3227	0.893969	0.457848	-0.79749	-1.27631	0.837764	-0.91366	1.53531	-0.373576	1.3446	0.895024	0.666979	0.215289
>sp|P61106|RAB14_HUMAN Ras-related protein Rab-14 OS=Homo sapiens GN=RAB14 PE=1 SV=4	P61106	RAB14_HUMAN	RAB14_HUMAN Ras-related protein Rab-14 OS=Homo sapiens GN=RAB14 PE=1 SV=4	13	-1.49961	-0.555462	-0.248421	-0.422507	0.800027	0.365064	0.174221	-0.37914	0.862049	1.52066	0.893765	0.980975	0.104478
>sp|Q9UP95|S12A4_HUMAN Solute carrier family 12 member 4 OS=Homo sapiens GN=SLC12A4 PE=1 SV=2	Q9UP95	S12A4_HUMAN	S12A4_HUMAN Solute carrier family 12 member 4 OS=Homo sapiens GN=SLC12A4 PE=1 SV=2	3	-0.523018	-0.542412	1.38354	0.336329	-2.22386	0.507319	1.39495	1.12732	-0.824301	0.692708	0.893484	0.616193	0.241995
>sp|P15313|VATB1_HUMAN V-type proton ATPase subunit B, kidney isoform OS=Homo sapiens GN=ATP6V1B1 PE=1 SV=3	P15313	VATB1_HUMAN	VATB1_HUMAN V-type proton ATPase subunit B, kidney isoform OS=Homo sapiens GN=ATP6V1B1 PE=1 SV=3	4	-0.583218	-0.242431	-1.37034	0.840645	-2.06355	-0.76209	-0.0439077	-0.58799	1.26509	1.17694	0.893387	0.677479	0.210146
>sp|Q8NCG7|DGLB_HUMAN Sn1-specific diacylglycerol lipase beta OS=Homo sapiens GN=DAGLB PE=1 SV=2	Q8NCG7	DGLB_HUMAN	DGLB_HUMAN Sn1-specific diacylglycerol lipase beta OS=Homo sapiens GN=DAGLB PE=1 SV=2	1	-0.434638	1.58499	0.866608	-1.29785	-2.8481	0.774981	-0.0353228	1.32568	-1.71831	1.98531	0.892266	0.393701	0.403923
>sp|Q96SB3|NEB2_HUMAN Neurabin-2 OS=Homo sapiens GN=PPP1R9B PE=1 SV=2	Q96SB3	NEB2_HUMAN	NEB2_HUMAN Neurabin-2 OS=Homo sapiens GN=PPP1R9B PE=1 SV=2	9	-1.47691	0.934341	0.212606	-0.801338	-0.457726	0.383797	0.490695	0.565749	0.515622	0.909063	0.890791	1.16031	0.0691343
>sp|Q9NZV5|SELN_HUMAN Selenoprotein N OS=Homo sapiens GN=SEPN1 PE=1 SV=5	Q9NZV5	SELN_HUMAN	SELN_HUMAN Selenoprotein N OS=Homo sapiens GN=SEPN1 PE=1 SV=5	6	-0.240316	-1.12863	0.0381988	0.830408	-1.40937	0.713029	-0.0766963	0.753078	-0.777	1.93058	0.890541	0.741606	0.181298
>sp|Q9BQ95|ECSIT_HUMAN Evolutionarily conserved signaling intermediate in Toll pathway, mitochondrial OS=Homo sapiens GN=ECSIT PE=1 SV=1	Q9BQ95	ECSIT_HUMAN	ECSIT_HUMAN Evolutionarily conserved signaling intermediate in Toll pathway, mitochondrial OS=Homo sapiens GN=ECSIT PE=1 SV=1	3	0.0262373	-1.93425	-0.86011	0.195556	0.390464	-0.196448	1.45855	1.21531	0.36549	-0.574272	0.890147	0.781724	0.165301
>sp|O94826|TOM70_HUMAN Mitochondrial import receptor subunit TOM70 OS=Homo sapiens GN=TOMM70 PE=1 SV=1	O94826	TOM70_HUMAN	TOM70_HUMAN Mitochondrial import receptor subunit TOM70 OS=Homo sapiens GN=TOMM70 PE=1 SV=1	20	-0.778939	0.618067	1.40985	-2.2481	-0.813204	0.687167	0.730477	0.559686	-0.76749	1.42716	0.889866	0.591517	0.256144
>sp|Q4G148|GXLT1_HUMAN Glucoside xylosyltransferase 1 OS=Homo sapiens GN=GXYLT1 PE=1 SV=2	Q4G148	GXLT1_HUMAN	GXLT1_HUMAN Glucoside xylosyltransferase 1 OS=Homo sapiens GN=GXYLT1 PE=1 SV=2	1	0.779828	-1.86803	-1.39149	0.409125	-0.202904	0.28163	-0.265836	0.906107	1.4369	-0.187614	0.888932	0.743822	0.180376
>sp|Q9Y5K5|UCHL5_HUMAN Ubiquitin carboxyl-terminal hydrolase isozyme L5 OS=Homo sapiens GN=UCHL5 PE=1 SV=3	Q9Y5K5	UCHL5_HUMAN	UCHL5_HUMAN Ubiquitin carboxyl-terminal hydrolase isozyme L5 OS=Homo sapiens GN=UCHL5 PE=1 SV=3	7	-0.61314	-0.127601	-0.291682	-0.225978	-0.920857	0.942673	0.627659	0.788503	-0.47198	0.37838	0.888898	1.8177	0.0152161
>sp|Q6PL24|TMED8_HUMAN Protein TMED8 OS=Homo sapiens GN=TMED8 PE=1 SV=1	Q6PL24	TMED8_HUMAN	TMED8_HUMAN Protein TMED8 OS=Homo sapiens GN=TMED8 PE=1 SV=1	2	-0.845776	1.1343	-0.900603	-1.1128	-0.330734	1.60033	0.497118	-0.0776176	-0.0516219	0.420585	0.888881	0.926336	0.118485
>tr|A0A088AWN3|A0A088AWN3_HUMAN Dedicator of cytokinesis protein 9 OS=Homo sapiens GN=DOCK9 PE=1 SV=2	A0A088AWN3	A0A088AWN3_HUMAN	A0A088AWN3_HUMAN Dedicator of cytokinesis protein 9 OS=Homo sapiens GN=DOCK9 PE=1 SV=2	2	-2.71464	1.6651	-0.136024	0.284423	-0.957589	1.33087	-0.36059	0.524739	0.712221	0.377098	0.888613	0.547206	0.283658
>sp|Q9BR77|CCD77_HUMAN Coiled-coil domain-containing protein 77 OS=Homo sapiens GN=CCDC77 PE=2 SV=1	Q9BR77	CCD77_HUMAN	CCD77_HUMAN Coiled-coil domain-containing protein 77 OS=Homo sapiens GN=CCDC77 PE=2 SV=1	1	0.424836	-3.51065	-3.88102	2.37381	-1.92916	3.94192	-5.84905	7.88732	-6.66913	-1.39295	0.888061	0.108876	0.778259
>sp|Q6PCB7|S27A1_HUMAN Long-chain fatty acid transport protein 1 OS=Homo sapiens GN=SLC27A1 PE=2 SV=1	Q6PCB7	S27A1_HUMAN	S27A1_HUMAN Long-chain fatty acid transport protein 1 OS=Homo sapiens GN=SLC27A1 PE=2 SV=1	5	-0.273313	-1.33798	-0.674854	0.404484	-0.2036	-0.984155	0.357638	0.838279	0.308123	1.83514	0.888058	0.860161	0.137987
>sp|Q5TFQ8|SIRBL_HUMAN Signal-regulatory protein beta-1 isoform 3 OS=Homo sapiens GN=SIRPB1 PE=1 SV=1	Q5TFQ8	SIRBL_HUMAN	SIRBL_HUMAN Signal-regulatory protein beta-1 isoform 3 OS=Homo sapiens GN=SIRPB1 PE=1 SV=1	1	-0.724689	-0.326616	-0.267959	-0.0178089	-0.606965	0.714104	0.837798	1.7387	-0.666922	-0.130699	0.887403	1.12364	0.075224
>sp|P62491|RB11A_HUMAN Ras-related protein Rab-11A OS=Homo sapiens GN=RAB11A PE=1 SV=3	P62491	RB11A_HUMAN	RB11A_HUMAN Ras-related protein Rab-11A OS=Homo sapiens GN=RAB11A PE=1 SV=3	14	-0.202154	0.0373534	0.258637	-0.858237	-1.07994	0.0187386	2.15479	-0.133021	-0.558789	1.10935	0.887081	0.825155	0.14957
>sp|P62879|GBB2_HUMAN Guanine nucleotide-binding protein G(I)/G(S)/G(T) subunit beta-2 OS=Homo sapiens GN=GNB2 PE=1 SV=3	P62879	GBB2_HUMAN	GBB2_HUMAN Guanine nucleotide-binding protein G(I)/G(S)/G(T) subunit beta-2 OS=Homo sapiens GN=GNB2 PE=1 SV=3	6	1.06564	-1.23943	-1.57899	1.1666	-1.60996	-1.06325	1.17897	1.32938	1.20606	-0.412589	0.886943	0.516582	0.304381
>sp|P34947|GRK5_HUMAN G protein-coupled receptor kinase 5 OS=Homo sapiens GN=GRK5 PE=1 SV=1	P34947	GRK5_HUMAN	GRK5_HUMAN G protein-coupled receptor kinase 5 OS=Homo sapiens GN=GRK5 PE=1 SV=1	6	-1.53537	0.326796	0.810934	-0.532685	-0.886673	0.523171	0.0629741	0.303497	0.943145	0.783614	0.886679	1.07657	0.0838368
>sp|Q9Y316|MEMO1_HUMAN Protein MEMO1 OS=Homo sapiens GN=MEMO1 PE=1 SV=1	Q9Y316	MEMO1_HUMAN	MEMO1_HUMAN Protein MEMO1 OS=Homo sapiens GN=MEMO1 PE=1 SV=1	6	-0.928164	-0.64417	0.563348	-0.353035	-0.497004	-0.0682191	0.612474	0.337737	1.02046	0.670064	0.886308	1.66768	0.0214942
>sp|Q9Y4Z0|LSM4_HUMAN U6 snRNA-associated Sm-like protein LSm4 OS=Homo sapiens GN=LSM4 PE=1 SV=1	Q9Y4Z0	LSM4_HUMAN	LSM4_HUMAN U6 snRNA-associated Sm-like protein LSm4 OS=Homo sapiens GN=LSM4 PE=1 SV=1	8	-0.224771	0.81021	-1.10937	-1.16815	-1.18125	0.506679	1.07044	0.80301	-0.807486	-0.0162241	0.885952	0.912277	0.122384
>sp|Q9BXV9|CN142_HUMAN Uncharacterized protein C14orf142 OS=Homo sapiens GN=C14orf142 PE=1 SV=2	Q9BXV9	CN142_HUMAN	CN142_HUMAN Uncharacterized protein C14orf142 OS=Homo sapiens GN=C14orf142 PE=1 SV=2	2	0.596275	-0.357727	-1.73813	-0.558557	-0.13997	0.443733	0.594801	-0.0126347	0.701625	0.503442	0.885815	1.24589	0.0567692
>sp|Q15155|NOMO1_HUMAN Nodal modulator 1 OS=Homo sapiens GN=NOMO1 PE=1 SV=5	Q15155	NOMO1_HUMAN	NOMO1_HUMAN Nodal modulator 1 OS=Homo sapiens GN=NOMO1 PE=1 SV=5	1	-0.674799	0.930866	-0.401238	-1.81353	-0.198553	0.195624	-0.58841	0.742017	-0.00384518	1.926	0.885726	0.730709	0.185905
>sp|O14763|TR10B_HUMAN Tumor necrosis factor receptor superfamily member 10B OS=Homo sapiens GN=TNFRSF10B PE=1 SV=2	O14763	TR10B_HUMAN	TR10B_HUMAN Tumor necrosis factor receptor superfamily member 10B OS=Homo sapiens GN=TNFRSF10B PE=1 SV=2	4	-1.63633	-0.515285	0.567529	1.24921	-1.36007	0.328032	-1.06629	1.68654	-0.358633	2.14059	0.885034	0.506864	0.311269
>sp|Q5BKZ1|ZN326_HUMAN DBIRD complex subunit ZNF326 OS=Homo sapiens GN=ZNF326 PE=1 SV=2	Q5BKZ1	ZN326_HUMAN	ZN326_HUMAN DBIRD complex subunit ZNF326 OS=Homo sapiens GN=ZNF326 PE=1 SV=2	9	-1.46673	0.722844	0.89345	-1.76195	-0.992693	0.0158831	-0.597772	1.0914	0.514861	0.795169	0.884923	0.701088	0.199027
>sp|O95865|DDAH2_HUMAN N(G),N(G)-dimethylarginine dimethylaminohydrolase 2 OS=Homo sapiens GN=DDAH2 PE=1 SV=1	O95865	DDAH2_HUMAN	DDAH2_HUMAN N(G),N(G)-dimethylarginine dimethylaminohydrolase 2 OS=Homo sapiens GN=DDAH2 PE=1 SV=1	8	-0.78723	0.95945	-0.465859	-1.04922	-0.506062	-0.631752	1.07449	0.441812	-0.380673	2.07181	0.884921	0.742597	0.180885
>sp|Q9BQA1|MEP50_HUMAN Methylosome protein 50 OS=Homo sapiens GN=WDR77 PE=1 SV=1	Q9BQA1	MEP50_HUMAN	MEP50_HUMAN Methylosome protein 50 OS=Homo sapiens GN=WDR77 PE=1 SV=1	5	-1.89622	0.591082	0.324428	0.757637	-1.28509	1.59825	-1.5129	1.63802	1.53908	-0.348958	0.884331	0.489922	0.323652
>tr|J3KS05|J3KS05_HUMAN Chromobox protein homolog 1 (Fragment) OS=Homo sapiens GN=CBX1 PE=1 SV=8	J3KS05	J3KS05_HUMAN	J3KS05_HUMAN Chromobox protein homolog 1 (Fragment) OS=Homo sapiens GN=CBX1 PE=1 SV=8	1	3.31542	-0.139934	-1.87394	-3.01913	-1.40164	-4.17253	5.01363	-0.734204	-0.0151337	1.20883	0.883963	0.191003	0.644165
>sp|P09669|COX6C_HUMAN Cytochrome c oxidase subunit 6C OS=Homo sapiens GN=COX6C PE=1 SV=2	P09669	COX6C_HUMAN	COX6C_HUMAN Cytochrome c oxidase subunit 6C OS=Homo sapiens GN=COX6C PE=1 SV=2	6	-0.3603	-0.710484	0.0695911	-0.704241	0.124394	-0.0886605	1.70458	-0.575543	0.193743	1.59903	0.882836	0.951345	0.111855
>sp|Q9NUJ3|T11L1_HUMAN T-complex protein 11-like protein 1 OS=Homo sapiens GN=TCP11L1 PE=1 SV=1	Q9NUJ3	T11L1_HUMAN	T11L1_HUMAN T-complex protein 11-like protein 1 OS=Homo sapiens GN=TCP11L1 PE=1 SV=1	5	-0.627586	0.298638	-0.463114	-0.265332	-0.810212	0.41984	1.19362	-0.380825	1.25156	0.0602301	0.882405	1.35156	0.0445085
>sp|P0DMN0|ST1A4_HUMAN Sulfotransferase 1A4 OS=Homo sapiens GN=SULT1A4 PE=1 SV=1	P0DMN0	ST1A4_HUMAN	ST1A4_HUMAN Sulfotransferase 1A4 OS=Homo sapiens GN=SULT1A4 PE=1 SV=1	4	-1.14872	-0.200362	-0.0959152	1.09148	-1.75629	-0.0516931	1.53772	0.103742	-0.303338	1.01386	0.88202	0.745702	0.179597
>sp|P51148|RAB5C_HUMAN Ras-related protein Rab-5C OS=Homo sapiens GN=RAB5C PE=1 SV=2	P51148	RAB5C_HUMAN	RAB5C_HUMAN Ras-related protein Rab-5C OS=Homo sapiens GN=RAB5C PE=1 SV=2	9	-0.155244	-1.00949	-2.45925	-1.07943	2.27431	-0.546803	1.25371	0.318238	1.10288	-0.149099	0.881606	0.476891	0.33351
>sp|O95810|SDPR_HUMAN Serum deprivation-response protein OS=Homo sapiens GN=SDPR PE=1 SV=3	O95810	SDPR_HUMAN	SDPR_HUMAN Serum deprivation-response protein OS=Homo sapiens GN=SDPR PE=1 SV=3	34	0.992868	0.458111	0.31731	-1.24323	-1.48405	0.125475	1.19234	-0.220766	0.390866	1.96036	0.881454	0.698975	0.199997
>sp|P62166|NCS1_HUMAN Neuronal calcium sensor 1 OS=Homo sapiens GN=NCS1 PE=1 SV=2	P62166	NCS1_HUMAN	NCS1_HUMAN Neuronal calcium sensor 1 OS=Homo sapiens GN=NCS1 PE=1 SV=2	2	-0.0568508	-1.27625	0.312429	-0.482545	-0.498659	0.010478	1.38812	0.174475	0.204015	0.61844	0.879481	1.37769	0.0419089
>sp|Q15643|TRIPB_HUMAN Thyroid receptor-interacting protein 11 OS=Homo sapiens GN=TRIP11 PE=1 SV=3	Q15643	TRIPB_HUMAN	TRIPB_HUMAN Thyroid receptor-interacting protein 11 OS=Homo sapiens GN=TRIP11 PE=1 SV=3	17	-0.672822	-0.752643	0.828313	-0.116342	-0.92289	1.06455	-0.381441	-0.491024	0.329352	2.23858	0.87928	0.745608	0.179635
>sp|Q86XL3|ANKL2_HUMAN Ankyrin repeat and LEM domain-containing protein 2 OS=Homo sapiens GN=ANKLE2 PE=1 SV=4	Q86XL3	ANKL2_HUMAN	ANKL2_HUMAN Ankyrin repeat and LEM domain-containing protein 2 OS=Homo sapiens GN=ANKLE2 PE=1 SV=4	2	-1.42662	0.096062	0.0364149	-0.520035	-0.245449	0.658607	-1.17502	0.884195	1.32236	0.6461	0.879173	0.910369	0.122922
>sp|Q8IYD1|ERF3B_HUMAN Eukaryotic peptide chain release factor GTP-binding subunit ERF3B OS=Homo sapiens GN=GSPT2 PE=1 SV=2	Q8IYD1	ERF3B_HUMAN	ERF3B_HUMAN Eukaryotic peptide chain release factor GTP-binding subunit ERF3B OS=Homo sapiens GN=GSPT2 PE=1 SV=2	4	-1.49383	-0.640631	1.1073	-0.172643	-0.929873	0.988776	-1.07003	1.01222	-0.716615	2.05138	0.879084	0.578829	0.263737
>sp|Q9UHB7|AFF4_HUMAN AF4/FMR2 family member 4 OS=Homo sapiens GN=AFF4 PE=1 SV=1	Q9UHB7	AFF4_HUMAN	AFF4_HUMAN AF4/FMR2 family member 4 OS=Homo sapiens GN=AFF4 PE=1 SV=1	1	-0.851854	-0.0610478	0.361294	-0.707588	-0.674865	0.609842	-1.02129	0.596632	1.09954	1.17534	0.878826	1.03603	0.0920383
>sp|Q9ULC5|ACSL5_HUMAN Long-chain-fatty-acid--CoA ligase 5 OS=Homo sapiens GN=ACSL5 PE=1 SV=1	Q9ULC5	ACSL5_HUMAN	ACSL5_HUMAN Long-chain-fatty-acid--CoA ligase 5 OS=Homo sapiens GN=ACSL5 PE=1 SV=1	6	-2.10297	0.591725	0.72152	-0.141202	-1.05225	0.470426	1.60289	0.815389	-1.26717	0.787242	0.878389	0.597462	0.252661
>sp|O95169|NDUB8_HUMAN NADH dehydrogenase [ubiquinone] 1 beta subcomplex subunit 8, mitochondrial OS=Homo sapiens GN=NDUFB8 PE=1 SV=1	O95169	NDUB8_HUMAN	NDUB8_HUMAN NADH dehydrogenase [ubiquinone] 1 beta subcomplex subunit 8, mitochondrial OS=Homo sapiens GN=NDUFB8 PE=1 SV=1	3	-1.18846	-0.035429	1.02068	-1.05885	-0.391311	1.14542	0.910156	-0.977647	0.565469	1.08911	0.877175	0.805579	0.156466
>sp|Q9BUL8|PDC10_HUMAN Programmed cell death protein 10 OS=Homo sapiens GN=PDCD10 PE=1 SV=1	Q9BUL8	PDC10_HUMAN	PDC10_HUMAN Programmed cell death protein 10 OS=Homo sapiens GN=PDCD10 PE=1 SV=1	5	-0.71688	0.738165	-0.312856	-0.0253136	-2.47356	1.08694	0.633526	-0.242393	-0.237396	0.35384	0.876991	0.750974	0.17743
>sp|Q8NBK3|SUMF1_HUMAN Sulfatase-modifying factor 1 OS=Homo sapiens GN=SUMF1 PE=1 SV=3	Q8NBK3	SUMF1_HUMAN	SUMF1_HUMAN Sulfatase-modifying factor 1 OS=Homo sapiens GN=SUMF1 PE=1 SV=3	5	-0.640829	-0.493407	-0.639441	0.952909	-1.00582	-0.629285	0.967507	1.41547	1.00046	-0.196681	0.876811	0.887847	0.129465
>sp|P34059|GALNS_HUMAN N-acetylgalactosamine-6-sulfatase OS=Homo sapiens GN=GALNS PE=1 SV=1	P34059	GALNS_HUMAN	GALNS_HUMAN N-acetylgalactosamine-6-sulfatase OS=Homo sapiens GN=GALNS PE=1 SV=1	4	-0.521104	0.373127	-0.669046	-0.787812	-0.223957	-0.589082	1.0364	0.785083	0.903706	0.415221	0.876023	1.3896	0.0407755
>tr|A0A087X1B2|A0A087X1B2_HUMAN U4/U6.U5 tri-snRNP-associated protein 2 OS=Homo sapiens GN=USP39 PE=1 SV=1	A0A087X1B2	A0A087X1B2_HUMAN	A0A087X1B2_HUMAN U4/U6.U5 tri-snRNP-associated protein 2 OS=Homo sapiens GN=USP39 PE=1 SV=1	1	-0.87812	0.1574	0.451265	0.394804	-2.15538	0.698124	-0.414011	1.80202	-0.138879	0.400475	0.875551	0.69332	0.202619
>sp|Q9H254|SPTN4_HUMAN Spectrin beta chain, non-erythrocytic 4 OS=Homo sapiens GN=SPTBN4 PE=1 SV=2	Q9H254	SPTN4_HUMAN	SPTN4_HUMAN Spectrin beta chain, non-erythrocytic 4 OS=Homo sapiens GN=SPTBN4 PE=1 SV=2	1	1.73087	-0.488793	-0.225181	-1.34832	-1.6244	-0.246398	0.632336	1.51756	-0.11565	0.630024	0.874738	0.641919	0.228077
>sp|Q8NFH3|NUP43_HUMAN Nucleoporin Nup43 OS=Homo sapiens GN=NUP43 PE=1 SV=1	Q8NFH3	NUP43_HUMAN	NUP43_HUMAN Nucleoporin Nup43 OS=Homo sapiens GN=NUP43 PE=1 SV=1	4	-1.69034	-1.73018	1.23309	0.269281	-1.31919	2.6907	-0.988482	0.722903	-2.50489	1.21601	0.874717	0.355211	0.441356
>sp|Q8N0Z6|TTC5_HUMAN Tetratricopeptide repeat protein 5 OS=Homo sapiens GN=TTC5 PE=1 SV=2	Q8N0Z6	TTC5_HUMAN	TTC5_HUMAN Tetratricopeptide repeat protein 5 OS=Homo sapiens GN=TTC5 PE=1 SV=2	1	-0.828714	0.104173	0.0984703	-0.37172	-0.93535	0.219887	1.45854	-0.441752	0.450256	0.752484	0.874511	1.28861	0.051451
>sp|Q9BVA0|KTNB1_HUMAN Katanin p80 WD40 repeat-containing subunit B1 OS=Homo sapiens GN=KATNB1 PE=1 SV=1	Q9BVA0	KTNB1_HUMAN	KTNB1_HUMAN Katanin p80 WD40 repeat-containing subunit B1 OS=Homo sapiens GN=KATNB1 PE=1 SV=1	4	0.341759	-0.354366	-1.40747	-0.243154	-0.363898	0.457603	0.164116	1.24528	-0.555542	1.03387	0.874491	1.12438	0.075097
>sp|Q9Y6W3|CAN7_HUMAN Calpain-7 OS=Homo sapiens GN=CAPN7 PE=1 SV=1	Q9Y6W3	CAN7_HUMAN	CAN7_HUMAN Calpain-7 OS=Homo sapiens GN=CAPN7 PE=1 SV=1	2	-0.793208	0.226593	-2.34041	0.907083	-0.336543	0.450069	0.355952	0.241384	0.0833508	0.900483	0.873546	0.794239	0.160606
>sp|Q13283|G3BP1_HUMAN Ras GTPase-activating protein-binding protein 1 OS=Homo sapiens GN=G3BP1 PE=1 SV=1	Q13283	G3BP1_HUMAN	G3BP1_HUMAN Ras GTPase-activating protein-binding protein 1 OS=Homo sapiens GN=G3BP1 PE=1 SV=1	11	0.0135276	-0.179727	-0.272689	0.807916	-1.65603	-0.180862	1.37209	1.84016	0.337756	-0.292072	0.872815	0.764012	0.172182
>sp|Q96JK2|DCAF5_HUMAN DDB1- and CUL4-associated factor 5 OS=Homo sapiens GN=DCAF5 PE=1 SV=2	Q96JK2	DCAF5_HUMAN	DCAF5_HUMAN DDB1- and CUL4-associated factor 5 OS=Homo sapiens GN=DCAF5 PE=1 SV=2	1	-0.910838	-0.42552	0.547899	0.269418	-1.60054	2.51809	-0.264188	0.392803	-1.09597	0.688903	0.871844	0.58719	0.258708
>sp|P35270|SPRE_HUMAN Sepiapterin reductase OS=Homo sapiens GN=SPR PE=1 SV=1	P35270	SPRE_HUMAN	SPRE_HUMAN Sepiapterin reductase OS=Homo sapiens GN=SPR PE=1 SV=1	9	-0.70124	0.173043	-0.0382833	-0.89893	-0.477078	-0.237532	0.0180135	1.54137	-0.227901	1.32227	0.871742	1.08193	0.0828069
>sp|Q9H2Y7|ZN106_HUMAN Zinc finger protein 106 OS=Homo sapiens GN=ZNF106 PE=1 SV=1	Q9H2Y7	ZN106_HUMAN	ZN106_HUMAN Zinc finger protein 106 OS=Homo sapiens GN=ZNF106 PE=1 SV=1	1	-1.89154	-0.401624	0.0624394	1.42412	-1.36435	0.0820853	-2.12398	2.70971	-0.627569	2.14704	0.871648	0.360562	0.435951
>sp|Q9H1B7|I2BPL_HUMAN Interferon regulatory factor 2-binding protein-like OS=Homo sapiens GN=IRF2BPL PE=1 SV=1	Q9H1B7	I2BPL_HUMAN	I2BPL_HUMAN Interferon regulatory factor 2-binding protein-like OS=Homo sapiens GN=IRF2BPL PE=1 SV=1	3	0.0797131	-1.35531	-1.37663	1.04914	-0.686673	-0.552008	0.0803135	2.15146	-0.100947	0.488596	0.871434	0.656737	0.220426
>tr|A0A087WWZ6|A0A087WWZ6_HUMAN PR domain-containing protein 11 OS=Homo sapiens GN=PRDM11 PE=1 SV=1	A0A087WWZ6	A0A087WWZ6_HUMAN	A0A087WWZ6_HUMAN PR domain-containing protein 11 OS=Homo sapiens GN=PRDM11 PE=1 SV=1	1	-0.83463	-5.23317	0.310701	-2.38641	3.88585	1.09273	-6.11084	3.01249	0.937101	1.16455	0.870738	0.154748	0.700249
>sp|Q13490|BIRC2_HUMAN Baculoviral IAP repeat-containing protein 2 OS=Homo sapiens GN=BIRC2 PE=1 SV=2	Q13490	BIRC2_HUMAN	BIRC2_HUMAN Baculoviral IAP repeat-containing protein 2 OS=Homo sapiens GN=BIRC2 PE=1 SV=2	1	-1.01665	-0.266719	0.674481	-1.03675	-0.429566	0.68408	1.85745	1.18079	-1.31049	-0.135552	0.870296	0.687585	0.205312
>sp|Q9Y487|VPP2_HUMAN V-type proton ATPase 116 kDa subunit a isoform 2 OS=Homo sapiens GN=ATP6V0A2 PE=1 SV=2	Q9Y487	VPP2_HUMAN	VPP2_HUMAN V-type proton ATPase 116 kDa subunit a isoform 2 OS=Homo sapiens GN=ATP6V0A2 PE=1 SV=2	2	-0.771639	-0.630064	0.0999884	-0.000829903	-0.621604	0.227487	1.06361	0.628013	-1.34624	1.85387	0.870177	0.797099	0.159552
>sp|Q6I9Y2|THOC7_HUMAN THO complex subunit 7 homolog OS=Homo sapiens GN=THOC7 PE=1 SV=3	Q6I9Y2	THOC7_HUMAN	THOC7_HUMAN THO complex subunit 7 homolog OS=Homo sapiens GN=THOC7 PE=1 SV=3	3	-1.79409	1.60335	0.872493	-1.59259	-0.827736	1.09568	0.867216	-0.179619	0.551505	0.277114	0.870095	0.589856	0.257125
>sp|Q9Y6M5|ZNT1_HUMAN Zinc transporter 1 OS=Homo sapiens GN=SLC30A1 PE=1 SV=3	Q9Y6M5	ZNT1_HUMAN	ZNT1_HUMAN Zinc transporter 1 OS=Homo sapiens GN=SLC30A1 PE=1 SV=3	5	0.251486	-0.486195	0.0221493	-0.739822	-0.647303	-0.0164759	0.0246232	-0.113821	1.63525	1.21717	0.869285	1.16402	0.0685464
>sp|Q7Z2K8|GRIN1_HUMAN G protein-regulated inducer of neurite outgrowth 1 OS=Homo sapiens GN=GPRIN1 PE=1 SV=2	Q7Z2K8	GRIN1_HUMAN	GRIN1_HUMAN G protein-regulated inducer of neurite outgrowth 1 OS=Homo sapiens GN=GPRIN1 PE=1 SV=2	1	-0.86955	1.21865	0.80434	-1.13993	-2.09561	1.80445	0.757147	0.859444	-1.03311	-0.124588	0.869088	0.521906	0.300673
>sp|P51606|RENBP_HUMAN N-acylglucosamine 2-epimerase OS=Homo sapiens GN=RENBP PE=1 SV=2	P51606	RENBP_HUMAN	RENBP_HUMAN N-acylglucosamine 2-epimerase OS=Homo sapiens GN=RENBP PE=1 SV=2	1	-1.30073	1.10472	-0.883397	-0.745627	-0.37803	1.7532	1.56396	-0.0479394	-1.34464	0.216913	0.868912	0.599566	0.25144
>sp|Q92882|OSTF1_HUMAN Osteoclast-stimulating factor 1 OS=Homo sapiens GN=OSTF1 PE=1 SV=2	Q92882	OSTF1_HUMAN	OSTF1_HUMAN Osteoclast-stimulating factor 1 OS=Homo sapiens GN=OSTF1 PE=1 SV=2	8	0.216319	-1.42518	-0.360948	0.0296855	-0.21778	-0.0375533	0.603055	1.21891	0.949273	-0.147631	0.86879	1.23989	0.0575581
>sp|P62253|UB2G1_HUMAN Ubiquitin-conjugating enzyme E2 G1 OS=Homo sapiens GN=UBE2G1 PE=1 SV=3	P62253	UB2G1_HUMAN	UB2G1_HUMAN Ubiquitin-conjugating enzyme E2 G1 OS=Homo sapiens GN=UBE2G1 PE=1 SV=3	3	0.982303	-2.05232	-1.26687	-0.14924	0.398237	-0.0142286	0.450497	-0.33979	0.462473	1.68495	0.866358	0.658721	0.219421
>sp|P42684|ABL2_HUMAN Abelson tyrosine-protein kinase 2 OS=Homo sapiens GN=ABL2 PE=1 SV=1	P42684	ABL2_HUMAN	ABL2_HUMAN Abelson tyrosine-protein kinase 2 OS=Homo sapiens GN=ABL2 PE=1 SV=1	1	-0.99856	0.293282	0.677715	-0.884711	-1.05852	2.04577	-0.122553	-0.269914	-1.69206	2.39474	0.865353	0.470925	0.338123
>sp|P54619|AAKG1_HUMAN 5'-AMP-activated protein kinase subunit gamma-1 OS=Homo sapiens GN=PRKAG1 PE=1 SV=1	P54619	AAKG1_HUMAN	AAKG1_HUMAN 5'-AMP-activated protein kinase subunit gamma-1 OS=Homo sapiens GN=PRKAG1 PE=1 SV=1	9	-1.5754	0.351265	-0.220721	0.154863	-0.614593	-0.565945	0.501554	1.24387	1.19543	0.0466246	0.865225	0.949336	0.112374
>sp|Q93074|MED12_HUMAN Mediator of RNA polymerase II transcription subunit 12 OS=Homo sapiens GN=MED12 PE=1 SV=4	Q93074	MED12_HUMAN	MED12_HUMAN Mediator of RNA polymerase II transcription subunit 12 OS=Homo sapiens GN=MED12 PE=1 SV=4	1	-0.322311	0.403981	-0.231108	0.802064	-2.91825	0.543794	1.42595	-0.844803	-0.206272	1.1409	0.865038	0.528178	0.296362
>sp|Q9NRF8|PYRG2_HUMAN CTP synthase 2 OS=Homo sapiens GN=CTPS2 PE=1 SV=1	Q9NRF8	PYRG2_HUMAN	PYRG2_HUMAN CTP synthase 2 OS=Homo sapiens GN=CTPS2 PE=1 SV=1	8	-0.531137	-0.15923	-0.311546	-0.944072	0.194848	-0.175294	1.38336	-0.613607	1.2025	0.776471	0.864912	1.08957	0.0813639
>sp|Q9BW66|CINP_HUMAN Cyclin-dependent kinase 2-interacting protein OS=Homo sapiens GN=CINP PE=1 SV=1	Q9BW66	CINP_HUMAN	CINP_HUMAN Cyclin-dependent kinase 2-interacting protein OS=Homo sapiens GN=CINP PE=1 SV=1	1	-0.455818	0.0127123	-1.99657	0.335006	-0.156659	0.588729	1.77789	-0.589099	0.0328955	0.243519	0.863053	0.782511	0.165002
>sp|Q96FT9|IFT43_HUMAN Intraflagellar transport protein 43 homolog OS=Homo sapiens GN=IFT43 PE=1 SV=3	Q96FT9	IFT43_HUMAN	IFT43_HUMAN Intraflagellar transport protein 43 homolog OS=Homo sapiens GN=IFT43 PE=1 SV=3	1	-2.09983	1.36579	0.629814	-1.28112	-0.657279	0.450004	1.77904	0.4453	-0.79661	0.394753	0.863021	0.54858	0.282761
>sp|A5PLL7|TM189_HUMAN Transmembrane protein 189 OS=Homo sapiens GN=TMEM189 PE=1 SV=3	A5PLL7	TM189_HUMAN	TM189_HUMAN Transmembrane protein 189 OS=Homo sapiens GN=TMEM189 PE=1 SV=3	1	-1.42506	-0.0490493	1.48465	-0.834003	-1.17708	1.85352	-0.691193	1.98647	-1.43014	0.595826	0.863005	0.463842	0.343683
>sp|Q8IVL5|P3H2_HUMAN Prolyl 3-hydroxylase 2 OS=Homo sapiens GN=P3H2 PE=1 SV=1	Q8IVL5	P3H2_HUMAN	P3H2_HUMAN Prolyl 3-hydroxylase 2 OS=Homo sapiens GN=P3H2 PE=1 SV=1	1	-0.179532	0.243241	-0.164797	-0.736494	-0.994577	0.972463	0.748353	-0.295865	-0.0603056	1.11738	0.862836	1.36252	0.0433993
>sp|Q93070|NAR4_HUMAN Ecto-ADP-ribosyltransferase 4 OS=Homo sapiens GN=ART4 PE=2 SV=2	Q93070	NAR4_HUMAN	NAR4_HUMAN Ecto-ADP-ribosyltransferase 4 OS=Homo sapiens GN=ART4 PE=2 SV=2	2	-0.284586	0.272908	-0.10951	-1.50972	-0.500392	-0.749843	0.675836	2.01825	0.131009	0.105284	0.862367	0.815963	0.15277
>sp|P50897|PPT1_HUMAN Palmitoyl-protein thioesterase 1 OS=Homo sapiens GN=PPT1 PE=1 SV=1	P50897	PPT1_HUMAN	PPT1_HUMAN Palmitoyl-protein thioesterase 1 OS=Homo sapiens GN=PPT1 PE=1 SV=1	4	-2.13988	1.29975	0.284064	0.120445	-1.60772	0.36689	-0.61585	1.85885	0.180127	0.474316	0.861535	0.544946	0.285138
>sp|Q9Y296|TPPC4_HUMAN Trafficking protein particle complex subunit 4 OS=Homo sapiens GN=TRAPPC4 PE=1 SV=1	Q9Y296	TPPC4_HUMAN	TPPC4_HUMAN Trafficking protein particle complex subunit 4 OS=Homo sapiens GN=TRAPPC4 PE=1 SV=1	7	-1.09555	-0.56598	-0.268006	0.602793	-0.558216	-0.134593	-1.0526	1.609	0.624486	1.37487	0.861225	0.780422	0.165797
>tr|B7Z8K7|B7Z8K7_HUMAN Rho GTPase-activating protein 25 OS=Homo sapiens GN=ARHGAP25 PE=1 SV=1	B7Z8K7	B7Z8K7_HUMAN	B7Z8K7_HUMAN Rho GTPase-activating protein 25 OS=Homo sapiens GN=ARHGAP25 PE=1 SV=1	1	-1.15797	-1.57132	0.338635	-0.15855	0.496502	1.05928	-0.383565	-0.536351	0.07539	2.03749	0.860988	0.673933	0.211869
>sp|P46379|BAG6_HUMAN Large proline-rich protein BAG6 OS=Homo sapiens GN=BAG6 PE=1 SV=2	P46379	BAG6_HUMAN	BAG6_HUMAN Large proline-rich protein BAG6 OS=Homo sapiens GN=BAG6 PE=1 SV=2	12	-0.355027	0.443212	-1.12284	-0.53827	-0.213011	0.217311	0.550842	1.4495	0.803253	-0.507708	0.859827	1.15753	0.0695776
>sp|Q14254|FLOT2_HUMAN Flotillin-2 OS=Homo sapiens GN=FLOT2 PE=1 SV=2	Q14254	FLOT2_HUMAN	FLOT2_HUMAN Flotillin-2 OS=Homo sapiens GN=FLOT2 PE=1 SV=2	21	0.299729	0.938754	-0.651931	-1.55161	-0.606104	-0.352126	0.339083	1.21573	0.363957	1.15727	0.859016	0.865416	0.136328
>sp|O75688|PPM1B_HUMAN Protein phosphatase 1B OS=Homo sapiens GN=PPM1B PE=1 SV=1	O75688	PPM1B_HUMAN	PPM1B_HUMAN Protein phosphatase 1B OS=Homo sapiens GN=PPM1B PE=1 SV=1	6	-1.93444	0.582578	-0.398198	0.0447047	-1.09639	0.981554	-0.347432	0.288465	-0.472598	1.04	0.858346	0.815997	0.152758
>tr|J3QR00|J3QR00_HUMAN Trafficking protein particle complex subunit 8 (Fragment) OS=Homo sapiens GN=TRAPPC8 PE=1 SV=1	J3QR00	J3QR00_HUMAN	J3QR00_HUMAN Trafficking protein particle complex subunit 8 (Fragment) OS=Homo sapiens GN=TRAPPC8 PE=1 SV=1	1	-0.38001	-0.753213	0.791521	-1.46633	-0.146197	0.752419	0.197231	0.554796	-1.47352	2.30488	0.858006	0.583849	0.260706
>sp|Q5PRF9|SMAG2_HUMAN Protein Smaug homolog 2 OS=Homo sapiens GN=SAMD4B PE=1 SV=1	Q5PRF9	SMAG2_HUMAN	SMAG2_HUMAN Protein Smaug homolog 2 OS=Homo sapiens GN=SAMD4B PE=1 SV=1	5	-1.07222	1.1392	-0.946765	-0.674242	-0.354163	0.732381	-0.313289	0.531093	0.388202	1.03127	0.855569	1.00448	0.0989739
>sp|Q8TDI7|TMC2_HUMAN Transmembrane channel-like protein 2 OS=Homo sapiens GN=TMC2 PE=2 SV=3	Q8TDI7	TMC2_HUMAN	TMC2_HUMAN Transmembrane channel-like protein 2 OS=Homo sapiens GN=TMC2 PE=2 SV=3	1	-0.232861	-1.17633	-1.10132	0.54014	-0.0982207	0.573277	0.122047	-0.690981	1.20817	0.985848	0.853391	0.975704	0.105754
>sp|Q8WUZ0|BCL7C_HUMAN B-cell CLL/lymphoma 7 protein family member C OS=Homo sapiens GN=BCL7C PE=1 SV=3	Q8WUZ0	BCL7C_HUMAN	BCL7C_HUMAN B-cell CLL/lymphoma 7 protein family member C OS=Homo sapiens GN=BCL7C PE=1 SV=3	2	-3.17091	0.460869	0.0694148	0.385184	0.208239	0.771876	-0.398888	0.619321	1.69438	-0.467282	0.853322	0.496947	0.318459
>sp|Q9UH77|KLHL3_HUMAN Kelch-like protein 3 OS=Homo sapiens GN=KLHL3 PE=1 SV=2	Q9UH77	KLHL3_HUMAN	KLHL3_HUMAN Kelch-like protein 3 OS=Homo sapiens GN=KLHL3 PE=1 SV=2	1	-1.79211	0.727036	0.929178	-0.819242	-0.925583	0.345088	-0.313388	0.849755	-0.0496682	1.54141	0.850783	0.687629	0.205292
>sp|Q99549|MPP8_HUMAN M-phase phosphoprotein 8 OS=Homo sapiens GN=MPHOSPH8 PE=1 SV=2	Q99549	MPP8_HUMAN	MPP8_HUMAN M-phase phosphoprotein 8 OS=Homo sapiens GN=MPHOSPH8 PE=1 SV=2	2	-2.70373	-0.0758032	0.0375711	-0.246572	0.558833	3.11106	-1.4998	0.834135	-0.542157	-0.0804489	0.850496	0.39193	0.405574
>sp|Q96CP2|FWCH2_HUMAN FLYWCH family member 2 OS=Homo sapiens GN=FLYWCH2 PE=1 SV=1	Q96CP2	FWCH2_HUMAN	FWCH2_HUMAN FLYWCH family member 2 OS=Homo sapiens GN=FLYWCH2 PE=1 SV=1	4	-1.21935	-0.34172	0.172159	-1.7077	0.916716	1.54831	-0.0691351	0.323628	-1.954	2.22272	0.850283	0.452713	0.352604
>sp|Q8NCN4|RN169_HUMAN E3 ubiquitin-protein ligase RNF169 OS=Homo sapiens GN=RNF169 PE=1 SV=2	Q8NCN4	RN169_HUMAN	RN169_HUMAN E3 ubiquitin-protein ligase RNF169 OS=Homo sapiens GN=RNF169 PE=1 SV=2	1	-0.791526	-1.20254	-0.973935	0.235347	0.613885	0.641398	-0.144824	1.24988	0.0192122	0.364091	0.849704	1.06426	0.0862468
>sp|P55290|CAD13_HUMAN Cadherin-13 OS=Homo sapiens GN=CDH13 PE=1 SV=1	P55290	CAD13_HUMAN	CAD13_HUMAN Cadherin-13 OS=Homo sapiens GN=CDH13 PE=1 SV=1	9	-0.931376	1.07106	-0.426439	-0.158646	-1.27766	0.684342	-0.202105	0.791109	-1.18853	2.44029	0.849633	0.561576	0.274425
>sp|P80303|NUCB2_HUMAN Nucleobindin-2 OS=Homo sapiens GN=NUCB2 PE=1 SV=2	P80303	NUCB2_HUMAN	NUCB2_HUMAN Nucleobindin-2 OS=Homo sapiens GN=NUCB2 PE=1 SV=2	13	-0.221135	-0.298852	-0.512603	0.2401	-0.724436	-0.511245	1.85198	-0.252374	1.31814	0.319099	0.848504	0.93599	0.11588
>sp|Q9BRJ6|CG050_HUMAN Uncharacterized protein C7orf50 OS=Homo sapiens GN=C7orf50 PE=1 SV=1	Q9BRJ6	CG050_HUMAN	CG050_HUMAN Uncharacterized protein C7orf50 OS=Homo sapiens GN=C7orf50 PE=1 SV=1	6	-1.60103	1.44138	0.816661	-2.33364	0.217889	0.787027	1.84928	1.19621	-2.51873	1.45711	0.845927	0.345986	0.450831
>sp|Q9HBG7|LY9_HUMAN T-lymphocyte surface antigen Ly-9 OS=Homo sapiens GN=LY9 PE=1 SV=3	Q9HBG7	LY9_HUMAN	LY9_HUMAN T-lymphocyte surface antigen Ly-9 OS=Homo sapiens GN=LY9 PE=1 SV=3	1	-0.436342	-0.311539	0.447432	-1.14111	-0.641079	0.415594	2.30502	-0.458121	0.00567766	-0.122436	0.845676	0.782668	0.164942
>sp|Q68DU8|KCD16_HUMAN BTB/POZ domain-containing protein KCTD16 OS=Homo sapiens GN=KCTD16 PE=1 SV=1	Q68DU8	KCD16_HUMAN	KCD16_HUMAN BTB/POZ domain-containing protein KCTD16 OS=Homo sapiens GN=KCTD16 PE=1 SV=1	1	-1.07922	1.78086	0.615279	-1.39927	-1.54656	-1.38436	0.864399	0.788681	1.16564	1.16404	0.845462	0.483927	0.328151
>sp|Q96N11|CG026_HUMAN Uncharacterized protein C7orf26 OS=Homo sapiens GN=C7orf26 PE=2 SV=1	Q96N11	CG026_HUMAN	CG026_HUMAN Uncharacterized protein C7orf26 OS=Homo sapiens GN=C7orf26 PE=2 SV=1	1	0.389799	-0.968332	-0.564804	-0.992972	0.122281	0.0571147	-0.0545004	0.911387	-0.0540662	1.35251	0.845294	1.15117	0.0706035
>sp|Q6UWP7|LCLT1_HUMAN Lysocardiolipin acyltransferase 1 OS=Homo sapiens GN=LCLAT1 PE=1 SV=1	Q6UWP7	LCLT1_HUMAN	LCLT1_HUMAN Lysocardiolipin acyltransferase 1 OS=Homo sapiens GN=LCLAT1 PE=1 SV=1	1	-1.86327	-1.12807	0.605593	0.360587	-0.144966	0.0483775	1.24011	0.430888	-1.3621	1.69895	0.845272	0.576942	0.264885
>sp|Q9UKY4|POMT2_HUMAN Protein O-mannosyl-transferase 2 OS=Homo sapiens GN=POMT2 PE=1 SV=2	Q9UKY4	POMT2_HUMAN	POMT2_HUMAN Protein O-mannosyl-transferase 2 OS=Homo sapiens GN=POMT2 PE=1 SV=2	1	-2.94381	0.166279	-0.159327	0.939384	-1.03228	-3.79737	0.447049	-0.683095	3.64242	1.587	0.84515	0.248848	0.563834
>sp|P00367|DHE3_HUMAN Glutamate dehydrogenase 1, mitochondrial OS=Homo sapiens GN=GLUD1 PE=1 SV=2	P00367	DHE3_HUMAN	DHE3_HUMAN Glutamate dehydrogenase 1, mitochondrial OS=Homo sapiens GN=GLUD1 PE=1 SV=2	9	-0.615045	-0.613623	-0.056056	-0.914217	-0.529636	0.220718	0.218528	0.00511407	0.418631	0.629086	0.844131	2.89198	0.00128239
>sp|Q9BXB4|OSB11_HUMAN Oxysterol-binding protein-related protein 11 OS=Homo sapiens GN=OSBPL11 PE=1 SV=2	Q9BXB4	OSB11_HUMAN	OSB11_HUMAN Oxysterol-binding protein-related protein 11 OS=Homo sapiens GN=OSBPL11 PE=1 SV=2	1	-1.23303	0.267807	-0.0700052	-0.262742	-0.595146	0.740896	0.99039	0.146939	0.0943425	0.354212	0.843979	1.59004	0.0257016
>sp|P41217|OX2G_HUMAN OX-2 membrane glycoprotein OS=Homo sapiens GN=CD200 PE=1 SV=4	P41217	OX2G_HUMAN	OX2G_HUMAN OX-2 membrane glycoprotein OS=Homo sapiens GN=CD200 PE=1 SV=4	3	-0.102895	0.304183	-0.631838	-0.577791	-0.957033	-0.122106	-0.479379	1.6404	0.948571	0.261798	0.842931	1.03762	0.0917016
>sp|Q7Z2E3|APTX_HUMAN Aprataxin OS=Homo sapiens GN=APTX PE=1 SV=2	Q7Z2E3	APTX_HUMAN	APTX_HUMAN Aprataxin OS=Homo sapiens GN=APTX PE=1 SV=2	3	-0.689481	-0.408466	0.692778	-0.89546	-0.416014	0.0927123	0.296295	0.373401	-0.370111	2.09854	0.841496	0.878368	0.132322
>sp|P48307|TFPI2_HUMAN Tissue factor pathway inhibitor 2 OS=Homo sapiens GN=TFPI2 PE=1 SV=1	P48307	TFPI2_HUMAN	TFPI2_HUMAN Tissue factor pathway inhibitor 2 OS=Homo sapiens GN=TFPI2 PE=1 SV=1	7	0.121665	0.722628	-1.21651	-1.21738	-1.68877	-1.45746	2.44737	1.00989	-2.10976	1.03488	0.840658	0.387437	0.409791
>sp|P00387|NB5R3_HUMAN NADH-cytochrome b5 reductase 3 OS=Homo sapiens GN=CYB5R3 PE=1 SV=3	P00387	NB5R3_HUMAN	NB5R3_HUMAN NADH-cytochrome b5 reductase 3 OS=Homo sapiens GN=CYB5R3 PE=1 SV=3	15	0.16503	0.459461	0.0295839	-1.48443	-0.890804	-0.222316	1.53348	0.645328	-0.552293	1.07505	0.840081	0.81251	0.153989
>sp|Q8IY67|RAVR1_HUMAN Ribonucleoprotein PTB-binding 1 OS=Homo sapiens GN=RAVER1 PE=1 SV=1	Q8IY67	RAVR1_HUMAN	RAVR1_HUMAN Ribonucleoprotein PTB-binding 1 OS=Homo sapiens GN=RAVER1 PE=1 SV=1	6	-1.91931	0.381339	-0.16648	-0.113139	-0.173574	-0.634536	0.240662	0.55379	3.01575	-0.974282	0.838509	0.484347	0.327833
>sp|Q8TCT7|SPP2B_HUMAN Signal peptide peptidase-like 2B OS=Homo sapiens GN=SPPL2B PE=1 SV=2	Q8TCT7	SPP2B_HUMAN	SPP2B_HUMAN Signal peptide peptidase-like 2B OS=Homo sapiens GN=SPPL2B PE=1 SV=2	1	-0.284975	-0.946734	0.944058	-1.12987	-0.403432	1.01947	-0.283446	0.0184496	0.989195	0.626538	0.838232	1.00793	0.0981898
>sp|Q8WY22|BRI3B_HUMAN BRI3-binding protein OS=Homo sapiens GN=BRI3BP PE=1 SV=1	Q8WY22	BRI3B_HUMAN	BRI3B_HUMAN BRI3-binding protein OS=Homo sapiens GN=BRI3BP PE=1 SV=1	2	-0.964579	-1.43504	0.846253	-0.643917	0.108901	0.877742	-1.00048	-0.0646136	0.583667	1.70593	0.838125	0.686918	0.205628
>tr|H0YBI4|H0YBI4_HUMAN PDZ and LIM domain protein 5 (Fragment) OS=Homo sapiens GN=PDLIM5 PE=1 SV=1	H0YBI4	H0YBI4_HUMAN	H0YBI4_HUMAN PDZ and LIM domain protein 5 (Fragment) OS=Homo sapiens GN=PDLIM5 PE=1 SV=1	1	1.06197	1.79884	-1.26355	-2.24597	-1.36982	-0.058499	1.7263	-0.691844	-0.245954	1.43492	0.836692	0.412552	0.386765
>sp|P27987|IP3KB_HUMAN Inositol-trisphosphate 3-kinase B OS=Homo sapiens GN=ITPKB PE=1 SV=5	P27987	IP3KB_HUMAN	IP3KB_HUMAN Inositol-trisphosphate 3-kinase B OS=Homo sapiens GN=ITPKB PE=1 SV=5	1	0.412731	-1.10319	-1.04277	-1.80924	1.02506	1.53107	-3.04432	2.00138	0.852004	0.319658	0.835439	0.353685	0.44291
>sp|Q9H3K6|BOLA2_HUMAN BolA-like protein 2 OS=Homo sapiens GN=BOLA2 PE=1 SV=1	Q9H3K6	BOLA2_HUMAN	BOLA2_HUMAN BolA-like protein 2 OS=Homo sapiens GN=BOLA2 PE=1 SV=1	2	-0.323995	-0.257865	-0.0642171	-1.63093	0.0643181	0.162155	-0.0203203	0.177879	0.101936	1.53883	0.834635	1.08543	0.0821435
>tr|H3BQJ5|H3BQJ5_HUMAN Nucleolar protein 3 (Fragment) OS=Homo sapiens GN=NOL3 PE=1 SV=2	H3BQJ5	H3BQJ5_HUMAN	H3BQJ5_HUMAN Nucleolar protein 3 (Fragment) OS=Homo sapiens GN=NOL3 PE=1 SV=2	1	0.505105	-1.49607	0.0740054	-0.0661593	-1.02464	1.98398	-0.455853	0.369702	-0.726455	0.993164	0.83446	0.671688	0.212967
>sp|P63096|GNAI1_HUMAN Guanine nucleotide-binding protein G(i) subunit alpha-1 OS=Homo sapiens GN=GNAI1 PE=1 SV=2	P63096	GNAI1_HUMAN	GNAI1_HUMAN Guanine nucleotide-binding protein G(i) subunit alpha-1 OS=Homo sapiens GN=GNAI1 PE=1 SV=2	8	-0.853993	3.36666	1.49283	-2.16897	-0.805419	0.798861	1.51145	1.79831	0.0820474	1.01077	0.834066	0.355195	0.441372
>sp|Q9P2P6|STAR9_HUMAN StAR-related lipid transfer protein 9 OS=Homo sapiens GN=STARD9 PE=1 SV=3	Q9P2P6	STAR9_HUMAN	STAR9_HUMAN StAR-related lipid transfer protein 9 OS=Homo sapiens GN=STARD9 PE=1 SV=3	2	-1.40533	1.44882	0.349559	-1.31359	-0.933422	0.631284	0.286273	0.96021	-1.63689	2.07521	0.834008	0.470534	0.338428
>sp|P01768|HV330_HUMAN Immunoglobulin heavy variable 3-30 OS=Homo sapiens GN=IGHV3-30 PE=1 SV=2	P01768	HV330_HUMAN	HV330_HUMAN Immunoglobulin heavy variable 3-30 OS=Homo sapiens GN=IGHV3-30 PE=1 SV=2	1	-0.411971	-3.90824	-6.48973	1.39313	1.46921	4.22051	-6.69309	8.62746	-6.81433	-3.12107	0.83342	0.0884719	0.815696
>sp|Q96LI5|CNO6L_HUMAN CCR4-NOT transcription complex subunit 6-like OS=Homo sapiens GN=CNOT6L PE=1 SV=2	Q96LI5	CNO6L_HUMAN	CNO6L_HUMAN CCR4-NOT transcription complex subunit 6-like OS=Homo sapiens GN=CNOT6L PE=1 SV=2	3	0.712733	0.298236	-2.34329	-0.1871	-1.81023	-0.14809	-0.333567	0.657826	0.103	0.557028	0.833169	0.65299	0.222336
>sp|Q9Y2K1|ZBTB1_HUMAN Zinc finger and BTB domain-containing protein 1 OS=Homo sapiens GN=ZBTB1 PE=1 SV=3	Q9Y2K1	ZBTB1_HUMAN	ZBTB1_HUMAN Zinc finger and BTB domain-containing protein 1 OS=Homo sapiens GN=ZBTB1 PE=1 SV=3	1	-0.207775	0.691017	-0.301638	-1.24908	-1.04924	2.10531	0.885539	-0.634659	-2.4213	2.11207	0.832734	0.398937	0.399083
>sp|Q07960|RHG01_HUMAN Rho GTPase-activating protein 1 OS=Homo sapiens GN=ARHGAP1 PE=1 SV=1	Q07960	RHG01_HUMAN	RHG01_HUMAN Rho GTPase-activating protein 1 OS=Homo sapiens GN=ARHGAP1 PE=1 SV=1	14	-0.156062	-0.967525	-0.958115	1.10707	-0.940339	-1.08776	1.41387	0.84812	0.76518	0.3075	0.832377	0.716565	0.192059
>sp|Q9NS84|CHST7_HUMAN Carbohydrate sulfotransferase 7 OS=Homo sapiens GN=CHST7 PE=1 SV=2	Q9NS84	CHST7_HUMAN	CHST7_HUMAN Carbohydrate sulfotransferase 7 OS=Homo sapiens GN=CHST7 PE=1 SV=2	1	-0.54078	-0.794667	-1.1681	0.0233725	0.142145	2.63323	-2.78347	0.131642	2.26612	-0.423909	0.832328	0.360989	0.435523
>sp|Q8IXK0|PHC2_HUMAN Polyhomeotic-like protein 2 OS=Homo sapiens GN=PHC2 PE=1 SV=1	Q8IXK0	PHC2_HUMAN	PHC2_HUMAN Polyhomeotic-like protein 2 OS=Homo sapiens GN=PHC2 PE=1 SV=1	2	-0.648817	-0.13836	1.06333	-0.444834	-1.589	1.4305	-0.424062	1.5602	0.61427	-0.778812	0.831956	0.639881	0.22915
>sp|Q99943|PLCA_HUMAN 1-acyl-sn-glycerol-3-phosphate acyltransferase alpha OS=Homo sapiens GN=AGPAT1 PE=1 SV=2	Q99943	PLCA_HUMAN	PLCA_HUMAN 1-acyl-sn-glycerol-3-phosphate acyltransferase alpha OS=Homo sapiens GN=AGPAT1 PE=1 SV=2	2	-1.70382	0.487399	-0.259732	-0.341811	-0.0974535	0.921756	-1.49513	1.2537	0.0716516	1.49228	0.831935	0.624781	0.237257
>tr|C9J0J7|C9J0J7_HUMAN Profilin OS=Homo sapiens GN=PFN2 PE=1 SV=1	C9J0J7	C9J0J7_HUMAN	C9J0J7_HUMAN Profilin OS=Homo sapiens GN=PFN2 PE=1 SV=1	2	-0.524842	-1.29377	-0.184687	-0.356925	0.313886	1.87027	-0.77318	1.34098	-0.0196356	-0.307032	0.831548	0.740301	0.181844
>sp|P16152|CBR1_HUMAN Carbonyl reductase [NADPH] 1 OS=Homo sapiens GN=CBR1 PE=1 SV=3	P16152	CBR1_HUMAN	CBR1_HUMAN Carbonyl reductase [NADPH] 1 OS=Homo sapiens GN=CBR1 PE=1 SV=3	12	0.400273	-0.573308	0.0363708	-0.814552	-1.08594	0.379518	1.1738	-0.124647	0.371518	0.319577	0.831383	1.37094	0.0425655
>sp|O43169|CYB5B_HUMAN Cytochrome b5 type B OS=Homo sapiens GN=CYB5B PE=1 SV=2	O43169	CYB5B_HUMAN	CYB5B_HUMAN Cytochrome b5 type B OS=Homo sapiens GN=CYB5B PE=1 SV=2	5	-1.68651	1.69096	1.72647	-1.76658	-0.334947	1.95287	0.894482	1.9324	-2.18177	1.1766	0.829038	0.331015	0.466643
>sp|Q99747|SNAG_HUMAN Gamma-soluble NSF attachment protein OS=Homo sapiens GN=NAPG PE=1 SV=1	Q99747	SNAG_HUMAN	SNAG_HUMAN Gamma-soluble NSF attachment protein OS=Homo sapiens GN=NAPG PE=1 SV=1	5	-1.42225	0.674277	-0.393224	0.727901	-1.08441	0.238498	1.70659	0.379996	-0.222802	0.545083	0.829015	0.777394	0.166957
>sp|Q2M296|MTHSD_HUMAN Methenyltetrahydrofolate synthase domain-containing protein OS=Homo sapiens GN=MTHFSD PE=1 SV=2	Q2M296	MTHSD_HUMAN	MTHSD_HUMAN Methenyltetrahydrofolate synthase domain-containing protein OS=Homo sapiens GN=MTHFSD PE=1 SV=2	1	-0.205132	-0.662591	-0.368313	-1.2036	0.476562	1.65058	-0.219584	0.228132	0.524518	-0.00297429	0.82875	1.05014	0.0890966
>sp|P63010|AP2B1_HUMAN AP-2 complex subunit beta OS=Homo sapiens GN=AP2B1 PE=1 SV=1	P63010	AP2B1_HUMAN	AP2B1_HUMAN AP-2 complex subunit beta OS=Homo sapiens GN=AP2B1 PE=1 SV=1	21	-0.21655	0.266207	-1.09978	-0.660066	-1.28343	-0.389352	1.02817	0.0308893	-0.322765	0.795829	0.827278	1.11798	0.0762114
>tr|K7ER53|K7ER53_HUMAN Nuclear factor of-activated T-cells, cytoplasmic 1 OS=Homo sapiens GN=NFATC1 PE=1 SV=1	K7ER53	K7ER53_HUMAN	K7ER53_HUMAN Nuclear factor of-activated T-cells, cytoplasmic 1 OS=Homo sapiens GN=NFATC1 PE=1 SV=1	1	-1.19379	-0.140263	0.814558	-0.63078	-0.925929	-1.01837	-0.787451	2.95883	0.272677	0.63251	0.826881	0.485588	0.326898
>sp|Q9NR31|SAR1A_HUMAN GTP-binding protein SAR1a OS=Homo sapiens GN=SAR1A PE=1 SV=1	Q9NR31	SAR1A_HUMAN	SAR1A_HUMAN GTP-binding protein SAR1a OS=Homo sapiens GN=SAR1A PE=1 SV=1	8	0.488414	-0.979307	-0.596833	0.468418	-0.985023	-0.591402	2.18792	1.03736	0.965105	-1.09104	0.822455	0.581103	0.26236
>sp|Q9H201|EPN3_HUMAN Epsin-3 OS=Homo sapiens GN=EPN3 PE=2 SV=1	Q9H201	EPN3_HUMAN	EPN3_HUMAN Epsin-3 OS=Homo sapiens GN=EPN3 PE=2 SV=1	1	-1.66209	1.26268	-0.0239718	0.2526	-1.90531	0.944509	-0.0435141	1.81276	0.159745	-0.840504	0.821818	0.514886	0.305572
>sp|P47756|CAPZB_HUMAN F-actin-capping protein subunit beta OS=Homo sapiens GN=CAPZB PE=1 SV=4	P47756	CAPZB_HUMAN	CAPZB_HUMAN F-actin-capping protein subunit beta OS=Homo sapiens GN=CAPZB PE=1 SV=4	18	-0.758851	0.822632	0.119415	-1.26049	-2.25568	1.06025	0.696872	0.124193	-1.84049	0.734927	0.821746	0.518291	0.303186
>sp|Q8IWZ8|SUGP1_HUMAN SURP and G-patch domain-containing protein 1 OS=Homo sapiens GN=SUGP1 PE=1 SV=2	Q8IWZ8	SUGP1_HUMAN	SUGP1_HUMAN SURP and G-patch domain-containing protein 1 OS=Homo sapiens GN=SUGP1 PE=1 SV=2	5	-1.0689	0.52518	0.526048	-0.989694	-1.00789	0.94848	1.52197	0.189299	-0.216462	-0.350905	0.821529	0.814349	0.153338
>sp|Q8NEZ5|FBX22_HUMAN F-box only protein 22 OS=Homo sapiens GN=FBXO22 PE=1 SV=1	Q8NEZ5	FBX22_HUMAN	FBX22_HUMAN F-box only protein 22 OS=Homo sapiens GN=FBXO22 PE=1 SV=1	2	-0.857905	-1.86488	-0.0496983	0.304712	0.486513	2.21785	-0.292296	-0.231583	0.201393	0.230836	0.821493	0.637543	0.230387
>sp|P10523|ARRS_HUMAN S-arrestin OS=Homo sapiens GN=SAG PE=1 SV=3	P10523	ARRS_HUMAN	ARRS_HUMAN S-arrestin OS=Homo sapiens GN=SAG PE=1 SV=3	1	-0.464677	1.74195	0.0834827	-2.57597	-0.755128	-0.329804	1.23297	0.530446	-0.310546	1.01118	0.820918	0.499674	0.316465
>sp|Q8NB16|MLKL_HUMAN Mixed lineage kinase domain-like protein OS=Homo sapiens GN=MLKL PE=1 SV=1	Q8NB16	MLKL_HUMAN	MLKL_HUMAN Mixed lineage kinase domain-like protein OS=Homo sapiens GN=MLKL PE=1 SV=1	6	-1.48078	-0.301149	0.382664	-1.21279	0.864988	-0.176491	0.406259	0.586065	-0.273774	1.81391	0.820607	0.703432	0.197956
>sp|O43815|STRN_HUMAN Striatin OS=Homo sapiens GN=STRN PE=1 SV=4	O43815	STRN_HUMAN	STRN_HUMAN Striatin OS=Homo sapiens GN=STRN PE=1 SV=4	13	0.427963	-0.859631	0.438522	-0.681034	-1.18307	0.262991	0.910095	0.0105704	1.15261	-0.0924567	0.820212	1.06475	0.0861486
>tr|A6NC48|A6NC48_HUMAN ADP-ribosyl cyclase/cyclic ADP-ribose hydrolase 2 OS=Homo sapiens GN=BST1 PE=1 SV=1	A6NC48	A6NC48_HUMAN	A6NC48_HUMAN ADP-ribosyl cyclase/cyclic ADP-ribose hydrolase 2 OS=Homo sapiens GN=BST1 PE=1 SV=1	1	-0.327873	0.406316	-0.758054	-0.111172	-0.928152	0.384934	1.63246	-0.17622	0.062294	0.477878	0.820056	1.15634	0.0697686
>sp|Q10588|BST1_HUMAN ADP-ribosyl cyclase/cyclic ADP-ribose hydrolase 2 OS=Homo sapiens GN=BST1 PE=1 SV=2	Q10588	BST1_HUMAN	BST1_HUMAN ADP-ribosyl cyclase/cyclic ADP-ribose hydrolase 2 OS=Homo sapiens GN=BST1 PE=1 SV=2	1	-0.327873	0.406316	-0.758054	-0.111172	-0.928152	0.384934	1.63246	-0.17622	0.062294	0.477878	0.820056	1.15634	0.0697686
>sp|O43426|SYNJ1_HUMAN Synaptojanin-1 OS=Homo sapiens GN=SYNJ1 PE=1 SV=2	O43426	SYNJ1_HUMAN	SYNJ1_HUMAN Synaptojanin-1 OS=Homo sapiens GN=SYNJ1 PE=1 SV=2	5	-1.59912	-0.141641	-0.262021	-0.0687584	0.110408	1.00766	-1.12442	0.391976	1.66778	0.192209	0.819269	0.743702	0.180426
>tr|E5RGR0|E5RGR0_HUMAN Acyl-protein thioesterase 1 (Fragment) OS=Homo sapiens GN=LYPLA1 PE=1 SV=1	E5RGR0	E5RGR0_HUMAN	E5RGR0_HUMAN Acyl-protein thioesterase 1 (Fragment) OS=Homo sapiens GN=LYPLA1 PE=1 SV=1	3	-0.704058	0.914561	-0.088492	0.542132	-2.56594	-0.569035	2.08486	0.663438	0.201785	-0.18923	0.818724	0.500234	0.316057
>sp|O60888|CUTA_HUMAN Protein CutA OS=Homo sapiens GN=CUTA PE=1 SV=2	O60888	CUTA_HUMAN	CUTA_HUMAN Protein CutA OS=Homo sapiens GN=CUTA PE=1 SV=2	2	-0.731436	-0.0872609	-0.783561	0.148416	-0.422135	-0.58631	0.434381	0.236627	2.47278	-0.341453	0.8184	0.724099	0.188756
>sp|P54802|ANAG_HUMAN Alpha-N-acetylglucosaminidase OS=Homo sapiens GN=NAGLU PE=1 SV=2	P54802	ANAG_HUMAN	ANAG_HUMAN Alpha-N-acetylglucosaminidase OS=Homo sapiens GN=NAGLU PE=1 SV=2	8	-0.228162	0.0627697	-0.889654	0.297989	-1.16119	0.624173	-0.245806	1.1244	0.478986	0.188346	0.817671	1.27928	0.0525677
>sp|Q8IWF2|FXRD2_HUMAN FAD-dependent oxidoreductase domain-containing protein 2 OS=Homo sapiens GN=FOXRED2 PE=1 SV=1	Q8IWF2	FXRD2_HUMAN	FXRD2_HUMAN FAD-dependent oxidoreductase domain-containing protein 2 OS=Homo sapiens GN=FOXRED2 PE=1 SV=1	1	0.102582	0.520051	-0.424626	-1.44184	-0.590188	0.513158	-0.0771465	0.97189	0.279309	0.566914	0.81763	1.2158	0.0608418
>sp|Q9NPA8|ENY2_HUMAN Transcription and mRNA export factor ENY2 OS=Homo sapiens GN=ENY2 PE=1 SV=1	Q9NPA8	ENY2_HUMAN	ENY2_HUMAN Transcription and mRNA export factor ENY2 OS=Homo sapiens GN=ENY2 PE=1 SV=1	4	-0.303216	-0.46393	-0.0624113	-0.482027	-0.246548	0.853128	0.157561	0.869706	0.442636	0.205894	0.817411	2.85212	0.00140564
>sp|P42331|RHG25_HUMAN Rho GTPase-activating protein 25 OS=Homo sapiens GN=ARHGAP25 PE=1 SV=2	P42331	RHG25_HUMAN	RHG25_HUMAN Rho GTPase-activating protein 25 OS=Homo sapiens GN=ARHGAP25 PE=1 SV=2	3	-0.156841	-1.39098	-1.21078	-1.11292	1.56068	1.95893	-0.712149	1.05315	0.206372	-0.731933	0.817042	0.506713	0.311378
>sp|Q9H223|EHD4_HUMAN EH domain-containing protein 4 OS=Homo sapiens GN=EHD4 PE=1 SV=1	Q9H223	EHD4_HUMAN	EHD4_HUMAN EH domain-containing protein 4 OS=Homo sapiens GN=EHD4 PE=1 SV=1	27	-0.196259	-0.117689	-0.905192	0.520059	-0.998724	0.461848	1.01505	0.257808	0.934363	-0.282213	0.816933	1.24883	0.056386
>sp|Q86TS9|RM52_HUMAN 39S ribosomal protein L52, mitochondrial OS=Homo sapiens GN=MRPL52 PE=1 SV=2	Q86TS9	RM52_HUMAN	RM52_HUMAN 39S ribosomal protein L52, mitochondrial OS=Homo sapiens GN=MRPL52 PE=1 SV=2	1	0.548036	-0.925119	-1.89333	0.476003	-0.330906	0.431258	0.503542	0.690604	1.24726	-0.91729	0.816138	0.705835	0.196864
>tr|E5RFR7|E5RFR7_HUMAN Tumor protein D52 OS=Homo sapiens GN=TPD52 PE=1 SV=1	E5RFR7	E5RFR7_HUMAN	E5RFR7_HUMAN Tumor protein D52 OS=Homo sapiens GN=TPD52 PE=1 SV=1	1	-0.549603	0.384157	0.332298	-0.734851	-1.07963	-0.0146849	1.39041	0.464959	-0.0886973	0.676279	0.815178	1.12871	0.0743513
>tr|K7EPS4|K7EPS4_HUMAN Matrix-remodeling-associated protein 7 OS=Homo sapiens GN=MXRA7 PE=1 SV=1	K7EPS4	K7EPS4_HUMAN	K7EPS4_HUMAN Matrix-remodeling-associated protein 7 OS=Homo sapiens GN=MXRA7 PE=1 SV=1	1	-0.459377	-0.436248	1.71032	-1.79558	-0.680037	0.328481	0.374888	1.45398	-1.07221	1.32979	0.815173	0.530476	0.294798
>sp|Q5TAQ9|DCAF8_HUMAN DDB1- and CUL4-associated factor 8 OS=Homo sapiens GN=DCAF8 PE=1 SV=1	Q5TAQ9	DCAF8_HUMAN	DCAF8_HUMAN DDB1- and CUL4-associated factor 8 OS=Homo sapiens GN=DCAF8 PE=1 SV=1	4	-0.717047	0.465558	0.0769396	-1.41959	-0.101752	-0.647879	0.929283	0.226957	1.18439	0.685472	0.814824	0.937049	0.115598
[truncated: 6,431 more rows]
