# Supplementary material for: Proteomic and Biological Analysis of an In Vitro Human Endothelial System in Response to Drug Anaphylaxis
Source: Front Immunol. 2021 Jun 25;12:692569. doi: 10.3389/fimmu.2021.692569 (PMC8269062; doi:10.3389/fimmu.2021.692569)
Supplement: Supplementary file 3 [file Table_2.xlsx]

## Sheet: Suplemental Table 2
															-3	0	3
						126t	127_N	127_C	128_N	128_C	129_N	129_C	130_N	130_C	131t	Zc	Zc	Zc
RowProtein	Category	Fasta	Protein	Description	Nq	C1	C2	C3	C4	C5	A1	A2	A3	A4	A5	ΔZc	log (p)	T-test
>sp|P02671|FIBA_HUMAN Fibrinogen alpha chain OS=Homo sapiens GN=FGA PE=1 SV=2	803669:integrin, alpha D	P02671	FIBA_HUMAN	FIBA_HUMAN Fibrinogen alpha chain OS=Homo sapiens GN=FGA PE=1 SV=2	4	-16.3069	-36.0378	-47.9136	-64.921	-43.9068	69.6637	-27.8924	-16.7708	-43.6866	33.8713	44.8543	1.08604	0.0820276
>sp|P02675|FIBB_HUMAN Fibrinogen beta chain OS=Homo sapiens GN=FGB PE=1 SV=2	803669:integrin, alpha D	P02675	FIBB_HUMAN	FIBB_HUMAN Fibrinogen beta chain OS=Homo sapiens GN=FGB PE=1 SV=2	4	-16.3069	-36.0378	-47.9136	-64.921	-43.9068	69.6637	-27.8924	-16.7708	-43.6866	33.8713	44.8543	1.08604	0.0820276
>sp|P02679|FIBG_HUMAN Fibrinogen gamma chain OS=Homo sapiens GN=FGG PE=1 SV=3	803669:integrin, alpha D	P02679	FIBG_HUMAN	FIBG_HUMAN Fibrinogen gamma chain OS=Homo sapiens GN=FGG PE=1 SV=3	4	-16.3069	-36.0378	-47.9136	-64.921	-43.9068	69.6637	-27.8924	-16.7708	-43.6866	33.8713	44.8543	1.08604	0.0820276
>sp|P05107|ITB2_HUMAN Integrin beta-2 OS=Homo sapiens GN=ITGB2 PE=1 SV=2	803669:integrin, alpha D	P05107	ITB2_HUMAN	ITB2_HUMAN Integrin beta-2 OS=Homo sapiens GN=ITGB2 PE=1 SV=2	4	-16.3069	-36.0378	-47.9136	-64.921	-43.9068	69.6637	-27.8924	-16.7708	-43.6866	33.8713	44.8543	1.08604	0.0820276
>sp|P68871|HBB_HUMAN Hemoglobin subunit beta OS=Homo sapiens GN=HBB PE=1 SV=2	PTHR11442:SF1~HEMOGLOBIN-RELATED_gb def: Beta globin variant (Fragment)	P68871	HBB_HUMAN	HBB_HUMAN Hemoglobin subunit beta OS=Homo sapiens GN=HBB PE=1 SV=2	2	-10.5055	-11.7813	-24.8439	-22.8563	-15.4178	8.28301	-5.76139	-1.70238	29.97	28.821	29.003	2.16261	0.00687688
>sp|P69891|HBG1_HUMAN Hemoglobin subunit gamma-1 OS=Homo sapiens GN=HBG1 PE=1 SV=2	PTHR11442:SF1~HEMOGLOBIN-RELATED_gb def: Beta globin variant (Fragment)	P69891	HBG1_HUMAN	HBG1_HUMAN Hemoglobin subunit gamma-1 OS=Homo sapiens GN=HBG1 PE=1 SV=2	2	-10.5055	-11.7813	-24.8439	-22.8563	-15.4178	8.28301	-5.76139	-1.70238	29.97	28.821	29.003	2.16261	0.00687688
>sp|O00767|ACOD_HUMAN Acyl-CoA desaturase OS=Homo sapiens GN=SCD PE=1 SV=2	LXR/RXR Activation	O00767	ACOD_HUMAN	ACOD_HUMAN Acyl-CoA desaturase OS=Homo sapiens GN=SCD PE=1 SV=2	65	-13.317	-42.2487	-45.4805	3.63939	-0.309249	28.407	-7.99254	21.1283	4.47755	-4.46406	27.8545	1.24329	0.0571095
>sp|O14791|APOL1_HUMAN Apolipoprotein L1 OS=Homo sapiens GN=APOL1 PE=1 SV=5	LXR/RXR Activation	O14791	APOL1_HUMAN	APOL1_HUMAN Apolipoprotein L1 OS=Homo sapiens GN=APOL1 PE=1 SV=5	65	-13.317	-42.2487	-45.4805	3.63939	-0.309249	28.407	-7.99254	21.1283	4.47755	-4.46406	27.8545	1.24329	0.0571095
>sp|O15455|TLR3_HUMAN Toll-like receptor 3 OS=Homo sapiens GN=TLR3 PE=1 SV=1	LXR/RXR Activation	O15455	TLR3_HUMAN	TLR3_HUMAN Toll-like receptor 3 OS=Homo sapiens GN=TLR3 PE=1 SV=1	65	-13.317	-42.2487	-45.4805	3.63939	-0.309249	28.407	-7.99254	21.1283	4.47755	-4.46406	27.8545	1.24329	0.0571095
>sp|O75376|NCOR1_HUMAN Nuclear receptor corepressor 1 OS=Homo sapiens GN=NCOR1 PE=1 SV=2	LXR/RXR Activation	O75376	NCOR1_HUMAN	NCOR1_HUMAN Nuclear receptor corepressor 1 OS=Homo sapiens GN=NCOR1 PE=1 SV=2	65	-13.317	-42.2487	-45.4805	3.63939	-0.309249	28.407	-7.99254	21.1283	4.47755	-4.46406	27.8545	1.24329	0.0571095
>sp|O95445|APOM_HUMAN Apolipoprotein M OS=Homo sapiens GN=APOM PE=1 SV=2	LXR/RXR Activation	O95445	APOM_HUMAN	APOM_HUMAN Apolipoprotein M OS=Homo sapiens GN=APOM PE=1 SV=2	65	-13.317	-42.2487	-45.4805	3.63939	-0.309249	28.407	-7.99254	21.1283	4.47755	-4.46406	27.8545	1.24329	0.0571095
>sp|P01009|A1AT_HUMAN Alpha-1-antitrypsin OS=Homo sapiens GN=SERPINA1 PE=1 SV=3	LXR/RXR Activation	P01009	A1AT_HUMAN	A1AT_HUMAN Alpha-1-antitrypsin OS=Homo sapiens GN=SERPINA1 PE=1 SV=3	65	-13.317	-42.2487	-45.4805	3.63939	-0.309249	28.407	-7.99254	21.1283	4.47755	-4.46406	27.8545	1.24329	0.0571095
>sp|P01019|ANGT_HUMAN Angiotensinogen OS=Homo sapiens GN=AGT PE=1 SV=1	LXR/RXR Activation	P01019	ANGT_HUMAN	ANGT_HUMAN Angiotensinogen OS=Homo sapiens GN=AGT PE=1 SV=1	65	-13.317	-42.2487	-45.4805	3.63939	-0.309249	28.407	-7.99254	21.1283	4.47755	-4.46406	27.8545	1.24329	0.0571095
>sp|P01024|CO3_HUMAN Complement C3 OS=Homo sapiens GN=C3 PE=1 SV=2	LXR/RXR Activation	P01024	CO3_HUMAN	CO3_HUMAN Complement C3 OS=Homo sapiens GN=C3 PE=1 SV=2	65	-13.317	-42.2487	-45.4805	3.63939	-0.309249	28.407	-7.99254	21.1283	4.47755	-4.46406	27.8545	1.24329	0.0571095
>sp|P01042|KNG1_HUMAN Kininogen-1 OS=Homo sapiens GN=KNG1 PE=1 SV=2	LXR/RXR Activation	P01042	KNG1_HUMAN	KNG1_HUMAN Kininogen-1 OS=Homo sapiens GN=KNG1 PE=1 SV=2	65	-13.317	-42.2487	-45.4805	3.63939	-0.309249	28.407	-7.99254	21.1283	4.47755	-4.46406	27.8545	1.24329	0.0571095
>sp|P02647|APOA1_HUMAN Apolipoprotein A-I OS=Homo sapiens GN=APOA1 PE=1 SV=1	LXR/RXR Activation	P02647	APOA1_HUMAN	APOA1_HUMAN Apolipoprotein A-I OS=Homo sapiens GN=APOA1 PE=1 SV=1	65	-13.317	-42.2487	-45.4805	3.63939	-0.309249	28.407	-7.99254	21.1283	4.47755	-4.46406	27.8545	1.24329	0.0571095
>sp|P02649|APOE_HUMAN Apolipoprotein E OS=Homo sapiens GN=APOE PE=1 SV=1	LXR/RXR Activation	P02649	APOE_HUMAN	APOE_HUMAN Apolipoprotein E OS=Homo sapiens GN=APOE PE=1 SV=1	65	-13.317	-42.2487	-45.4805	3.63939	-0.309249	28.407	-7.99254	21.1283	4.47755	-4.46406	27.8545	1.24329	0.0571095
>sp|P02652|APOA2_HUMAN Apolipoprotein A-II OS=Homo sapiens GN=APOA2 PE=1 SV=1	LXR/RXR Activation	P02652	APOA2_HUMAN	APOA2_HUMAN Apolipoprotein A-II OS=Homo sapiens GN=APOA2 PE=1 SV=1	65	-13.317	-42.2487	-45.4805	3.63939	-0.309249	28.407	-7.99254	21.1283	4.47755	-4.46406	27.8545	1.24329	0.0571095
>sp|P02654|APOC1_HUMAN Apolipoprotein C-I OS=Homo sapiens GN=APOC1 PE=1 SV=1	LXR/RXR Activation	P02654	APOC1_HUMAN	APOC1_HUMAN Apolipoprotein C-I OS=Homo sapiens GN=APOC1 PE=1 SV=1	65	-13.317	-42.2487	-45.4805	3.63939	-0.309249	28.407	-7.99254	21.1283	4.47755	-4.46406	27.8545	1.24329	0.0571095
>sp|P02655|APOC2_HUMAN Apolipoprotein C-II OS=Homo sapiens GN=APOC2 PE=1 SV=1	LXR/RXR Activation	P02655	APOC2_HUMAN	APOC2_HUMAN Apolipoprotein C-II OS=Homo sapiens GN=APOC2 PE=1 SV=1	65	-13.317	-42.2487	-45.4805	3.63939	-0.309249	28.407	-7.99254	21.1283	4.47755	-4.46406	27.8545	1.24329	0.0571095
>sp|P02656|APOC3_HUMAN Apolipoprotein C-III OS=Homo sapiens GN=APOC3 PE=1 SV=1	LXR/RXR Activation	P02656	APOC3_HUMAN	APOC3_HUMAN Apolipoprotein C-III OS=Homo sapiens GN=APOC3 PE=1 SV=1	65	-13.317	-42.2487	-45.4805	3.63939	-0.309249	28.407	-7.99254	21.1283	4.47755	-4.46406	27.8545	1.24329	0.0571095
>sp|P02671|FIBA_HUMAN Fibrinogen alpha chain OS=Homo sapiens GN=FGA PE=1 SV=2	LXR/RXR Activation	P02671	FIBA_HUMAN	FIBA_HUMAN Fibrinogen alpha chain OS=Homo sapiens GN=FGA PE=1 SV=2	65	-13.317	-42.2487	-45.4805	3.63939	-0.309249	28.407	-7.99254	21.1283	4.47755	-4.46406	27.8545	1.24329	0.0571095
>sp|P02748|CO9_HUMAN Complement component C9 OS=Homo sapiens GN=C9 PE=1 SV=2	LXR/RXR Activation	P02748	CO9_HUMAN	CO9_HUMAN Complement component C9 OS=Homo sapiens GN=C9 PE=1 SV=2	65	-13.317	-42.2487	-45.4805	3.63939	-0.309249	28.407	-7.99254	21.1283	4.47755	-4.46406	27.8545	1.24329	0.0571095
>sp|P02749|APOH_HUMAN Beta-2-glycoprotein 1 OS=Homo sapiens GN=APOH PE=1 SV=3	LXR/RXR Activation	P02749	APOH_HUMAN	APOH_HUMAN Beta-2-glycoprotein 1 OS=Homo sapiens GN=APOH PE=1 SV=3	65	-13.317	-42.2487	-45.4805	3.63939	-0.309249	28.407	-7.99254	21.1283	4.47755	-4.46406	27.8545	1.24329	0.0571095
>sp|P02753|RET4_HUMAN Retinol-binding protein 4 OS=Homo sapiens GN=RBP4 PE=1 SV=3	LXR/RXR Activation	P02753	RET4_HUMAN	RET4_HUMAN Retinol-binding protein 4 OS=Homo sapiens GN=RBP4 PE=1 SV=3	65	-13.317	-42.2487	-45.4805	3.63939	-0.309249	28.407	-7.99254	21.1283	4.47755	-4.46406	27.8545	1.24329	0.0571095
>sp|P02760|AMBP_HUMAN Protein AMBP OS=Homo sapiens GN=AMBP PE=1 SV=1	LXR/RXR Activation	P02760	AMBP_HUMAN	AMBP_HUMAN Protein AMBP OS=Homo sapiens GN=AMBP PE=1 SV=1	65	-13.317	-42.2487	-45.4805	3.63939	-0.309249	28.407	-7.99254	21.1283	4.47755	-4.46406	27.8545	1.24329	0.0571095
>sp|P02763|A1AG1_HUMAN Alpha-1-acid glycoprotein 1 OS=Homo sapiens GN=ORM1 PE=1 SV=1	LXR/RXR Activation	P02763	A1AG1_HUMAN	A1AG1_HUMAN Alpha-1-acid glycoprotein 1 OS=Homo sapiens GN=ORM1 PE=1 SV=1	65	-13.317	-42.2487	-45.4805	3.63939	-0.309249	28.407	-7.99254	21.1283	4.47755	-4.46406	27.8545	1.24329	0.0571095
>sp|P02765|FETUA_HUMAN Alpha-2-HS-glycoprotein OS=Homo sapiens GN=AHSG PE=1 SV=1	LXR/RXR Activation	P02765	FETUA_HUMAN	FETUA_HUMAN Alpha-2-HS-glycoprotein OS=Homo sapiens GN=AHSG PE=1 SV=1	65	-13.317	-42.2487	-45.4805	3.63939	-0.309249	28.407	-7.99254	21.1283	4.47755	-4.46406	27.8545	1.24329	0.0571095
>sp|P02766|TTHY_HUMAN Transthyretin OS=Homo sapiens GN=TTR PE=1 SV=1	LXR/RXR Activation	P02766	TTHY_HUMAN	TTHY_HUMAN Transthyretin OS=Homo sapiens GN=TTR PE=1 SV=1	65	-13.317	-42.2487	-45.4805	3.63939	-0.309249	28.407	-7.99254	21.1283	4.47755	-4.46406	27.8545	1.24329	0.0571095
>sp|P02768|ALBU_HUMAN Serum albumin OS=Homo sapiens GN=ALB PE=1 SV=2	LXR/RXR Activation	P02768	ALBU_HUMAN	ALBU_HUMAN Serum albumin OS=Homo sapiens GN=ALB PE=1 SV=2	65	-13.317	-42.2487	-45.4805	3.63939	-0.309249	28.407	-7.99254	21.1283	4.47755	-4.46406	27.8545	1.24329	0.0571095
>sp|P02774|VTDB_HUMAN Vitamin D-binding protein OS=Homo sapiens GN=GC PE=1 SV=1	LXR/RXR Activation	P02774	VTDB_HUMAN	VTDB_HUMAN Vitamin D-binding protein OS=Homo sapiens GN=GC PE=1 SV=1	65	-13.317	-42.2487	-45.4805	3.63939	-0.309249	28.407	-7.99254	21.1283	4.47755	-4.46406	27.8545	1.24329	0.0571095
>sp|P02787|TRFE_HUMAN Serotransferrin OS=Homo sapiens GN=TF PE=1 SV=3	LXR/RXR Activation	P02787	TRFE_HUMAN	TRFE_HUMAN Serotransferrin OS=Homo sapiens GN=TF PE=1 SV=3	65	-13.317	-42.2487	-45.4805	3.63939	-0.309249	28.407	-7.99254	21.1283	4.47755	-4.46406	27.8545	1.24329	0.0571095
>sp|P02790|HEMO_HUMAN Hemopexin OS=Homo sapiens GN=HPX PE=1 SV=2	LXR/RXR Activation	P02790	HEMO_HUMAN	HEMO_HUMAN Hemopexin OS=Homo sapiens GN=HPX PE=1 SV=2	65	-13.317	-42.2487	-45.4805	3.63939	-0.309249	28.407	-7.99254	21.1283	4.47755	-4.46406	27.8545	1.24329	0.0571095
>sp|P04004|VTNC_HUMAN Vitronectin OS=Homo sapiens GN=VTN PE=1 SV=1	LXR/RXR Activation	P04004	VTNC_HUMAN	VTNC_HUMAN Vitronectin OS=Homo sapiens GN=VTN PE=1 SV=1	65	-13.317	-42.2487	-45.4805	3.63939	-0.309249	28.407	-7.99254	21.1283	4.47755	-4.46406	27.8545	1.24329	0.0571095
>sp|P04114|APOB_HUMAN Apolipoprotein B-100 OS=Homo sapiens GN=APOB PE=1 SV=2	LXR/RXR Activation	P04114	APOB_HUMAN	APOB_HUMAN Apolipoprotein B-100 OS=Homo sapiens GN=APOB PE=1 SV=2	65	-13.317	-42.2487	-45.4805	3.63939	-0.309249	28.407	-7.99254	21.1283	4.47755	-4.46406	27.8545	1.24329	0.0571095
>sp|P04180|LCAT_HUMAN Phosphatidylcholine-sterol acyltransferase OS=Homo sapiens GN=LCAT PE=1 SV=1	LXR/RXR Activation	P04180	LCAT_HUMAN	LCAT_HUMAN Phosphatidylcholine-sterol acyltransferase OS=Homo sapiens GN=LCAT PE=1 SV=1	65	-13.317	-42.2487	-45.4805	3.63939	-0.309249	28.407	-7.99254	21.1283	4.47755	-4.46406	27.8545	1.24329	0.0571095
>sp|P04217|A1BG_HUMAN Alpha-1B-glycoprotein OS=Homo sapiens GN=A1BG PE=1 SV=4	LXR/RXR Activation	P04217	A1BG_HUMAN	A1BG_HUMAN Alpha-1B-glycoprotein OS=Homo sapiens GN=A1BG PE=1 SV=4	65	-13.317	-42.2487	-45.4805	3.63939	-0.309249	28.407	-7.99254	21.1283	4.47755	-4.46406	27.8545	1.24329	0.0571095
>sp|P05090|APOD_HUMAN Apolipoprotein D OS=Homo sapiens GN=APOD PE=1 SV=1	LXR/RXR Activation	P05090	APOD_HUMAN	APOD_HUMAN Apolipoprotein D OS=Homo sapiens GN=APOD PE=1 SV=1	65	-13.317	-42.2487	-45.4805	3.63939	-0.309249	28.407	-7.99254	21.1283	4.47755	-4.46406	27.8545	1.24329	0.0571095
>sp|P05109|S10A8_HUMAN Protein S100-A8 OS=Homo sapiens GN=S100A8 PE=1 SV=1	LXR/RXR Activation	P05109	S10A8_HUMAN	S10A8_HUMAN Protein S100-A8 OS=Homo sapiens GN=S100A8 PE=1 SV=1	65	-13.317	-42.2487	-45.4805	3.63939	-0.309249	28.407	-7.99254	21.1283	4.47755	-4.46406	27.8545	1.24329	0.0571095
>sp|P06727|APOA4_HUMAN Apolipoprotein A-IV OS=Homo sapiens GN=APOA4 PE=1 SV=3	LXR/RXR Activation	P06727	APOA4_HUMAN	APOA4_HUMAN Apolipoprotein A-IV OS=Homo sapiens GN=APOA4 PE=1 SV=3	65	-13.317	-42.2487	-45.4805	3.63939	-0.309249	28.407	-7.99254	21.1283	4.47755	-4.46406	27.8545	1.24329	0.0571095
>sp|P08519|APOA_HUMAN Apolipoprotein(a) OS=Homo sapiens GN=LPA PE=1 SV=1	LXR/RXR Activation	P08519	APOA_HUMAN	APOA_HUMAN Apolipoprotein(a) OS=Homo sapiens GN=LPA PE=1 SV=1	65	-13.317	-42.2487	-45.4805	3.63939	-0.309249	28.407	-7.99254	21.1283	4.47755	-4.46406	27.8545	1.24329	0.0571095
>sp|P08571|CD14_HUMAN Monocyte differentiation antigen CD14 OS=Homo sapiens GN=CD14 PE=1 SV=2	LXR/RXR Activation	P08571	CD14_HUMAN	CD14_HUMAN Monocyte differentiation antigen CD14 OS=Homo sapiens GN=CD14 PE=1 SV=2	65	-13.317	-42.2487	-45.4805	3.63939	-0.309249	28.407	-7.99254	21.1283	4.47755	-4.46406	27.8545	1.24329	0.0571095
>sp|P08697|A2AP_HUMAN Alpha-2-antiplasmin OS=Homo sapiens GN=SERPINF2 PE=1 SV=3	LXR/RXR Activation	P08697	A2AP_HUMAN	A2AP_HUMAN Alpha-2-antiplasmin OS=Homo sapiens GN=SERPINF2 PE=1 SV=3	65	-13.317	-42.2487	-45.4805	3.63939	-0.309249	28.407	-7.99254	21.1283	4.47755	-4.46406	27.8545	1.24329	0.0571095
>sp|P10909|CLUS_HUMAN Clusterin OS=Homo sapiens GN=CLU PE=1 SV=1	LXR/RXR Activation	P10909	CLUS_HUMAN	CLUS_HUMAN Clusterin OS=Homo sapiens GN=CLU PE=1 SV=1	65	-13.317	-42.2487	-45.4805	3.63939	-0.309249	28.407	-7.99254	21.1283	4.47755	-4.46406	27.8545	1.24329	0.0571095
>sp|P11597|CETP_HUMAN Cholesteryl ester transfer protein OS=Homo sapiens GN=CETP PE=1 SV=2	LXR/RXR Activation	P11597	CETP_HUMAN	CETP_HUMAN Cholesteryl ester transfer protein OS=Homo sapiens GN=CETP PE=1 SV=2	65	-13.317	-42.2487	-45.4805	3.63939	-0.309249	28.407	-7.99254	21.1283	4.47755	-4.46406	27.8545	1.24329	0.0571095
>sp|P18428|LBP_HUMAN Lipopolysaccharide-binding protein OS=Homo sapiens GN=LBP PE=1 SV=3	LXR/RXR Activation	P18428	LBP_HUMAN	LBP_HUMAN Lipopolysaccharide-binding protein OS=Homo sapiens GN=LBP PE=1 SV=3	65	-13.317	-42.2487	-45.4805	3.63939	-0.309249	28.407	-7.99254	21.1283	4.47755	-4.46406	27.8545	1.24329	0.0571095
>sp|P19652|A1AG2_HUMAN Alpha-1-acid glycoprotein 2 OS=Homo sapiens GN=ORM2 PE=1 SV=2	LXR/RXR Activation	P19652	A1AG2_HUMAN	A1AG2_HUMAN Alpha-1-acid glycoprotein 2 OS=Homo sapiens GN=ORM2 PE=1 SV=2	65	-13.317	-42.2487	-45.4805	3.63939	-0.309249	28.407	-7.99254	21.1283	4.47755	-4.46406	27.8545	1.24329	0.0571095
>sp|P19793|RXRA_HUMAN Retinoic acid receptor RXR-alpha OS=Homo sapiens GN=RXRA PE=1 SV=1	LXR/RXR Activation	P19793	RXRA_HUMAN	RXRA_HUMAN Retinoic acid receptor RXR-alpha OS=Homo sapiens GN=RXRA PE=1 SV=1	65	-13.317	-42.2487	-45.4805	3.63939	-0.309249	28.407	-7.99254	21.1283	4.47755	-4.46406	27.8545	1.24329	0.0571095
>sp|P19838|NFKB1_HUMAN Nuclear factor NF-kappa-B p105 subunit OS=Homo sapiens GN=NFKB1 PE=1 SV=2	LXR/RXR Activation	P19838	NFKB1_HUMAN	NFKB1_HUMAN Nuclear factor NF-kappa-B p105 subunit OS=Homo sapiens GN=NFKB1 PE=1 SV=2	65	-13.317	-42.2487	-45.4805	3.63939	-0.309249	28.407	-7.99254	21.1283	4.47755	-4.46406	27.8545	1.24329	0.0571095
>sp|P27169|PON1_HUMAN Serum paraoxonase/arylesterase 1 OS=Homo sapiens GN=PON1 PE=1 SV=3	LXR/RXR Activation	P27169	PON1_HUMAN	PON1_HUMAN Serum paraoxonase/arylesterase 1 OS=Homo sapiens GN=PON1 PE=1 SV=3	65	-13.317	-42.2487	-45.4805	3.63939	-0.309249	28.407	-7.99254	21.1283	4.47755	-4.46406	27.8545	1.24329	0.0571095
>sp|P30084|ECHM_HUMAN Enoyl-CoA hydratase, mitochondrial OS=Homo sapiens GN=ECHS1 PE=1 SV=4	LXR/RXR Activation	P30084	ECHM_HUMAN	ECHM_HUMAN Enoyl-CoA hydratase, mitochondrial OS=Homo sapiens GN=ECHS1 PE=1 SV=4	65	-13.317	-42.2487	-45.4805	3.63939	-0.309249	28.407	-7.99254	21.1283	4.47755	-4.46406	27.8545	1.24329	0.0571095
>sp|P35542|SAA4_HUMAN Serum amyloid A-4 protein OS=Homo sapiens GN=SAA4 PE=1 SV=2	LXR/RXR Activation	P35542	SAA4_HUMAN	SAA4_HUMAN Serum amyloid A-4 protein OS=Homo sapiens GN=SAA4 PE=1 SV=2	65	-13.317	-42.2487	-45.4805	3.63939	-0.309249	28.407	-7.99254	21.1283	4.47755	-4.46406	27.8545	1.24329	0.0571095
>sp|P36955|PEDF_HUMAN Pigment epithelium-derived factor OS=Homo sapiens GN=SERPINF1 PE=1 SV=4	LXR/RXR Activation	P36955	PEDF_HUMAN	PEDF_HUMAN Pigment epithelium-derived factor OS=Homo sapiens GN=SERPINF1 PE=1 SV=4	65	-13.317	-42.2487	-45.4805	3.63939	-0.309249	28.407	-7.99254	21.1283	4.47755	-4.46406	27.8545	1.24329	0.0571095
>sp|P36956|SRBP1_HUMAN Sterol regulatory element-binding protein 1 OS=Homo sapiens GN=SREBF1 PE=1 SV=2	LXR/RXR Activation	P36956	SRBP1_HUMAN	SRBP1_HUMAN Sterol regulatory element-binding protein 1 OS=Homo sapiens GN=SREBF1 PE=1 SV=2	65	-13.317	-42.2487	-45.4805	3.63939	-0.309249	28.407	-7.99254	21.1283	4.47755	-4.46406	27.8545	1.24329	0.0571095
>sp|P37268|FDFT_HUMAN Squalene synthase OS=Homo sapiens GN=FDFT1 PE=1 SV=1	LXR/RXR Activation	P37268	FDFT_HUMAN	FDFT_HUMAN Squalene synthase OS=Homo sapiens GN=FDFT1 PE=1 SV=1	65	-13.317	-42.2487	-45.4805	3.63939	-0.309249	28.407	-7.99254	21.1283	4.47755	-4.46406	27.8545	1.24329	0.0571095
>sp|P49327|FAS_HUMAN Fatty acid synthase OS=Homo sapiens GN=FASN PE=1 SV=3	LXR/RXR Activation	P49327	FAS_HUMAN	FAS_HUMAN Fatty acid synthase OS=Homo sapiens GN=FASN PE=1 SV=3	65	-13.317	-42.2487	-45.4805	3.63939	-0.309249	28.407	-7.99254	21.1283	4.47755	-4.46406	27.8545	1.24329	0.0571095
>sp|P55056|APOC4_HUMAN Apolipoprotein C-IV OS=Homo sapiens GN=APOC4 PE=1 SV=1	LXR/RXR Activation	P55056	APOC4_HUMAN	APOC4_HUMAN Apolipoprotein C-IV OS=Homo sapiens GN=APOC4 PE=1 SV=1	65	-13.317	-42.2487	-45.4805	3.63939	-0.309249	28.407	-7.99254	21.1283	4.47755	-4.46406	27.8545	1.24329	0.0571095
>sp|P55058|PLTP_HUMAN Phospholipid transfer protein OS=Homo sapiens GN=PLTP PE=1 SV=1	LXR/RXR Activation	P55058	PLTP_HUMAN	PLTP_HUMAN Phospholipid transfer protein OS=Homo sapiens GN=PLTP PE=1 SV=1	65	-13.317	-42.2487	-45.4805	3.63939	-0.309249	28.407	-7.99254	21.1283	4.47755	-4.46406	27.8545	1.24329	0.0571095
>sp|P61626|LYSC_HUMAN Lysozyme C OS=Homo sapiens GN=LYZ PE=1 SV=1	LXR/RXR Activation	P61626	LYSC_HUMAN	LYSC_HUMAN Lysozyme C OS=Homo sapiens GN=LYZ PE=1 SV=1	65	-13.317	-42.2487	-45.4805	3.63939	-0.309249	28.407	-7.99254	21.1283	4.47755	-4.46406	27.8545	1.24329	0.0571095
>sp|Q00653|NFKB2_HUMAN Nuclear factor NF-kappa-B p100 subunit OS=Homo sapiens GN=NFKB2 PE=1 SV=4	LXR/RXR Activation	Q00653	NFKB2_HUMAN	NFKB2_HUMAN Nuclear factor NF-kappa-B p100 subunit OS=Homo sapiens GN=NFKB2 PE=1 SV=4	65	-13.317	-42.2487	-45.4805	3.63939	-0.309249	28.407	-7.99254	21.1283	4.47755	-4.46406	27.8545	1.24329	0.0571095
>sp|Q04206|TF65_HUMAN Transcription factor p65 OS=Homo sapiens GN=RELA PE=1 SV=2	LXR/RXR Activation	Q04206	TF65_HUMAN	TF65_HUMAN Transcription factor p65 OS=Homo sapiens GN=RELA PE=1 SV=2	65	-13.317	-42.2487	-45.4805	3.63939	-0.309249	28.407	-7.99254	21.1283	4.47755	-4.46406	27.8545	1.24329	0.0571095
>sp|Q13085|ACACA_HUMAN Acetyl-CoA carboxylase 1 OS=Homo sapiens GN=ACACA PE=1 SV=2	LXR/RXR Activation	Q13085	ACACA_HUMAN	ACACA_HUMAN Acetyl-CoA carboxylase 1 OS=Homo sapiens GN=ACACA PE=1 SV=2	65	-13.317	-42.2487	-45.4805	3.63939	-0.309249	28.407	-7.99254	21.1283	4.47755	-4.46406	27.8545	1.24329	0.0571095
>sp|Q13790|APOF_HUMAN Apolipoprotein F OS=Homo sapiens GN=APOF PE=1 SV=2	LXR/RXR Activation	Q13790	APOF_HUMAN	APOF_HUMAN Apolipoprotein F OS=Homo sapiens GN=APOF PE=1 SV=2	65	-13.317	-42.2487	-45.4805	3.63939	-0.309249	28.407	-7.99254	21.1283	4.47755	-4.46406	27.8545	1.24329	0.0571095
>sp|Q14624|ITIH4_HUMAN Inter-alpha-trypsin inhibitor heavy chain H4 OS=Homo sapiens GN=ITIH4 PE=1 SV=4	LXR/RXR Activation	Q14624	ITIH4_HUMAN	ITIH4_HUMAN Inter-alpha-trypsin inhibitor heavy chain H4 OS=Homo sapiens GN=ITIH4 PE=1 SV=4	65	-13.317	-42.2487	-45.4805	3.63939	-0.309249	28.407	-7.99254	21.1283	4.47755	-4.46406	27.8545	1.24329	0.0571095
>sp|Q14653|IRF3_HUMAN Interferon regulatory factor 3 OS=Homo sapiens GN=IRF3 PE=1 SV=1	LXR/RXR Activation	Q14653	IRF3_HUMAN	IRF3_HUMAN Interferon regulatory factor 3 OS=Homo sapiens GN=IRF3 PE=1 SV=1	65	-13.317	-42.2487	-45.4805	3.63939	-0.309249	28.407	-7.99254	21.1283	4.47755	-4.46406	27.8545	1.24329	0.0571095
>sp|Q15166|PON3_HUMAN Serum paraoxonase/lactonase 3 OS=Homo sapiens GN=PON3 PE=1 SV=3	LXR/RXR Activation	Q15166	PON3_HUMAN	PON3_HUMAN Serum paraoxonase/lactonase 3 OS=Homo sapiens GN=PON3 PE=1 SV=3	65	-13.317	-42.2487	-45.4805	3.63939	-0.309249	28.407	-7.99254	21.1283	4.47755	-4.46406	27.8545	1.24329	0.0571095
>sp|Q16836|HCDH_HUMAN Hydroxyacyl-coenzyme A dehydrogenase, mitochondrial OS=Homo sapiens GN=HADH PE=1 SV=3	LXR/RXR Activation	Q16836	HCDH_HUMAN	HCDH_HUMAN Hydroxyacyl-coenzyme A dehydrogenase, mitochondrial OS=Homo sapiens GN=HADH PE=1 SV=3	65	-13.317	-42.2487	-45.4805	3.63939	-0.309249	28.407	-7.99254	21.1283	4.47755	-4.46406	27.8545	1.24329	0.0571095
>sp|Q16850|CP51A_HUMAN Lanosterol 14-alpha demethylase OS=Homo sapiens GN=CYP51A1 PE=1 SV=3	LXR/RXR Activation	Q16850	CP51A_HUMAN	CP51A_HUMAN Lanosterol 14-alpha demethylase OS=Homo sapiens GN=CYP51A1 PE=1 SV=3	65	-13.317	-42.2487	-45.4805	3.63939	-0.309249	28.407	-7.99254	21.1283	4.47755	-4.46406	27.8545	1.24329	0.0571095
>sp|Q6Q788|APOA5_HUMAN Apolipoprotein A-V OS=Homo sapiens GN=APOA5 PE=1 SV=1	LXR/RXR Activation	Q6Q788	APOA5_HUMAN	APOA5_HUMAN Apolipoprotein A-V OS=Homo sapiens GN=APOA5 PE=1 SV=1	65	-13.317	-42.2487	-45.4805	3.63939	-0.309249	28.407	-7.99254	21.1283	4.47755	-4.46406	27.8545	1.24329	0.0571095
>sp|Q9NZN1|IRPL1_HUMAN Interleukin-1 receptor accessory protein-like 1 OS=Homo sapiens GN=IL1RAPL1 PE=1 SV=2	LXR/RXR Activation	Q9NZN1	IRPL1_HUMAN	IRPL1_HUMAN Interleukin-1 receptor accessory protein-like 1 OS=Homo sapiens GN=IL1RAPL1 PE=1 SV=2	65	-13.317	-42.2487	-45.4805	3.63939	-0.309249	28.407	-7.99254	21.1283	4.47755	-4.46406	27.8545	1.24329	0.0571095
>sp|Q9UHG3|PCYOX_HUMAN Prenylcysteine oxidase 1 OS=Homo sapiens GN=PCYOX1 PE=1 SV=3	LXR/RXR Activation	Q9UHG3	PCYOX_HUMAN	PCYOX_HUMAN Prenylcysteine oxidase 1 OS=Homo sapiens GN=PCYOX1 PE=1 SV=3	65	-13.317	-42.2487	-45.4805	3.63939	-0.309249	28.407	-7.99254	21.1283	4.47755	-4.46406	27.8545	1.24329	0.0571095
>sp|P00736|C1R_HUMAN Complement C1r subcomponent OS=Homo sapiens GN=C1R PE=1 SV=2	MF00174:Complement component	P00736	C1R_HUMAN	C1R_HUMAN Complement C1r subcomponent OS=Homo sapiens GN=C1R PE=1 SV=2	29	-8.51871	-38.7723	-24.5275	-1.3884	1.54552	23.0423	0.461771	17.655	18.1191	4.29949	27.0478	1.82479	0.0149695
>sp|P00751|CFAB_HUMAN Complement factor B OS=Homo sapiens GN=CFB PE=1 SV=2	MF00174:Complement component	P00751	CFAB_HUMAN	CFAB_HUMAN Complement factor B OS=Homo sapiens GN=CFB PE=1 SV=2	29	-8.51871	-38.7723	-24.5275	-1.3884	1.54552	23.0423	0.461771	17.655	18.1191	4.29949	27.0478	1.82479	0.0149695
>sp|P01024|CO3_HUMAN Complement C3 OS=Homo sapiens GN=C3 PE=1 SV=2	MF00174:Complement component	P01024	CO3_HUMAN	CO3_HUMAN Complement C3 OS=Homo sapiens GN=C3 PE=1 SV=2	29	-8.51871	-38.7723	-24.5275	-1.3884	1.54552	23.0423	0.461771	17.655	18.1191	4.29949	27.0478	1.82479	0.0149695
>sp|P01031|CO5_HUMAN Complement C5 OS=Homo sapiens GN=C5 PE=1 SV=4	MF00174:Complement component	P01031	CO5_HUMAN	CO5_HUMAN Complement C5 OS=Homo sapiens GN=C5 PE=1 SV=4	29	-8.51871	-38.7723	-24.5275	-1.3884	1.54552	23.0423	0.461771	17.655	18.1191	4.29949	27.0478	1.82479	0.0149695
>sp|P02745|C1QA_HUMAN Complement C1q subcomponent subunit A OS=Homo sapiens GN=C1QA PE=1 SV=2	MF00174:Complement component	P02745	C1QA_HUMAN	C1QA_HUMAN Complement C1q subcomponent subunit A OS=Homo sapiens GN=C1QA PE=1 SV=2	29	-8.51871	-38.7723	-24.5275	-1.3884	1.54552	23.0423	0.461771	17.655	18.1191	4.29949	27.0478	1.82479	0.0149695
>sp|P02746|C1QB_HUMAN Complement C1q subcomponent subunit B OS=Homo sapiens GN=C1QB PE=1 SV=3	MF00174:Complement component	P02746	C1QB_HUMAN	C1QB_HUMAN Complement C1q subcomponent subunit B OS=Homo sapiens GN=C1QB PE=1 SV=3	29	-8.51871	-38.7723	-24.5275	-1.3884	1.54552	23.0423	0.461771	17.655	18.1191	4.29949	27.0478	1.82479	0.0149695
>sp|P02747|C1QC_HUMAN Complement C1q subcomponent subunit C OS=Homo sapiens GN=C1QC PE=1 SV=3	MF00174:Complement component	P02747	C1QC_HUMAN	C1QC_HUMAN Complement C1q subcomponent subunit C OS=Homo sapiens GN=C1QC PE=1 SV=3	29	-8.51871	-38.7723	-24.5275	-1.3884	1.54552	23.0423	0.461771	17.655	18.1191	4.29949	27.0478	1.82479	0.0149695
>sp|P02748|CO9_HUMAN Complement component C9 OS=Homo sapiens GN=C9 PE=1 SV=2	MF00174:Complement component	P02748	CO9_HUMAN	CO9_HUMAN Complement component C9 OS=Homo sapiens GN=C9 PE=1 SV=2	29	-8.51871	-38.7723	-24.5275	-1.3884	1.54552	23.0423	0.461771	17.655	18.1191	4.29949	27.0478	1.82479	0.0149695
>sp|P04003|C4BPA_HUMAN C4b-binding protein alpha chain OS=Homo sapiens GN=C4BPA PE=1 SV=2	MF00174:Complement component	P04003	C4BPA_HUMAN	C4BPA_HUMAN C4b-binding protein alpha chain OS=Homo sapiens GN=C4BPA PE=1 SV=2	29	-8.51871	-38.7723	-24.5275	-1.3884	1.54552	23.0423	0.461771	17.655	18.1191	4.29949	27.0478	1.82479	0.0149695
>sp|P05156|CFAI_HUMAN Complement factor I OS=Homo sapiens GN=CFI PE=1 SV=2	MF00174:Complement component	P05156	CFAI_HUMAN	CFAI_HUMAN Complement factor I OS=Homo sapiens GN=CFI PE=1 SV=2	29	-8.51871	-38.7723	-24.5275	-1.3884	1.54552	23.0423	0.461771	17.655	18.1191	4.29949	27.0478	1.82479	0.0149695
>sp|P05160|F13B_HUMAN Coagulation factor XIII B chain OS=Homo sapiens GN=F13B PE=1 SV=3	MF00174:Complement component	P05160	F13B_HUMAN	F13B_HUMAN Coagulation factor XIII B chain OS=Homo sapiens GN=F13B PE=1 SV=3	29	-8.51871	-38.7723	-24.5275	-1.3884	1.54552	23.0423	0.461771	17.655	18.1191	4.29949	27.0478	1.82479	0.0149695
>sp|P06681|CO2_HUMAN Complement C2 OS=Homo sapiens GN=C2 PE=1 SV=2	MF00174:Complement component	P06681	CO2_HUMAN	CO2_HUMAN Complement C2 OS=Homo sapiens GN=C2 PE=1 SV=2	29	-8.51871	-38.7723	-24.5275	-1.3884	1.54552	23.0423	0.461771	17.655	18.1191	4.29949	27.0478	1.82479	0.0149695
>sp|P07357|CO8A_HUMAN Complement component C8 alpha chain OS=Homo sapiens GN=C8A PE=1 SV=2	MF00174:Complement component	P07357	CO8A_HUMAN	CO8A_HUMAN Complement component C8 alpha chain OS=Homo sapiens GN=C8A PE=1 SV=2	29	-8.51871	-38.7723	-24.5275	-1.3884	1.54552	23.0423	0.461771	17.655	18.1191	4.29949	27.0478	1.82479	0.0149695
>sp|P07358|CO8B_HUMAN Complement component C8 beta chain OS=Homo sapiens GN=C8B PE=1 SV=3	MF00174:Complement component	P07358	CO8B_HUMAN	CO8B_HUMAN Complement component C8 beta chain OS=Homo sapiens GN=C8B PE=1 SV=3	29	-8.51871	-38.7723	-24.5275	-1.3884	1.54552	23.0423	0.461771	17.655	18.1191	4.29949	27.0478	1.82479	0.0149695
>sp|P07360|CO8G_HUMAN Complement component C8 gamma chain OS=Homo sapiens GN=C8G PE=1 SV=3	MF00174:Complement component	P07360	CO8G_HUMAN	CO8G_HUMAN Complement component C8 gamma chain OS=Homo sapiens GN=C8G PE=1 SV=3	29	-8.51871	-38.7723	-24.5275	-1.3884	1.54552	23.0423	0.461771	17.655	18.1191	4.29949	27.0478	1.82479	0.0149695
>sp|P08174|DAF_HUMAN Complement decay-accelerating factor OS=Homo sapiens GN=CD55 PE=1 SV=4	MF00174:Complement component	P08174	DAF_HUMAN	DAF_HUMAN Complement decay-accelerating factor OS=Homo sapiens GN=CD55 PE=1 SV=4	29	-8.51871	-38.7723	-24.5275	-1.3884	1.54552	23.0423	0.461771	17.655	18.1191	4.29949	27.0478	1.82479	0.0149695
>sp|P08603|CFAH_HUMAN Complement factor H OS=Homo sapiens GN=CFH PE=1 SV=4	MF00174:Complement component	P08603	CFAH_HUMAN	CFAH_HUMAN Complement factor H OS=Homo sapiens GN=CFH PE=1 SV=4	29	-8.51871	-38.7723	-24.5275	-1.3884	1.54552	23.0423	0.461771	17.655	18.1191	4.29949	27.0478	1.82479	0.0149695
>sp|P09871|C1S_HUMAN Complement C1s subcomponent OS=Homo sapiens GN=C1S PE=1 SV=1	MF00174:Complement component	P09871	C1S_HUMAN	C1S_HUMAN Complement C1s subcomponent OS=Homo sapiens GN=C1S PE=1 SV=1	29	-8.51871	-38.7723	-24.5275	-1.3884	1.54552	23.0423	0.461771	17.655	18.1191	4.29949	27.0478	1.82479	0.0149695
>sp|P0C0L4|CO4A_HUMAN Complement C4-A OS=Homo sapiens GN=C4A PE=1 SV=2	MF00174:Complement component	P0C0L4	CO4A_HUMAN	CO4A_HUMAN Complement C4-A OS=Homo sapiens GN=C4A PE=1 SV=2	29	-8.51871	-38.7723	-24.5275	-1.3884	1.54552	23.0423	0.461771	17.655	18.1191	4.29949	27.0478	1.82479	0.0149695
>sp|P0C0L5|CO4B_HUMAN Complement C4-B OS=Homo sapiens GN=C4B PE=1 SV=2	MF00174:Complement component	P0C0L5	CO4B_HUMAN	CO4B_HUMAN Complement C4-B OS=Homo sapiens GN=C4B PE=1 SV=2	29	-8.51871	-38.7723	-24.5275	-1.3884	1.54552	23.0423	0.461771	17.655	18.1191	4.29949	27.0478	1.82479	0.0149695
>sp|P10643|CO7_HUMAN Complement component C7 OS=Homo sapiens GN=C7 PE=1 SV=2	MF00174:Complement component	P10643	CO7_HUMAN	CO7_HUMAN Complement component C7 OS=Homo sapiens GN=C7 PE=1 SV=2	29	-8.51871	-38.7723	-24.5275	-1.3884	1.54552	23.0423	0.461771	17.655	18.1191	4.29949	27.0478	1.82479	0.0149695
>sp|P13671|CO6_HUMAN Complement component C6 OS=Homo sapiens GN=C6 PE=1 SV=3	MF00174:Complement component	P13671	CO6_HUMAN	CO6_HUMAN Complement component C6 OS=Homo sapiens GN=C6 PE=1 SV=3	29	-8.51871	-38.7723	-24.5275	-1.3884	1.54552	23.0423	0.461771	17.655	18.1191	4.29949	27.0478	1.82479	0.0149695
>sp|P20851|C4BPB_HUMAN C4b-binding protein beta chain OS=Homo sapiens GN=C4BPB PE=1 SV=1	MF00174:Complement component	P20851	C4BPB_HUMAN	C4BPB_HUMAN C4b-binding protein beta chain OS=Homo sapiens GN=C4BPB PE=1 SV=1	29	-8.51871	-38.7723	-24.5275	-1.3884	1.54552	23.0423	0.461771	17.655	18.1191	4.29949	27.0478	1.82479	0.0149695
>sp|P36980|FHR2_HUMAN Complement factor H-related protein 2 OS=Homo sapiens GN=CFHR2 PE=1 SV=1	MF00174:Complement component	P36980	FHR2_HUMAN	FHR2_HUMAN Complement factor H-related protein 2 OS=Homo sapiens GN=CFHR2 PE=1 SV=1	29	-8.51871	-38.7723	-24.5275	-1.3884	1.54552	23.0423	0.461771	17.655	18.1191	4.29949	27.0478	1.82479	0.0149695
>sp|Q03591|FHR1_HUMAN Complement factor H-related protein 1 OS=Homo sapiens GN=CFHR1 PE=1 SV=2	MF00174:Complement component	Q03591	FHR1_HUMAN	FHR1_HUMAN Complement factor H-related protein 1 OS=Homo sapiens GN=CFHR1 PE=1 SV=2	29	-8.51871	-38.7723	-24.5275	-1.3884	1.54552	23.0423	0.461771	17.655	18.1191	4.29949	27.0478	1.82479	0.0149695
>sp|Q07021|C1QBP_HUMAN Complement component 1 Q subcomponent-binding protein, mitochondrial OS=Homo sapiens GN=C1QBP PE=1 SV=1	MF00174:Complement component	Q07021	C1QBP_HUMAN	C1QBP_HUMAN Complement component 1 Q subcomponent-binding protein, mitochondrial OS=Homo sapiens GN=C1QBP PE=1 SV=1	29	-8.51871	-38.7723	-24.5275	-1.3884	1.54552	23.0423	0.461771	17.655	18.1191	4.29949	27.0478	1.82479	0.0149695
>sp|Q96CG8|CTHR1_HUMAN Collagen triple helix repeat-containing protein 1 OS=Homo sapiens GN=CTHRC1 PE=1 SV=1	MF00174:Complement component	Q96CG8	CTHR1_HUMAN	CTHR1_HUMAN Collagen triple helix repeat-containing protein 1 OS=Homo sapiens GN=CTHRC1 PE=1 SV=1	29	-8.51871	-38.7723	-24.5275	-1.3884	1.54552	23.0423	0.461771	17.655	18.1191	4.29949	27.0478	1.82479	0.0149695
>sp|Q9BXJ0|C1QT5_HUMAN Complement C1q tumor necrosis factor-related protein 5 OS=Homo sapiens GN=C1QTNF5 PE=1 SV=1	MF00174:Complement component	Q9BXJ0	C1QT5_HUMAN	C1QT5_HUMAN Complement C1q tumor necrosis factor-related protein 5 OS=Homo sapiens GN=C1QTNF5 PE=1 SV=1	29	-8.51871	-38.7723	-24.5275	-1.3884	1.54552	23.0423	0.461771	17.655	18.1191	4.29949	27.0478	1.82479	0.0149695
>sp|Q9BXR6|FHR5_HUMAN Complement factor H-related protein 5 OS=Homo sapiens GN=CFHR5 PE=1 SV=1	MF00174:Complement component	Q9BXR6	FHR5_HUMAN	FHR5_HUMAN Complement factor H-related protein 5 OS=Homo sapiens GN=CFHR5 PE=1 SV=1	29	-8.51871	-38.7723	-24.5275	-1.3884	1.54552	23.0423	0.461771	17.655	18.1191	4.29949	27.0478	1.82479	0.0149695
>sp|P00450|CERU_HUMAN Ceruloplasmin OS=Homo sapiens GN=CP PE=1 SV=1	Positive Acute Phase Response Proteins	P00450	CERU_HUMAN	CERU_HUMAN Ceruloplasmin OS=Homo sapiens GN=CP PE=1 SV=1	25	-5.61102	-34.7772	-43.9926	1.99816	-5.05633	28.6897	1.71779	14.0388	-3.50807	-3.2428	25.0269	1.27427	0.0531782
>sp|P00738|HPT_HUMAN Haptoglobin OS=Homo sapiens GN=HP PE=1 SV=1	Positive Acute Phase Response Proteins	P00738	HPT_HUMAN	HPT_HUMAN Haptoglobin OS=Homo sapiens GN=HP PE=1 SV=1	25	-5.61102	-34.7772	-43.9926	1.99816	-5.05633	28.6897	1.71779	14.0388	-3.50807	-3.2428	25.0269	1.27427	0.0531782
>sp|P01009|A1AT_HUMAN Alpha-1-antitrypsin OS=Homo sapiens GN=SERPINA1 PE=1 SV=3	Positive Acute Phase Response Proteins	P01009	A1AT_HUMAN	A1AT_HUMAN Alpha-1-antitrypsin OS=Homo sapiens GN=SERPINA1 PE=1 SV=3	25	-5.61102	-34.7772	-43.9926	1.99816	-5.05633	28.6897	1.71779	14.0388	-3.50807	-3.2428	25.0269	1.27427	0.0531782
>sp|P01011|AACT_HUMAN Alpha-1-antichymotrypsin OS=Homo sapiens GN=SERPINA3 PE=1 SV=2	Positive Acute Phase Response Proteins	P01011	AACT_HUMAN	AACT_HUMAN Alpha-1-antichymotrypsin OS=Homo sapiens GN=SERPINA3 PE=1 SV=2	25	-5.61102	-34.7772	-43.9926	1.99816	-5.05633	28.6897	1.71779	14.0388	-3.50807	-3.2428	25.0269	1.27427	0.0531782
>sp|P01023|A2MG_HUMAN Alpha-2-macroglobulin OS=Homo sapiens GN=A2M PE=1 SV=3	Positive Acute Phase Response Proteins	P01023	A2MG_HUMAN	A2MG_HUMAN Alpha-2-macroglobulin OS=Homo sapiens GN=A2M PE=1 SV=3	25	-5.61102	-34.7772	-43.9926	1.99816	-5.05633	28.6897	1.71779	14.0388	-3.50807	-3.2428	25.0269	1.27427	0.0531782
>sp|P01024|CO3_HUMAN Complement C3 OS=Homo sapiens GN=C3 PE=1 SV=2	Positive Acute Phase Response Proteins	P01024	CO3_HUMAN	CO3_HUMAN Complement C3 OS=Homo sapiens GN=C3 PE=1 SV=2	25	-5.61102	-34.7772	-43.9926	1.99816	-5.05633	28.6897	1.71779	14.0388	-3.50807	-3.2428	25.0269	1.27427	0.0531782
>sp|P01031|CO5_HUMAN Complement C5 OS=Homo sapiens GN=C5 PE=1 SV=4	Positive Acute Phase Response Proteins	P01031	CO5_HUMAN	CO5_HUMAN Complement C5 OS=Homo sapiens GN=C5 PE=1 SV=4	25	-5.61102	-34.7772	-43.9926	1.99816	-5.05633	28.6897	1.71779	14.0388	-3.50807	-3.2428	25.0269	1.27427	0.0531782
>sp|P02671|FIBA_HUMAN Fibrinogen alpha chain OS=Homo sapiens GN=FGA PE=1 SV=2	Positive Acute Phase Response Proteins	P02671	FIBA_HUMAN	FIBA_HUMAN Fibrinogen alpha chain OS=Homo sapiens GN=FGA PE=1 SV=2	25	-5.61102	-34.7772	-43.9926	1.99816	-5.05633	28.6897	1.71779	14.0388	-3.50807	-3.2428	25.0269	1.27427	0.0531782
>sp|P02675|FIBB_HUMAN Fibrinogen beta chain OS=Homo sapiens GN=FGB PE=1 SV=2	Positive Acute Phase Response Proteins	P02675	FIBB_HUMAN	FIBB_HUMAN Fibrinogen beta chain OS=Homo sapiens GN=FGB PE=1 SV=2	25	-5.61102	-34.7772	-43.9926	1.99816	-5.05633	28.6897	1.71779	14.0388	-3.50807	-3.2428	25.0269	1.27427	0.0531782
>sp|P02679|FIBG_HUMAN Fibrinogen gamma chain OS=Homo sapiens GN=FGG PE=1 SV=3	Positive Acute Phase Response Proteins	P02679	FIBG_HUMAN	FIBG_HUMAN Fibrinogen gamma chain OS=Homo sapiens GN=FGG PE=1 SV=3	25	-5.61102	-34.7772	-43.9926	1.99816	-5.05633	28.6897	1.71779	14.0388	-3.50807	-3.2428	25.0269	1.27427	0.0531782
>sp|P02743|SAMP_HUMAN Serum amyloid P-component OS=Homo sapiens GN=APCS PE=1 SV=2	Positive Acute Phase Response Proteins	P02743	SAMP_HUMAN	SAMP_HUMAN Serum amyloid P-component OS=Homo sapiens GN=APCS PE=1 SV=2	25	-5.61102	-34.7772	-43.9926	1.99816	-5.05633	28.6897	1.71779	14.0388	-3.50807	-3.2428	25.0269	1.27427	0.0531782
>sp|P02746|C1QB_HUMAN Complement C1q subcomponent subunit B OS=Homo sapiens GN=C1QB PE=1 SV=3	Positive Acute Phase Response Proteins	P02746	C1QB_HUMAN	C1QB_HUMAN Complement C1q subcomponent subunit B OS=Homo sapiens GN=C1QB PE=1 SV=3	25	-5.61102	-34.7772	-43.9926	1.99816	-5.05633	28.6897	1.71779	14.0388	-3.50807	-3.2428	25.0269	1.27427	0.0531782
>sp|P02748|CO9_HUMAN Complement component C9 OS=Homo sapiens GN=C9 PE=1 SV=2	Positive Acute Phase Response Proteins	P02748	CO9_HUMAN	CO9_HUMAN Complement component C9 OS=Homo sapiens GN=C9 PE=1 SV=2	25	-5.61102	-34.7772	-43.9926	1.99816	-5.05633	28.6897	1.71779	14.0388	-3.50807	-3.2428	25.0269	1.27427	0.0531782
>sp|P02790|HEMO_HUMAN Hemopexin OS=Homo sapiens GN=HPX PE=1 SV=2	Positive Acute Phase Response Proteins	P02790	HEMO_HUMAN	HEMO_HUMAN Hemopexin OS=Homo sapiens GN=HPX PE=1 SV=2	25	-5.61102	-34.7772	-43.9926	1.99816	-5.05633	28.6897	1.71779	14.0388	-3.50807	-3.2428	25.0269	1.27427	0.0531782
>sp|P04179|SODM_HUMAN Superoxide dismutase [Mn], mitochondrial OS=Homo sapiens GN=SOD2 PE=1 SV=2	Positive Acute Phase Response Proteins	P04179	SODM_HUMAN	SODM_HUMAN Superoxide dismutase [Mn], mitochondrial OS=Homo sapiens GN=SOD2 PE=1 SV=2	25	-5.61102	-34.7772	-43.9926	1.99816	-5.05633	28.6897	1.71779	14.0388	-3.50807	-3.2428	25.0269	1.27427	0.0531782
>sp|P04275|VWF_HUMAN von Willebrand factor OS=Homo sapiens GN=VWF PE=1 SV=4	Positive Acute Phase Response Proteins	P04275	VWF_HUMAN	VWF_HUMAN von Willebrand factor OS=Homo sapiens GN=VWF PE=1 SV=4	25	-5.61102	-34.7772	-43.9926	1.99816	-5.05633	28.6897	1.71779	14.0388	-3.50807	-3.2428	25.0269	1.27427	0.0531782
>sp|P05121|PAI1_HUMAN Plasminogen activator inhibitor 1 OS=Homo sapiens GN=SERPINE1 PE=1 SV=1	Positive Acute Phase Response Proteins	P05121	PAI1_HUMAN	PAI1_HUMAN Plasminogen activator inhibitor 1 OS=Homo sapiens GN=SERPINE1 PE=1 SV=1	25	-5.61102	-34.7772	-43.9926	1.99816	-5.05633	28.6897	1.71779	14.0388	-3.50807	-3.2428	25.0269	1.27427	0.0531782
>sp|P05155|IC1_HUMAN Plasma protease C1 inhibitor OS=Homo sapiens GN=SERPING1 PE=1 SV=2	Positive Acute Phase Response Proteins	P05155	IC1_HUMAN	IC1_HUMAN Plasma protease C1 inhibitor OS=Homo sapiens GN=SERPING1 PE=1 SV=2	25	-5.61102	-34.7772	-43.9926	1.99816	-5.05633	28.6897	1.71779	14.0388	-3.50807	-3.2428	25.0269	1.27427	0.0531782
>sp|P05546|HEP2_HUMAN Heparin cofactor 2 OS=Homo sapiens GN=SERPIND1 PE=1 SV=3	Positive Acute Phase Response Proteins	P05546	HEP2_HUMAN	HEP2_HUMAN Heparin cofactor 2 OS=Homo sapiens GN=SERPIND1 PE=1 SV=3	25	-5.61102	-34.7772	-43.9926	1.99816	-5.05633	28.6897	1.71779	14.0388	-3.50807	-3.2428	25.0269	1.27427	0.0531782
>sp|P06681|CO2_HUMAN Complement C2 OS=Homo sapiens GN=C2 PE=1 SV=2	Positive Acute Phase Response Proteins	P06681	CO2_HUMAN	CO2_HUMAN Complement C2 OS=Homo sapiens GN=C2 PE=1 SV=2	25	-5.61102	-34.7772	-43.9926	1.99816	-5.05633	28.6897	1.71779	14.0388	-3.50807	-3.2428	25.0269	1.27427	0.0531782
>sp|P08697|A2AP_HUMAN Alpha-2-antiplasmin OS=Homo sapiens GN=SERPINF2 PE=1 SV=3	Positive Acute Phase Response Proteins	P08697	A2AP_HUMAN	A2AP_HUMAN Alpha-2-antiplasmin OS=Homo sapiens GN=SERPINF2 PE=1 SV=3	25	-5.61102	-34.7772	-43.9926	1.99816	-5.05633	28.6897	1.71779	14.0388	-3.50807	-3.2428	25.0269	1.27427	0.0531782
>sp|P09601|HMOX1_HUMAN Heme oxygenase 1 OS=Homo sapiens GN=HMOX1 PE=1 SV=1	Positive Acute Phase Response Proteins	P09601	HMOX1_HUMAN	HMOX1_HUMAN Heme oxygenase 1 OS=Homo sapiens GN=HMOX1 PE=1 SV=1	25	-5.61102	-34.7772	-43.9926	1.99816	-5.05633	28.6897	1.71779	14.0388	-3.50807	-3.2428	25.0269	1.27427	0.0531782
>sp|P18428|LBP_HUMAN Lipopolysaccharide-binding protein OS=Homo sapiens GN=LBP PE=1 SV=3	Positive Acute Phase Response Proteins	P18428	LBP_HUMAN	LBP_HUMAN Lipopolysaccharide-binding protein OS=Homo sapiens GN=LBP PE=1 SV=3	25	-5.61102	-34.7772	-43.9926	1.99816	-5.05633	28.6897	1.71779	14.0388	-3.50807	-3.2428	25.0269	1.27427	0.0531782
>sp|P19652|A1AG2_HUMAN Alpha-1-acid glycoprotein 2 OS=Homo sapiens GN=ORM2 PE=1 SV=2	Positive Acute Phase Response Proteins	P19652	A1AG2_HUMAN	A1AG2_HUMAN Alpha-1-acid glycoprotein 2 OS=Homo sapiens GN=ORM2 PE=1 SV=2	25	-5.61102	-34.7772	-43.9926	1.99816	-5.05633	28.6897	1.71779	14.0388	-3.50807	-3.2428	25.0269	1.27427	0.0531782
>sp|P30519|HMOX2_HUMAN Heme oxygenase 2 OS=Homo sapiens GN=HMOX2 PE=1 SV=2	Positive Acute Phase Response Proteins	P30519	HMOX2_HUMAN	HMOX2_HUMAN Heme oxygenase 2 OS=Homo sapiens GN=HMOX2 PE=1 SV=2	25	-5.61102	-34.7772	-43.9926	1.99816	-5.05633	28.6897	1.71779	14.0388	-3.50807	-3.2428	25.0269	1.27427	0.0531782
>sp|P00736|C1R_HUMAN Complement C1r subcomponent OS=Homo sapiens GN=C1R PE=1 SV=2	BP00153:Complement-mediated immunity	P00736	C1R_HUMAN	C1R_HUMAN Complement C1r subcomponent OS=Homo sapiens GN=C1R PE=1 SV=2	32	-8.18935	-38.3477	-25.1589	-1.75678	1.6055	23.5369	-1.11827	17.031	8.62583	3.94402	24.7733	1.65136	0.0223172
>sp|P00751|CFAB_HUMAN Complement factor B OS=Homo sapiens GN=CFB PE=1 SV=2	BP00153:Complement-mediated immunity	P00751	CFAB_HUMAN	CFAB_HUMAN Complement factor B OS=Homo sapiens GN=CFB PE=1 SV=2	32	-8.18935	-38.3477	-25.1589	-1.75678	1.6055	23.5369	-1.11827	17.031	8.62583	3.94402	24.7733	1.65136	0.0223172
>sp|P01024|CO3_HUMAN Complement C3 OS=Homo sapiens GN=C3 PE=1 SV=2	BP00153:Complement-mediated immunity	P01024	CO3_HUMAN	CO3_HUMAN Complement C3 OS=Homo sapiens GN=C3 PE=1 SV=2	32	-8.18935	-38.3477	-25.1589	-1.75678	1.6055	23.5369	-1.11827	17.031	8.62583	3.94402	24.7733	1.65136	0.0223172
>sp|P01031|CO5_HUMAN Complement C5 OS=Homo sapiens GN=C5 PE=1 SV=4	BP00153:Complement-mediated immunity	P01031	CO5_HUMAN	CO5_HUMAN Complement C5 OS=Homo sapiens GN=C5 PE=1 SV=4	32	-8.18935	-38.3477	-25.1589	-1.75678	1.6055	23.5369	-1.11827	17.031	8.62583	3.94402	24.7733	1.65136	0.0223172
>sp|P02745|C1QA_HUMAN Complement C1q subcomponent subunit A OS=Homo sapiens GN=C1QA PE=1 SV=2	BP00153:Complement-mediated immunity	P02745	C1QA_HUMAN	C1QA_HUMAN Complement C1q subcomponent subunit A OS=Homo sapiens GN=C1QA PE=1 SV=2	32	-8.18935	-38.3477	-25.1589	-1.75678	1.6055	23.5369	-1.11827	17.031	8.62583	3.94402	24.7733	1.65136	0.0223172
>sp|P02746|C1QB_HUMAN Complement C1q subcomponent subunit B OS=Homo sapiens GN=C1QB PE=1 SV=3	BP00153:Complement-mediated immunity	P02746	C1QB_HUMAN	C1QB_HUMAN Complement C1q subcomponent subunit B OS=Homo sapiens GN=C1QB PE=1 SV=3	32	-8.18935	-38.3477	-25.1589	-1.75678	1.6055	23.5369	-1.11827	17.031	8.62583	3.94402	24.7733	1.65136	0.0223172
>sp|P02747|C1QC_HUMAN Complement C1q subcomponent subunit C OS=Homo sapiens GN=C1QC PE=1 SV=3	BP00153:Complement-mediated immunity	P02747	C1QC_HUMAN	C1QC_HUMAN Complement C1q subcomponent subunit C OS=Homo sapiens GN=C1QC PE=1 SV=3	32	-8.18935	-38.3477	-25.1589	-1.75678	1.6055	23.5369	-1.11827	17.031	8.62583	3.94402	24.7733	1.65136	0.0223172
>sp|P02748|CO9_HUMAN Complement component C9 OS=Homo sapiens GN=C9 PE=1 SV=2	BP00153:Complement-mediated immunity	P02748	CO9_HUMAN	CO9_HUMAN Complement component C9 OS=Homo sapiens GN=C9 PE=1 SV=2	32	-8.18935	-38.3477	-25.1589	-1.75678	1.6055	23.5369	-1.11827	17.031	8.62583	3.94402	24.7733	1.65136	0.0223172
>sp|P04003|C4BPA_HUMAN C4b-binding protein alpha chain OS=Homo sapiens GN=C4BPA PE=1 SV=2	BP00153:Complement-mediated immunity	P04003	C4BPA_HUMAN	C4BPA_HUMAN C4b-binding protein alpha chain OS=Homo sapiens GN=C4BPA PE=1 SV=2	32	-8.18935	-38.3477	-25.1589	-1.75678	1.6055	23.5369	-1.11827	17.031	8.62583	3.94402	24.7733	1.65136	0.0223172
>sp|P05156|CFAI_HUMAN Complement factor I OS=Homo sapiens GN=CFI PE=1 SV=2	BP00153:Complement-mediated immunity	P05156	CFAI_HUMAN	CFAI_HUMAN Complement factor I OS=Homo sapiens GN=CFI PE=1 SV=2	32	-8.18935	-38.3477	-25.1589	-1.75678	1.6055	23.5369	-1.11827	17.031	8.62583	3.94402	24.7733	1.65136	0.0223172
>sp|P06681|CO2_HUMAN Complement C2 OS=Homo sapiens GN=C2 PE=1 SV=2	BP00153:Complement-mediated immunity	P06681	CO2_HUMAN	CO2_HUMAN Complement C2 OS=Homo sapiens GN=C2 PE=1 SV=2	32	-8.18935	-38.3477	-25.1589	-1.75678	1.6055	23.5369	-1.11827	17.031	8.62583	3.94402	24.7733	1.65136	0.0223172
>sp|P07357|CO8A_HUMAN Complement component C8 alpha chain OS=Homo sapiens GN=C8A PE=1 SV=2	BP00153:Complement-mediated immunity	P07357	CO8A_HUMAN	CO8A_HUMAN Complement component C8 alpha chain OS=Homo sapiens GN=C8A PE=1 SV=2	32	-8.18935	-38.3477	-25.1589	-1.75678	1.6055	23.5369	-1.11827	17.031	8.62583	3.94402	24.7733	1.65136	0.0223172
>sp|P07358|CO8B_HUMAN Complement component C8 beta chain OS=Homo sapiens GN=C8B PE=1 SV=3	BP00153:Complement-mediated immunity	P07358	CO8B_HUMAN	CO8B_HUMAN Complement component C8 beta chain OS=Homo sapiens GN=C8B PE=1 SV=3	32	-8.18935	-38.3477	-25.1589	-1.75678	1.6055	23.5369	-1.11827	17.031	8.62583	3.94402	24.7733	1.65136	0.0223172
>sp|P08174|DAF_HUMAN Complement decay-accelerating factor OS=Homo sapiens GN=CD55 PE=1 SV=4	BP00153:Complement-mediated immunity	P08174	DAF_HUMAN	DAF_HUMAN Complement decay-accelerating factor OS=Homo sapiens GN=CD55 PE=1 SV=4	32	-8.18935	-38.3477	-25.1589	-1.75678	1.6055	23.5369	-1.11827	17.031	8.62583	3.94402	24.7733	1.65136	0.0223172
>sp|P08603|CFAH_HUMAN Complement factor H OS=Homo sapiens GN=CFH PE=1 SV=4	BP00153:Complement-mediated immunity	P08603	CFAH_HUMAN	CFAH_HUMAN Complement factor H OS=Homo sapiens GN=CFH PE=1 SV=4	32	-8.18935	-38.3477	-25.1589	-1.75678	1.6055	23.5369	-1.11827	17.031	8.62583	3.94402	24.7733	1.65136	0.0223172
>sp|P09871|C1S_HUMAN Complement C1s subcomponent OS=Homo sapiens GN=C1S PE=1 SV=1	BP00153:Complement-mediated immunity	P09871	C1S_HUMAN	C1S_HUMAN Complement C1s subcomponent OS=Homo sapiens GN=C1S PE=1 SV=1	32	-8.18935	-38.3477	-25.1589	-1.75678	1.6055	23.5369	-1.11827	17.031	8.62583	3.94402	24.7733	1.65136	0.0223172
>sp|P0C0L4|CO4A_HUMAN Complement C4-A OS=Homo sapiens GN=C4A PE=1 SV=2	BP00153:Complement-mediated immunity	P0C0L4	CO4A_HUMAN	CO4A_HUMAN Complement C4-A OS=Homo sapiens GN=C4A PE=1 SV=2	32	-8.18935	-38.3477	-25.1589	-1.75678	1.6055	23.5369	-1.11827	17.031	8.62583	3.94402	24.7733	1.65136	0.0223172
>sp|P0C0L5|CO4B_HUMAN Complement C4-B OS=Homo sapiens GN=C4B PE=1 SV=2	BP00153:Complement-mediated immunity	P0C0L5	CO4B_HUMAN	CO4B_HUMAN Complement C4-B OS=Homo sapiens GN=C4B PE=1 SV=2	32	-8.18935	-38.3477	-25.1589	-1.75678	1.6055	23.5369	-1.11827	17.031	8.62583	3.94402	24.7733	1.65136	0.0223172
>sp|P10643|CO7_HUMAN Complement component C7 OS=Homo sapiens GN=C7 PE=1 SV=2	BP00153:Complement-mediated immunity	P10643	CO7_HUMAN	CO7_HUMAN Complement component C7 OS=Homo sapiens GN=C7 PE=1 SV=2	32	-8.18935	-38.3477	-25.1589	-1.75678	1.6055	23.5369	-1.11827	17.031	8.62583	3.94402	24.7733	1.65136	0.0223172
>sp|P13671|CO6_HUMAN Complement component C6 OS=Homo sapiens GN=C6 PE=1 SV=3	BP00153:Complement-mediated immunity	P13671	CO6_HUMAN	CO6_HUMAN Complement component C6 OS=Homo sapiens GN=C6 PE=1 SV=3	32	-8.18935	-38.3477	-25.1589	-1.75678	1.6055	23.5369	-1.11827	17.031	8.62583	3.94402	24.7733	1.65136	0.0223172
>sp|P15529|MCP_HUMAN Membrane cofactor protein OS=Homo sapiens GN=CD46 PE=1 SV=3	BP00153:Complement-mediated immunity	P15529	MCP_HUMAN	MCP_HUMAN Membrane cofactor protein OS=Homo sapiens GN=CD46 PE=1 SV=3	32	-8.18935	-38.3477	-25.1589	-1.75678	1.6055	23.5369	-1.11827	17.031	8.62583	3.94402	24.7733	1.65136	0.0223172
>sp|P20851|C4BPB_HUMAN C4b-binding protein beta chain OS=Homo sapiens GN=C4BPB PE=1 SV=1	BP00153:Complement-mediated immunity	P20851	C4BPB_HUMAN	C4BPB_HUMAN C4b-binding protein beta chain OS=Homo sapiens GN=C4BPB PE=1 SV=1	32	-8.18935	-38.3477	-25.1589	-1.75678	1.6055	23.5369	-1.11827	17.031	8.62583	3.94402	24.7733	1.65136	0.0223172
>sp|P27918|PROP_HUMAN Properdin OS=Homo sapiens GN=CFP PE=1 SV=2	BP00153:Complement-mediated immunity	P27918	PROP_HUMAN	PROP_HUMAN Properdin OS=Homo sapiens GN=CFP PE=1 SV=2	32	-8.18935	-38.3477	-25.1589	-1.75678	1.6055	23.5369	-1.11827	17.031	8.62583	3.94402	24.7733	1.65136	0.0223172
>sp|P36980|FHR2_HUMAN Complement factor H-related protein 2 OS=Homo sapiens GN=CFHR2 PE=1 SV=1	BP00153:Complement-mediated immunity	P36980	FHR2_HUMAN	FHR2_HUMAN Complement factor H-related protein 2 OS=Homo sapiens GN=CFHR2 PE=1 SV=1	32	-8.18935	-38.3477	-25.1589	-1.75678	1.6055	23.5369	-1.11827	17.031	8.62583	3.94402	24.7733	1.65136	0.0223172
>sp|P48740|MASP1_HUMAN Mannan-binding lectin serine protease 1 OS=Homo sapiens GN=MASP1 PE=1 SV=3	BP00153:Complement-mediated immunity	P48740	MASP1_HUMAN	MASP1_HUMAN Mannan-binding lectin serine protease 1 OS=Homo sapiens GN=MASP1 PE=1 SV=3	32	-8.18935	-38.3477	-25.1589	-1.75678	1.6055	23.5369	-1.11827	17.031	8.62583	3.94402	24.7733	1.65136	0.0223172
>sp|Q03591|FHR1_HUMAN Complement factor H-related protein 1 OS=Homo sapiens GN=CFHR1 PE=1 SV=2	BP00153:Complement-mediated immunity	Q03591	FHR1_HUMAN	FHR1_HUMAN Complement factor H-related protein 1 OS=Homo sapiens GN=CFHR1 PE=1 SV=2	32	-8.18935	-38.3477	-25.1589	-1.75678	1.6055	23.5369	-1.11827	17.031	8.62583	3.94402	24.7733	1.65136	0.0223172
>sp|Q07021|C1QBP_HUMAN Complement component 1 Q subcomponent-binding protein, mitochondrial OS=Homo sapiens GN=C1QBP PE=1 SV=1	BP00153:Complement-mediated immunity	Q07021	C1QBP_HUMAN	C1QBP_HUMAN Complement component 1 Q subcomponent-binding protein, mitochondrial OS=Homo sapiens GN=C1QBP PE=1 SV=1	32	-8.18935	-38.3477	-25.1589	-1.75678	1.6055	23.5369	-1.11827	17.031	8.62583	3.94402	24.7733	1.65136	0.0223172
>sp|Q96CG8|CTHR1_HUMAN Collagen triple helix repeat-containing protein 1 OS=Homo sapiens GN=CTHRC1 PE=1 SV=1	BP00153:Complement-mediated immunity	Q96CG8	CTHR1_HUMAN	CTHR1_HUMAN Collagen triple helix repeat-containing protein 1 OS=Homo sapiens GN=CTHRC1 PE=1 SV=1	32	-8.18935	-38.3477	-25.1589	-1.75678	1.6055	23.5369	-1.11827	17.031	8.62583	3.94402	24.7733	1.65136	0.0223172
>sp|Q96PD5|PGRP2_HUMAN N-acetylmuramoyl-L-alanine amidase OS=Homo sapiens GN=PGLYRP2 PE=1 SV=1	BP00153:Complement-mediated immunity	Q96PD5	PGRP2_HUMAN	PGRP2_HUMAN N-acetylmuramoyl-L-alanine amidase OS=Homo sapiens GN=PGLYRP2 PE=1 SV=1	32	-8.18935	-38.3477	-25.1589	-1.75678	1.6055	23.5369	-1.11827	17.031	8.62583	3.94402	24.7733	1.65136	0.0223172
>sp|Q9BXJ0|C1QT5_HUMAN Complement C1q tumor necrosis factor-related protein 5 OS=Homo sapiens GN=C1QTNF5 PE=1 SV=1	BP00153:Complement-mediated immunity	Q9BXJ0	C1QT5_HUMAN	C1QT5_HUMAN Complement C1q tumor necrosis factor-related protein 5 OS=Homo sapiens GN=C1QTNF5 PE=1 SV=1	32	-8.18935	-38.3477	-25.1589	-1.75678	1.6055	23.5369	-1.11827	17.031	8.62583	3.94402	24.7733	1.65136	0.0223172
>sp|Q9BXR6|FHR5_HUMAN Complement factor H-related protein 5 OS=Homo sapiens GN=CFHR5 PE=1 SV=1	BP00153:Complement-mediated immunity	Q9BXR6	FHR5_HUMAN	FHR5_HUMAN Complement factor H-related protein 5 OS=Homo sapiens GN=CFHR5 PE=1 SV=1	32	-8.18935	-38.3477	-25.1589	-1.75678	1.6055	23.5369	-1.11827	17.031	8.62583	3.94402	24.7733	1.65136	0.0223172
>sp|Q9NZP8|C1RL_HUMAN Complement C1r subcomponent-like protein OS=Homo sapiens GN=C1RL PE=1 SV=2	BP00153:Complement-mediated immunity	Q9NZP8	C1RL_HUMAN	C1RL_HUMAN Complement C1r subcomponent-like protein OS=Homo sapiens GN=C1RL PE=1 SV=2	32	-8.18935	-38.3477	-25.1589	-1.75678	1.6055	23.5369	-1.11827	17.031	8.62583	3.94402	24.7733	1.65136	0.0223172
>sp|P02679|FIBG_HUMAN Fibrinogen gamma chain OS=Homo sapiens GN=FGG PE=1 SV=3	PTHR19143:SF22~FIBRINOGEN AND FIBRONECTIN_FIBRINOGEN GAMMA	P02679	FIBG_HUMAN	FIBG_HUMAN Fibrinogen gamma chain OS=Homo sapiens GN=FGG PE=1 SV=3	1	-8.73971	-27.5844	-32.3552	-43.6351	-28.0044	39.4562	-34.7602	-16.7525	-30.4796	24.2798	24.4125	0.779843	0.166019
>sp|O60687|SRPX2_HUMAN Sushi repeat-containing protein SRPX2 OS=Homo sapiens GN=SRPX2 PE=1 SV=1	PTHR19325~COMPLEMENT COMPONENT-RELATED SUSHI DOMAIN-CONTAINING	O60687	SRPX2_HUMAN	SRPX2_HUMAN Sushi repeat-containing protein SRPX2 OS=Homo sapiens GN=SRPX2 PE=1 SV=1	20	0.0780426	-22.3385	-23.3747	-3.9524	-0.568637	17.5954	-0.893571	17.9494	16.3662	3.29591	20.8939	1.867	0.0135832
>sp|P00751|CFAB_HUMAN Complement factor B OS=Homo sapiens GN=CFB PE=1 SV=2	PTHR19325~COMPLEMENT COMPONENT-RELATED SUSHI DOMAIN-CONTAINING	P00751	CFAB_HUMAN	CFAB_HUMAN Complement factor B OS=Homo sapiens GN=CFB PE=1 SV=2	20	0.0780426	-22.3385	-23.3747	-3.9524	-0.568637	17.5954	-0.893571	17.9494	16.3662	3.29591	20.8939	1.867	0.0135832
>sp|P02748|CO9_HUMAN Complement component C9 OS=Homo sapiens GN=C9 PE=1 SV=2	PTHR19325~COMPLEMENT COMPONENT-RELATED SUSHI DOMAIN-CONTAINING	P02748	CO9_HUMAN	CO9_HUMAN Complement component C9 OS=Homo sapiens GN=C9 PE=1 SV=2	20	0.0780426	-22.3385	-23.3747	-3.9524	-0.568637	17.5954	-0.893571	17.9494	16.3662	3.29591	20.8939	1.867	0.0135832
>sp|P02749|APOH_HUMAN Beta-2-glycoprotein 1 OS=Homo sapiens GN=APOH PE=1 SV=3	PTHR19325~COMPLEMENT COMPONENT-RELATED SUSHI DOMAIN-CONTAINING	P02749	APOH_HUMAN	APOH_HUMAN Beta-2-glycoprotein 1 OS=Homo sapiens GN=APOH PE=1 SV=3	20	0.0780426	-22.3385	-23.3747	-3.9524	-0.568637	17.5954	-0.893571	17.9494	16.3662	3.29591	20.8939	1.867	0.0135832
>sp|P04003|C4BPA_HUMAN C4b-binding protein alpha chain OS=Homo sapiens GN=C4BPA PE=1 SV=2	PTHR19325~COMPLEMENT COMPONENT-RELATED SUSHI DOMAIN-CONTAINING	P04003	C4BPA_HUMAN	C4BPA_HUMAN C4b-binding protein alpha chain OS=Homo sapiens GN=C4BPA PE=1 SV=2	20	0.0780426	-22.3385	-23.3747	-3.9524	-0.568637	17.5954	-0.893571	17.9494	16.3662	3.29591	20.8939	1.867	0.0135832
>sp|P05160|F13B_HUMAN Coagulation factor XIII B chain OS=Homo sapiens GN=F13B PE=1 SV=3	PTHR19325~COMPLEMENT COMPONENT-RELATED SUSHI DOMAIN-CONTAINING	P05160	F13B_HUMAN	F13B_HUMAN Coagulation factor XIII B chain OS=Homo sapiens GN=F13B PE=1 SV=3	20	0.0780426	-22.3385	-23.3747	-3.9524	-0.568637	17.5954	-0.893571	17.9494	16.3662	3.29591	20.8939	1.867	0.0135832
>sp|P06681|CO2_HUMAN Complement C2 OS=Homo sapiens GN=C2 PE=1 SV=2	PTHR19325~COMPLEMENT COMPONENT-RELATED SUSHI DOMAIN-CONTAINING	P06681	CO2_HUMAN	CO2_HUMAN Complement C2 OS=Homo sapiens GN=C2 PE=1 SV=2	20	0.0780426	-22.3385	-23.3747	-3.9524	-0.568637	17.5954	-0.893571	17.9494	16.3662	3.29591	20.8939	1.867	0.0135832
>sp|P07357|CO8A_HUMAN Complement component C8 alpha chain OS=Homo sapiens GN=C8A PE=1 SV=2	PTHR19325~COMPLEMENT COMPONENT-RELATED SUSHI DOMAIN-CONTAINING	P07357	CO8A_HUMAN	CO8A_HUMAN Complement component C8 alpha chain OS=Homo sapiens GN=C8A PE=1 SV=2	20	0.0780426	-22.3385	-23.3747	-3.9524	-0.568637	17.5954	-0.893571	17.9494	16.3662	3.29591	20.8939	1.867	0.0135832
>sp|P07358|CO8B_HUMAN Complement component C8 beta chain OS=Homo sapiens GN=C8B PE=1 SV=3	PTHR19325~COMPLEMENT COMPONENT-RELATED SUSHI DOMAIN-CONTAINING	P07358	CO8B_HUMAN	CO8B_HUMAN Complement component C8 beta chain OS=Homo sapiens GN=C8B PE=1 SV=3	20	0.0780426	-22.3385	-23.3747	-3.9524	-0.568637	17.5954	-0.893571	17.9494	16.3662	3.29591	20.8939	1.867	0.0135832
>sp|P08174|DAF_HUMAN Complement decay-accelerating factor OS=Homo sapiens GN=CD55 PE=1 SV=4	PTHR19325~COMPLEMENT COMPONENT-RELATED SUSHI DOMAIN-CONTAINING	P08174	DAF_HUMAN	DAF_HUMAN Complement decay-accelerating factor OS=Homo sapiens GN=CD55 PE=1 SV=4	20	0.0780426	-22.3385	-23.3747	-3.9524	-0.568637	17.5954	-0.893571	17.9494	16.3662	3.29591	20.8939	1.867	0.0135832
>sp|P08603|CFAH_HUMAN Complement factor H OS=Homo sapiens GN=CFH PE=1 SV=4	PTHR19325~COMPLEMENT COMPONENT-RELATED SUSHI DOMAIN-CONTAINING	P08603	CFAH_HUMAN	CFAH_HUMAN Complement factor H OS=Homo sapiens GN=CFH PE=1 SV=4	20	0.0780426	-22.3385	-23.3747	-3.9524	-0.568637	17.5954	-0.893571	17.9494	16.3662	3.29591	20.8939	1.867	0.0135832
>sp|P10643|CO7_HUMAN Complement component C7 OS=Homo sapiens GN=C7 PE=1 SV=2	PTHR19325~COMPLEMENT COMPONENT-RELATED SUSHI DOMAIN-CONTAINING	P10643	CO7_HUMAN	CO7_HUMAN Complement component C7 OS=Homo sapiens GN=C7 PE=1 SV=2	20	0.0780426	-22.3385	-23.3747	-3.9524	-0.568637	17.5954	-0.893571	17.9494	16.3662	3.29591	20.8939	1.867	0.0135832
>sp|P13671|CO6_HUMAN Complement component C6 OS=Homo sapiens GN=C6 PE=1 SV=3	PTHR19325~COMPLEMENT COMPONENT-RELATED SUSHI DOMAIN-CONTAINING	P13671	CO6_HUMAN	CO6_HUMAN Complement component C6 OS=Homo sapiens GN=C6 PE=1 SV=3	20	0.0780426	-22.3385	-23.3747	-3.9524	-0.568637	17.5954	-0.893571	17.9494	16.3662	3.29591	20.8939	1.867	0.0135832
>sp|P14151|LYAM1_HUMAN L-selectin OS=Homo sapiens GN=SELL PE=1 SV=2	PTHR19325~COMPLEMENT COMPONENT-RELATED SUSHI DOMAIN-CONTAINING	P14151	LYAM1_HUMAN	LYAM1_HUMAN L-selectin OS=Homo sapiens GN=SELL PE=1 SV=2	20	0.0780426	-22.3385	-23.3747	-3.9524	-0.568637	17.5954	-0.893571	17.9494	16.3662	3.29591	20.8939	1.867	0.0135832
>sp|P15529|MCP_HUMAN Membrane cofactor protein OS=Homo sapiens GN=CD46 PE=1 SV=3	PTHR19325~COMPLEMENT COMPONENT-RELATED SUSHI DOMAIN-CONTAINING	P15529	MCP_HUMAN	MCP_HUMAN Membrane cofactor protein OS=Homo sapiens GN=CD46 PE=1 SV=3	20	0.0780426	-22.3385	-23.3747	-3.9524	-0.568637	17.5954	-0.893571	17.9494	16.3662	3.29591	20.8939	1.867	0.0135832
>sp|P16581|LYAM2_HUMAN E-selectin OS=Homo sapiens GN=SELE PE=1 SV=1	PTHR19325~COMPLEMENT COMPONENT-RELATED SUSHI DOMAIN-CONTAINING	P16581	LYAM2_HUMAN	LYAM2_HUMAN E-selectin OS=Homo sapiens GN=SELE PE=1 SV=1	20	0.0780426	-22.3385	-23.3747	-3.9524	-0.568637	17.5954	-0.893571	17.9494	16.3662	3.29591	20.8939	1.867	0.0135832
>sp|P20851|C4BPB_HUMAN C4b-binding protein beta chain OS=Homo sapiens GN=C4BPB PE=1 SV=1	PTHR19325~COMPLEMENT COMPONENT-RELATED SUSHI DOMAIN-CONTAINING	P20851	C4BPB_HUMAN	C4BPB_HUMAN C4b-binding protein beta chain OS=Homo sapiens GN=C4BPB PE=1 SV=1	20	0.0780426	-22.3385	-23.3747	-3.9524	-0.568637	17.5954	-0.893571	17.9494	16.3662	3.29591	20.8939	1.867	0.0135832
>sp|P36980|FHR2_HUMAN Complement factor H-related protein 2 OS=Homo sapiens GN=CFHR2 PE=1 SV=1	PTHR19325~COMPLEMENT COMPONENT-RELATED SUSHI DOMAIN-CONTAINING	P36980	FHR2_HUMAN	FHR2_HUMAN Complement factor H-related protein 2 OS=Homo sapiens GN=CFHR2 PE=1 SV=1	20	0.0780426	-22.3385	-23.3747	-3.9524	-0.568637	17.5954	-0.893571	17.9494	16.3662	3.29591	20.8939	1.867	0.0135832
>sp|Q03591|FHR1_HUMAN Complement factor H-related protein 1 OS=Homo sapiens GN=CFHR1 PE=1 SV=2	PTHR19325~COMPLEMENT COMPONENT-RELATED SUSHI DOMAIN-CONTAINING	Q03591	FHR1_HUMAN	FHR1_HUMAN Complement factor H-related protein 1 OS=Homo sapiens GN=CFHR1 PE=1 SV=2	20	0.0780426	-22.3385	-23.3747	-3.9524	-0.568637	17.5954	-0.893571	17.9494	16.3662	3.29591	20.8939	1.867	0.0135832
>sp|Q9BXR6|FHR5_HUMAN Complement factor H-related protein 5 OS=Homo sapiens GN=CFHR5 PE=1 SV=1	PTHR19325~COMPLEMENT COMPONENT-RELATED SUSHI DOMAIN-CONTAINING	Q9BXR6	FHR5_HUMAN	FHR5_HUMAN Complement factor H-related protein 5 OS=Homo sapiens GN=CFHR5 PE=1 SV=1	20	0.0780426	-22.3385	-23.3747	-3.9524	-0.568637	17.5954	-0.893571	17.9494	16.3662	3.29591	20.8939	1.867	0.0135832
>sp|P00751|CFAB_HUMAN Complement factor B OS=Homo sapiens GN=CFB PE=1 SV=2	806584:complement component 5	P00751	CFAB_HUMAN	CFAB_HUMAN Complement factor B OS=Homo sapiens GN=CFB PE=1 SV=2	18	-3.80205	-20.6471	-27.5197	-3.99601	0.128573	15.0898	-3.58275	17.6077	3.4881	6.54523	18.9969	1.66691	0.0215323
>sp|P01019|ANGT_HUMAN Angiotensinogen OS=Homo sapiens GN=AGT PE=1 SV=1	806584:complement component 5	P01019	ANGT_HUMAN	ANGT_HUMAN Angiotensinogen OS=Homo sapiens GN=AGT PE=1 SV=1	18	-3.80205	-20.6471	-27.5197	-3.99601	0.128573	15.0898	-3.58275	17.6077	3.4881	6.54523	18.9969	1.66691	0.0215323
>sp|P01024|CO3_HUMAN Complement C3 OS=Homo sapiens GN=C3 PE=1 SV=2	806584:complement component 5	P01024	CO3_HUMAN	CO3_HUMAN Complement C3 OS=Homo sapiens GN=C3 PE=1 SV=2	18	-3.80205	-20.6471	-27.5197	-3.99601	0.128573	15.0898	-3.58275	17.6077	3.4881	6.54523	18.9969	1.66691	0.0215323
>sp|P01042|KNG1_HUMAN Kininogen-1 OS=Homo sapiens GN=KNG1 PE=1 SV=2	806584:complement component 5	P01042	KNG1_HUMAN	KNG1_HUMAN Kininogen-1 OS=Homo sapiens GN=KNG1 PE=1 SV=2	18	-3.80205	-20.6471	-27.5197	-3.99601	0.128573	15.0898	-3.58275	17.6077	3.4881	6.54523	18.9969	1.66691	0.0215323
>sp|P02748|CO9_HUMAN Complement component C9 OS=Homo sapiens GN=C9 PE=1 SV=2	806584:complement component 5	P02748	CO9_HUMAN	CO9_HUMAN Complement component C9 OS=Homo sapiens GN=C9 PE=1 SV=2	18	-3.80205	-20.6471	-27.5197	-3.99601	0.128573	15.0898	-3.58275	17.6077	3.4881	6.54523	18.9969	1.66691	0.0215323
>sp|P02775|CXCL7_HUMAN Platelet basic protein OS=Homo sapiens GN=PPBP PE=1 SV=3	806584:complement component 5	P02775	CXCL7_HUMAN	CXCL7_HUMAN Platelet basic protein OS=Homo sapiens GN=PPBP PE=1 SV=3	18	-3.80205	-20.6471	-27.5197	-3.99601	0.128573	15.0898	-3.58275	17.6077	3.4881	6.54523	18.9969	1.66691	0.0215323
>sp|P02776|PLF4_HUMAN Platelet factor 4 OS=Homo sapiens GN=PF4 PE=1 SV=2	806584:complement component 5	P02776	PLF4_HUMAN	PLF4_HUMAN Platelet factor 4 OS=Homo sapiens GN=PF4 PE=1 SV=2	18	-3.80205	-20.6471	-27.5197	-3.99601	0.128573	15.0898	-3.58275	17.6077	3.4881	6.54523	18.9969	1.66691	0.0215323
>sp|P04899|GNAI2_HUMAN Guanine nucleotide-binding protein G(i) subunit alpha-2 OS=Homo sapiens GN=GNAI2 PE=1 SV=3	806584:complement component 5	P04899	GNAI2_HUMAN	GNAI2_HUMAN Guanine nucleotide-binding protein G(i) subunit alpha-2 OS=Homo sapiens GN=GNAI2 PE=1 SV=3	18	-3.80205	-20.6471	-27.5197	-3.99601	0.128573	15.0898	-3.58275	17.6077	3.4881	6.54523	18.9969	1.66691	0.0215323
>sp|P06681|CO2_HUMAN Complement C2 OS=Homo sapiens GN=C2 PE=1 SV=2	806584:complement component 5	P06681	CO2_HUMAN	CO2_HUMAN Complement C2 OS=Homo sapiens GN=C2 PE=1 SV=2	18	-3.80205	-20.6471	-27.5197	-3.99601	0.128573	15.0898	-3.58275	17.6077	3.4881	6.54523	18.9969	1.66691	0.0215323
>sp|P07357|CO8A_HUMAN Complement component C8 alpha chain OS=Homo sapiens GN=C8A PE=1 SV=2	806584:complement component 5	P07357	CO8A_HUMAN	CO8A_HUMAN Complement component C8 alpha chain OS=Homo sapiens GN=C8A PE=1 SV=2	18	-3.80205	-20.6471	-27.5197	-3.99601	0.128573	15.0898	-3.58275	17.6077	3.4881	6.54523	18.9969	1.66691	0.0215323
>sp|P07358|CO8B_HUMAN Complement component C8 beta chain OS=Homo sapiens GN=C8B PE=1 SV=3	806584:complement component 5	P07358	CO8B_HUMAN	CO8B_HUMAN Complement component C8 beta chain OS=Homo sapiens GN=C8B PE=1 SV=3	18	-3.80205	-20.6471	-27.5197	-3.99601	0.128573	15.0898	-3.58275	17.6077	3.4881	6.54523	18.9969	1.66691	0.0215323
>sp|P07360|CO8G_HUMAN Complement component C8 gamma chain OS=Homo sapiens GN=C8G PE=1 SV=3	806584:complement component 5	P07360	CO8G_HUMAN	CO8G_HUMAN Complement component C8 gamma chain OS=Homo sapiens GN=C8G PE=1 SV=3	18	-3.80205	-20.6471	-27.5197	-3.99601	0.128573	15.0898	-3.58275	17.6077	3.4881	6.54523	18.9969	1.66691	0.0215323
>sp|P08754|GNAI3_HUMAN Guanine nucleotide-binding protein G(k) subunit alpha OS=Homo sapiens GN=GNAI3 PE=1 SV=3	806584:complement component 5	P08754	GNAI3_HUMAN	GNAI3_HUMAN Guanine nucleotide-binding protein G(k) subunit alpha OS=Homo sapiens GN=GNAI3 PE=1 SV=3	18	-3.80205	-20.6471	-27.5197	-3.99601	0.128573	15.0898	-3.58275	17.6077	3.4881	6.54523	18.9969	1.66691	0.0215323
>sp|P0C0L4|CO4A_HUMAN Complement C4-A OS=Homo sapiens GN=C4A PE=1 SV=2	806584:complement component 5	P0C0L4	CO4A_HUMAN	CO4A_HUMAN Complement C4-A OS=Homo sapiens GN=C4A PE=1 SV=2	18	-3.80205	-20.6471	-27.5197	-3.99601	0.128573	15.0898	-3.58275	17.6077	3.4881	6.54523	18.9969	1.66691	0.0215323
>sp|P10643|CO7_HUMAN Complement component C7 OS=Homo sapiens GN=C7 PE=1 SV=2	806584:complement component 5	P10643	CO7_HUMAN	CO7_HUMAN Complement component C7 OS=Homo sapiens GN=C7 PE=1 SV=2	18	-3.80205	-20.6471	-27.5197	-3.99601	0.128573	15.0898	-3.58275	17.6077	3.4881	6.54523	18.9969	1.66691	0.0215323
>sp|P13671|CO6_HUMAN Complement component C6 OS=Homo sapiens GN=C6 PE=1 SV=3	806584:complement component 5	P13671	CO6_HUMAN	CO6_HUMAN Complement component C6 OS=Homo sapiens GN=C6 PE=1 SV=3	18	-3.80205	-20.6471	-27.5197	-3.99601	0.128573	15.0898	-3.58275	17.6077	3.4881	6.54523	18.9969	1.66691	0.0215323
>sp|P61073|CXCR4_HUMAN C-X-C chemokine receptor type 4 OS=Homo sapiens GN=CXCR4 PE=1 SV=1	806584:complement component 5	P61073	CXCR4_HUMAN	CXCR4_HUMAN C-X-C chemokine receptor type 4 OS=Homo sapiens GN=CXCR4 PE=1 SV=1	18	-3.80205	-20.6471	-27.5197	-3.99601	0.128573	15.0898	-3.58275	17.6077	3.4881	6.54523	18.9969	1.66691	0.0215323
>sp|P63096|GNAI1_HUMAN Guanine nucleotide-binding protein G(i) subunit alpha-1 OS=Homo sapiens GN=GNAI1 PE=1 SV=2	806584:complement component 5	P63096	GNAI1_HUMAN	GNAI1_HUMAN Guanine nucleotide-binding protein G(i) subunit alpha-1 OS=Homo sapiens GN=GNAI1 PE=1 SV=2	18	-3.80205	-20.6471	-27.5197	-3.99601	0.128573	15.0898	-3.58275	17.6077	3.4881	6.54523	18.9969	1.66691	0.0215323
>sp|P02647|APOA1_HUMAN Apolipoprotein A-I OS=Homo sapiens GN=APOA1 PE=1 SV=1	Negative Acute Phase Response Proteins	P02647	APOA1_HUMAN	APOA1_HUMAN Apolipoprotein A-I OS=Homo sapiens GN=APOA1 PE=1 SV=1	8	-7.12942	-25.1487	-23.9664	8.32774	4.91345	16.2078	-3.24893	22.5102	8.78884	-3.01459	16.8493	1.05436	0.0882354
>sp|P02652|APOA2_HUMAN Apolipoprotein A-II OS=Homo sapiens GN=APOA2 PE=1 SV=1	Negative Acute Phase Response Proteins	P02652	APOA2_HUMAN	APOA2_HUMAN Apolipoprotein A-II OS=Homo sapiens GN=APOA2 PE=1 SV=1	8	-7.12942	-25.1487	-23.9664	8.32774	4.91345	16.2078	-3.24893	22.5102	8.78884	-3.01459	16.8493	1.05436	0.0882354
>sp|P02765|FETUA_HUMAN Alpha-2-HS-glycoprotein OS=Homo sapiens GN=AHSG PE=1 SV=1	Negative Acute Phase Response Proteins	P02765	FETUA_HUMAN	FETUA_HUMAN Alpha-2-HS-glycoprotein OS=Homo sapiens GN=AHSG PE=1 SV=1	8	-7.12942	-25.1487	-23.9664	8.32774	4.91345	16.2078	-3.24893	22.5102	8.78884	-3.01459	16.8493	1.05436	0.0882354
>sp|P02768|ALBU_HUMAN Serum albumin OS=Homo sapiens GN=ALB PE=1 SV=2	Negative Acute Phase Response Proteins	P02768	ALBU_HUMAN	ALBU_HUMAN Serum albumin OS=Homo sapiens GN=ALB PE=1 SV=2	8	-7.12942	-25.1487	-23.9664	8.32774	4.91345	16.2078	-3.24893	22.5102	8.78884	-3.01459	16.8493	1.05436	0.0882354
>sp|P02787|TRFE_HUMAN Serotransferrin OS=Homo sapiens GN=TF PE=1 SV=3	Negative Acute Phase Response Proteins	P02787	TRFE_HUMAN	TRFE_HUMAN Serotransferrin OS=Homo sapiens GN=TF PE=1 SV=3	8	-7.12942	-25.1487	-23.9664	8.32774	4.91345	16.2078	-3.24893	22.5102	8.78884	-3.01459	16.8493	1.05436	0.0882354
>sp|P04196|HRG_HUMAN Histidine-rich glycoprotein OS=Homo sapiens GN=HRG PE=1 SV=1	Negative Acute Phase Response Proteins	P04196	HRG_HUMAN	HRG_HUMAN Histidine-rich glycoprotein OS=Homo sapiens GN=HRG PE=1 SV=1	8	-7.12942	-25.1487	-23.9664	8.32774	4.91345	16.2078	-3.24893	22.5102	8.78884	-3.01459	16.8493	1.05436	0.0882354
>sp|P19823|ITIH2_HUMAN Inter-alpha-trypsin inhibitor heavy chain H2 OS=Homo sapiens GN=ITIH2 PE=1 SV=2	Negative Acute Phase Response Proteins	P19823	ITIH2_HUMAN	ITIH2_HUMAN Inter-alpha-trypsin inhibitor heavy chain H2 OS=Homo sapiens GN=ITIH2 PE=1 SV=2	8	-7.12942	-25.1487	-23.9664	8.32774	4.91345	16.2078	-3.24893	22.5102	8.78884	-3.01459	16.8493	1.05436	0.0882354
>sp|Q06033|ITIH3_HUMAN Inter-alpha-trypsin inhibitor heavy chain H3 OS=Homo sapiens GN=ITIH3 PE=1 SV=2	Negative Acute Phase Response Proteins	Q06033	ITIH3_HUMAN	ITIH3_HUMAN Inter-alpha-trypsin inhibitor heavy chain H3 OS=Homo sapiens GN=ITIH3 PE=1 SV=2	8	-7.12942	-25.1487	-23.9664	8.32774	4.91345	16.2078	-3.24893	22.5102	8.78884	-3.01459	16.8493	1.05436	0.0882354
>sp|O15123|ANGP2_HUMAN Angiopoietin-2 OS=Homo sapiens GN=ANGPT2 PE=1 SV=1	PTHR19143~FIBRINOGEN AND FIBRONECTIN	O15123	ANGP2_HUMAN	ANGP2_HUMAN Angiopoietin-2 OS=Homo sapiens GN=ANGPT2 PE=1 SV=1	9	-15.627	-0.272276	-0.471508	2.21295	-43.9068	69.6637	-4.60044	0.340504	-43.6866	-1.36011	15.6843	0.336317	0.460981
>sp|O75636|FCN3_HUMAN Ficolin-3 OS=Homo sapiens GN=FCN3 PE=1 SV=2	PTHR19143~FIBRINOGEN AND FIBRONECTIN	O75636	FCN3_HUMAN	FCN3_HUMAN Ficolin-3 OS=Homo sapiens GN=FCN3 PE=1 SV=2	9	-15.627	-0.272276	-0.471508	2.21295	-43.9068	69.6637	-4.60044	0.340504	-43.6866	-1.36011	15.6843	0.336317	0.460981
>sp|P02671|FIBA_HUMAN Fibrinogen alpha chain OS=Homo sapiens GN=FGA PE=1 SV=2	PTHR19143~FIBRINOGEN AND FIBRONECTIN	P02671	FIBA_HUMAN	FIBA_HUMAN Fibrinogen alpha chain OS=Homo sapiens GN=FGA PE=1 SV=2	9	-15.627	-0.272276	-0.471508	2.21295	-43.9068	69.6637	-4.60044	0.340504	-43.6866	-1.36011	15.6843	0.336317	0.460981
>sp|P02675|FIBB_HUMAN Fibrinogen beta chain OS=Homo sapiens GN=FGB PE=1 SV=2	PTHR19143~FIBRINOGEN AND FIBRONECTIN	P02675	FIBB_HUMAN	FIBB_HUMAN Fibrinogen beta chain OS=Homo sapiens GN=FGB PE=1 SV=2	9	-15.627	-0.272276	-0.471508	2.21295	-43.9068	69.6637	-4.60044	0.340504	-43.6866	-1.36011	15.6843	0.336317	0.460981
>sp|P02679|FIBG_HUMAN Fibrinogen gamma chain OS=Homo sapiens GN=FGG PE=1 SV=3	PTHR19143~FIBRINOGEN AND FIBRONECTIN	P02679	FIBG_HUMAN	FIBG_HUMAN Fibrinogen gamma chain OS=Homo sapiens GN=FGG PE=1 SV=3	9	-15.627	-0.272276	-0.471508	2.21295	-43.9068	69.6637	-4.60044	0.340504	-43.6866	-1.36011	15.6843	0.336317	0.460981
>sp|P02751|FINC_HUMAN Fibronectin OS=Homo sapiens GN=FN1 PE=1 SV=4	PTHR19143~FIBRINOGEN AND FIBRONECTIN	P02751	FINC_HUMAN	FINC_HUMAN Fibronectin OS=Homo sapiens GN=FN1 PE=1 SV=4	9	-15.627	-0.272276	-0.471508	2.21295	-43.9068	69.6637	-4.60044	0.340504	-43.6866	-1.36011	15.6843	0.336317	0.460981
>sp|P24821|TENA_HUMAN Tenascin OS=Homo sapiens GN=TNC PE=1 SV=3	PTHR19143~FIBRINOGEN AND FIBRONECTIN	P24821	TENA_HUMAN	TENA_HUMAN Tenascin OS=Homo sapiens GN=TNC PE=1 SV=3	9	-15.627	-0.272276	-0.471508	2.21295	-43.9068	69.6637	-4.60044	0.340504	-43.6866	-1.36011	15.6843	0.336317	0.460981
>sp|Q15389|ANGP1_HUMAN Angiopoietin-1 OS=Homo sapiens GN=ANGPT1 PE=1 SV=2	PTHR19143~FIBRINOGEN AND FIBRONECTIN	Q15389	ANGP1_HUMAN	ANGP1_HUMAN Angiopoietin-1 OS=Homo sapiens GN=ANGPT1 PE=1 SV=2	9	-15.627	-0.272276	-0.471508	2.21295	-43.9068	69.6637	-4.60044	0.340504	-43.6866	-1.36011	15.6843	0.336317	0.460981
>sp|Q9UKU9|ANGL2_HUMAN Angiopoietin-related protein 2 OS=Homo sapiens GN=ANGPTL2 PE=2 SV=1	PTHR19143~FIBRINOGEN AND FIBRONECTIN	Q9UKU9	ANGL2_HUMAN	ANGL2_HUMAN Angiopoietin-related protein 2 OS=Homo sapiens GN=ANGPTL2 PE=2 SV=1	9	-15.627	-0.272276	-0.471508	2.21295	-43.9068	69.6637	-4.60044	0.340504	-43.6866	-1.36011	15.6843	0.336317	0.460981
>sp|P00751|CFAB_HUMAN Complement factor B OS=Homo sapiens GN=CFB PE=1 SV=2	788977:complement factor D (adipsin)	P00751	CFAB_HUMAN	CFAB_HUMAN Complement factor B OS=Homo sapiens GN=CFB PE=1 SV=2	2	-1.46512	-16.6443	-18.5368	-3.03314	-0.610402	12.3186	5.30312	6.12428	9.58442	-3.81266	13.9615	1.71463	0.0192916
>sp|P01024|CO3_HUMAN Complement C3 OS=Homo sapiens GN=C3 PE=1 SV=2	788977:complement factor D (adipsin)	P01024	CO3_HUMAN	CO3_HUMAN Complement C3 OS=Homo sapiens GN=C3 PE=1 SV=2	2	-1.46512	-16.6443	-18.5368	-3.03314	-0.610402	12.3186	5.30312	6.12428	9.58442	-3.81266	13.9615	1.71463	0.0192916
>sp|P01024|CO3_HUMAN Complement C3 OS=Homo sapiens GN=C3 PE=1 SV=2	PTHR11412:SF14~MACROGLOBULIN/COMPLEMENT_COMPLEMENT C3	P01024	CO3_HUMAN	CO3_HUMAN Complement C3 OS=Homo sapiens GN=C3 PE=1 SV=2	2	-5.08521	-17.2514	-19.5622	-1.34961	1.964	8.97036	7.31359	6.24732	9.58442	-3.81266	13.9175	1.6422	0.0227931
>sp|P0C0L4|CO4A_HUMAN Complement C4-A OS=Homo sapiens GN=C4A PE=1 SV=2	PTHR11412:SF14~MACROGLOBULIN/COMPLEMENT_COMPLEMENT C3	P0C0L4	CO4A_HUMAN	CO4A_HUMAN Complement C4-A OS=Homo sapiens GN=C4A PE=1 SV=2	2	-5.08521	-17.2514	-19.5622	-1.34961	1.964	8.97036	7.31359	6.24732	9.58442	-3.81266	13.9175	1.6422	0.0227931
>sp|P00738|HPT_HUMAN Haptoglobin OS=Homo sapiens GN=HP PE=1 SV=1	PTHR19355:SF42~SERINE PROTEASE-RELATED_HAPTOGLOBIN	P00738	HPT_HUMAN	HPT_HUMAN Haptoglobin OS=Homo sapiens GN=HP PE=1 SV=1	1	-8.12646	-22.4977	-10.5047	5.30104	-13.5942	20.7795	13.3704	2.94502	-17.7041	-1.13052	13.5365	0.891625	0.128344
>sp|P04196|HRG_HUMAN Histidine-rich glycoprotein OS=Homo sapiens GN=HRG PE=1 SV=1	PTHR15055~HISTIDINE-RICH GLYCOPROTEIN	P04196	HRG_HUMAN	HRG_HUMAN Histidine-rich glycoprotein OS=Homo sapiens GN=HRG PE=1 SV=1	1	-2.67035	-12.829	-10.8644	-9.03581	-7.17718	3.95011	5.33404	9.96384	6.61942	-1.69044	13.3507	3.06812	0.000854822
>sp|P08603|CFAH_HUMAN Complement factor H OS=Homo sapiens GN=CFH PE=1 SV=4	PTHR19325:SF36~COMPLEMENT COMPONENT-RELATED SUSHI DOMAIN-CONTAINING_COMPLEMENT FACTOR H	P08603	CFAH_HUMAN	CFAH_HUMAN Complement factor H OS=Homo sapiens GN=CFH PE=1 SV=4	1	-5.82243	-11.174	-12.2776	-1.73609	-3.82592	8.90469	2.62892	4.25919	9.4073	0.468303	12.1009	2.68869	0.0020479
>sp|P02749|APOH_HUMAN Beta-2-glycoprotein 1 OS=Homo sapiens GN=APOH PE=1 SV=3	PTHR19325:SF46~COMPLEMENT COMPONENT-RELATED SUSHI DOMAIN-CONTAINING_BETA-2-GLYCOPROTEIN I (APOLIPOPROTEIN H)	P02749	APOH_HUMAN	APOH_HUMAN Beta-2-glycoprotein 1 OS=Homo sapiens GN=APOH PE=1 SV=3	1	-4.89891	-10.4134	-7.14405	3.28784	-13.94	8.3447	2.71408	8.02045	3.45996	1.96291	11.5221	2.14729	0.00712382
>sp|P00915|CAH1_HUMAN Carbonic anhydrase 1 OS=Homo sapiens GN=CA1 PE=1 SV=2	PTHR18952:SF30~CARBONIC ANHYDRASE_CARBONIC ANHYDRASE I (CARBONATE DEHYDRATASE I)	P00915	CAH1_HUMAN	CAH1_HUMAN Carbonic anhydrase 1 OS=Homo sapiens GN=CA1 PE=1 SV=2	1	-6.6607	-8.55722	-8.20433	-4.78384	-6.40918	3.58899	-2.8795	2.22003	10.1125	8.86362	11.3042	2.76214	0.00172925
>sp|P08697|A2AP_HUMAN Alpha-2-antiplasmin OS=Homo sapiens GN=SERPINF2 PE=1 SV=3	PTHR11461:SF20~SERINE PROTEASE INHIBITOR, SERPIN_ALPHA-2-ANTIPLASMIN	P08697	A2AP_HUMAN	A2AP_HUMAN Alpha-2-antiplasmin OS=Homo sapiens GN=SERPINF2 PE=1 SV=3	2	-5.23426	-14.8891	-12.0544	1.8172	-3.48971	5.91111	0.333795	7.4527	9.65763	-2.12144	11.0168	1.73471	0.0184202
>sp|P36955|PEDF_HUMAN Pigment epithelium-derived factor OS=Homo sapiens GN=SERPINF1 PE=1 SV=4	PTHR11461:SF20~SERINE PROTEASE INHIBITOR, SERPIN_ALPHA-2-ANTIPLASMIN	P36955	PEDF_HUMAN	PEDF_HUMAN Pigment epithelium-derived factor OS=Homo sapiens GN=SERPINF1 PE=1 SV=4	2	-5.23426	-14.8891	-12.0544	1.8172	-3.48971	5.91111	0.333795	7.4527	9.65763	-2.12144	11.0168	1.73471	0.0184202
>sp|P02787|TRFE_HUMAN Serotransferrin OS=Homo sapiens GN=TF PE=1 SV=3	PTHR11485:SF10~TRANSFERRIN_LACTOFERRIN	P02787	TRFE_HUMAN	TRFE_HUMAN Serotransferrin OS=Homo sapiens GN=TF PE=1 SV=3	2	-3.60963	-14.1816	-17.9874	6.21236	-5.12214	12.1365	-7.23234	12.0642	2.92083	-1.48393	10.6187	1.00207	0.0995236
>sp|P02788|TRFL_HUMAN Lactotransferrin OS=Homo sapiens GN=LTF PE=1 SV=6	PTHR11485:SF10~TRANSFERRIN_LACTOFERRIN	P02788	TRFL_HUMAN	TRFL_HUMAN Lactotransferrin OS=Homo sapiens GN=LTF PE=1 SV=6	2	-3.60963	-14.1816	-17.9874	6.21236	-5.12214	12.1365	-7.23234	12.0642	2.92083	-1.48393	10.6187	1.00207	0.0995236
>sp|P02787|TRFE_HUMAN Serotransferrin OS=Homo sapiens GN=TF PE=1 SV=3	PTHR11485~TRANSFERRIN	P02787	TRFE_HUMAN	TRFE_HUMAN Serotransferrin OS=Homo sapiens GN=TF PE=1 SV=3	2	-3.60963	-14.1816	-17.9874	6.21236	-5.12214	12.1365	-7.23234	12.0642	2.92083	-1.48393	10.6187	1.00207	0.0995236
>sp|P02788|TRFL_HUMAN Lactotransferrin OS=Homo sapiens GN=LTF PE=1 SV=6	PTHR11485~TRANSFERRIN	P02788	TRFL_HUMAN	TRFL_HUMAN Lactotransferrin OS=Homo sapiens GN=LTF PE=1 SV=6	2	-3.60963	-14.1816	-17.9874	6.21236	-5.12214	12.1365	-7.23234	12.0642	2.92083	-1.48393	10.6187	1.00207	0.0995236
>sp|O15533|TPSN_HUMAN Tapasin OS=Homo sapiens GN=TAPBP PE=1 SV=1	MF00173:Defense/immunity protein	O15533	TPSN_HUMAN	TPSN_HUMAN Tapasin OS=Homo sapiens GN=TAPBP PE=1 SV=1	92	-3.79474	-6.4772	-8.66611	0.901243	-3.07145	12.3265	0.518091	11.2848	2.92686	3.78707	10.3903	2.16842	0.00678549
>sp|O75636|FCN3_HUMAN Ficolin-3 OS=Homo sapiens GN=FCN3 PE=1 SV=2	MF00173:Defense/immunity protein	O75636	FCN3_HUMAN	FCN3_HUMAN Ficolin-3 OS=Homo sapiens GN=FCN3 PE=1 SV=2	92	-3.79474	-6.4772	-8.66611	0.901243	-3.07145	12.3265	0.518091	11.2848	2.92686	3.78707	10.3903	2.16842	0.00678549
>sp|P00736|C1R_HUMAN Complement C1r subcomponent OS=Homo sapiens GN=C1R PE=1 SV=2	MF00173:Defense/immunity protein	P00736	C1R_HUMAN	C1R_HUMAN Complement C1r subcomponent OS=Homo sapiens GN=C1R PE=1 SV=2	92	-3.79474	-6.4772	-8.66611	0.901243	-3.07145	12.3265	0.518091	11.2848	2.92686	3.78707	10.3903	2.16842	0.00678549
>sp|P00740|FA9_HUMAN Coagulation factor IX OS=Homo sapiens GN=F9 PE=1 SV=2	MF00173:Defense/immunity protein	P00740	FA9_HUMAN	FA9_HUMAN Coagulation factor IX OS=Homo sapiens GN=F9 PE=1 SV=2	92	-3.79474	-6.4772	-8.66611	0.901243	-3.07145	12.3265	0.518091	11.2848	2.92686	3.78707	10.3903	2.16842	0.00678549
>sp|P00742|FA10_HUMAN Coagulation factor X OS=Homo sapiens GN=F10 PE=1 SV=2	MF00173:Defense/immunity protein	P00742	FA10_HUMAN	FA10_HUMAN Coagulation factor X OS=Homo sapiens GN=F10 PE=1 SV=2	92	-3.79474	-6.4772	-8.66611	0.901243	-3.07145	12.3265	0.518091	11.2848	2.92686	3.78707	10.3903	2.16842	0.00678549
>sp|P00751|CFAB_HUMAN Complement factor B OS=Homo sapiens GN=CFB PE=1 SV=2	MF00173:Defense/immunity protein	P00751	CFAB_HUMAN	CFAB_HUMAN Complement factor B OS=Homo sapiens GN=CFB PE=1 SV=2	92	-3.79474	-6.4772	-8.66611	0.901243	-3.07145	12.3265	0.518091	11.2848	2.92686	3.78707	10.3903	2.16842	0.00678549
>sp|P00973|OAS1_HUMAN 2'-5'-oligoadenylate synthase 1 OS=Homo sapiens GN=OAS1 PE=1 SV=4	MF00173:Defense/immunity protein	P00973	OAS1_HUMAN	OAS1_HUMAN 2'-5'-oligoadenylate synthase 1 OS=Homo sapiens GN=OAS1 PE=1 SV=4	92	-3.79474	-6.4772	-8.66611	0.901243	-3.07145	12.3265	0.518091	11.2848	2.92686	3.78707	10.3903	2.16842	0.00678549
>sp|P01024|CO3_HUMAN Complement C3 OS=Homo sapiens GN=C3 PE=1 SV=2	MF00173:Defense/immunity protein	P01024	CO3_HUMAN	CO3_HUMAN Complement C3 OS=Homo sapiens GN=C3 PE=1 SV=2	92	-3.79474	-6.4772	-8.66611	0.901243	-3.07145	12.3265	0.518091	11.2848	2.92686	3.78707	10.3903	2.16842	0.00678549
>sp|P01031|CO5_HUMAN Complement C5 OS=Homo sapiens GN=C5 PE=1 SV=4	MF00173:Defense/immunity protein	P01031	CO5_HUMAN	CO5_HUMAN Complement C5 OS=Homo sapiens GN=C5 PE=1 SV=4	92	-3.79474	-6.4772	-8.66611	0.901243	-3.07145	12.3265	0.518091	11.2848	2.92686	3.78707	10.3903	2.16842	0.00678549
>sp|P01889|1B07_HUMAN HLA class I histocompatibility antigen, B-7 alpha chain OS=Homo sapiens GN=HLA-B PE=1 SV=3	MF00173:Defense/immunity protein	P01889	1B07_HUMAN	1B07_HUMAN HLA class I histocompatibility antigen, B-7 alpha chain OS=Homo sapiens GN=HLA-B PE=1 SV=3	92	-3.79474	-6.4772	-8.66611	0.901243	-3.07145	12.3265	0.518091	11.2848	2.92686	3.78707	10.3903	2.16842	0.00678549
>sp|P02743|SAMP_HUMAN Serum amyloid P-component OS=Homo sapiens GN=APCS PE=1 SV=2	MF00173:Defense/immunity protein	P02743	SAMP_HUMAN	SAMP_HUMAN Serum amyloid P-component OS=Homo sapiens GN=APCS PE=1 SV=2	92	-3.79474	-6.4772	-8.66611	0.901243	-3.07145	12.3265	0.518091	11.2848	2.92686	3.78707	10.3903	2.16842	0.00678549
>sp|P02745|C1QA_HUMAN Complement C1q subcomponent subunit A OS=Homo sapiens GN=C1QA PE=1 SV=2	MF00173:Defense/immunity protein	P02745	C1QA_HUMAN	C1QA_HUMAN Complement C1q subcomponent subunit A OS=Homo sapiens GN=C1QA PE=1 SV=2	92	-3.79474	-6.4772	-8.66611	0.901243	-3.07145	12.3265	0.518091	11.2848	2.92686	3.78707	10.3903	2.16842	0.00678549
>sp|P02746|C1QB_HUMAN Complement C1q subcomponent subunit B OS=Homo sapiens GN=C1QB PE=1 SV=3	MF00173:Defense/immunity protein	P02746	C1QB_HUMAN	C1QB_HUMAN Complement C1q subcomponent subunit B OS=Homo sapiens GN=C1QB PE=1 SV=3	92	-3.79474	-6.4772	-8.66611	0.901243	-3.07145	12.3265	0.518091	11.2848	2.92686	3.78707	10.3903	2.16842	0.00678549
>sp|P02747|C1QC_HUMAN Complement C1q subcomponent subunit C OS=Homo sapiens GN=C1QC PE=1 SV=3	MF00173:Defense/immunity protein	P02747	C1QC_HUMAN	C1QC_HUMAN Complement C1q subcomponent subunit C OS=Homo sapiens GN=C1QC PE=1 SV=3	92	-3.79474	-6.4772	-8.66611	0.901243	-3.07145	12.3265	0.518091	11.2848	2.92686	3.78707	10.3903	2.16842	0.00678549
>sp|P02748|CO9_HUMAN Complement component C9 OS=Homo sapiens GN=C9 PE=1 SV=2	MF00173:Defense/immunity protein	P02748	CO9_HUMAN	CO9_HUMAN Complement component C9 OS=Homo sapiens GN=C9 PE=1 SV=2	92	-3.79474	-6.4772	-8.66611	0.901243	-3.07145	12.3265	0.518091	11.2848	2.92686	3.78707	10.3903	2.16842	0.00678549
>sp|P03989|1B27_HUMAN HLA class I histocompatibility antigen, B-27 alpha chain OS=Homo sapiens GN=HLA-B PE=1 SV=2	MF00173:Defense/immunity protein	P03989	1B27_HUMAN	1B27_HUMAN HLA class I histocompatibility antigen, B-27 alpha chain OS=Homo sapiens GN=HLA-B PE=1 SV=2	92	-3.79474	-6.4772	-8.66611	0.901243	-3.07145	12.3265	0.518091	11.2848	2.92686	3.78707	10.3903	2.16842	0.00678549
>sp|P04003|C4BPA_HUMAN C4b-binding protein alpha chain OS=Homo sapiens GN=C4BPA PE=1 SV=2	MF00173:Defense/immunity protein	P04003	C4BPA_HUMAN	C4BPA_HUMAN C4b-binding protein alpha chain OS=Homo sapiens GN=C4BPA PE=1 SV=2	92	-3.79474	-6.4772	-8.66611	0.901243	-3.07145	12.3265	0.518091	11.2848	2.92686	3.78707	10.3903	2.16842	0.00678549
>sp|P04070|PROC_HUMAN Vitamin K-dependent protein C OS=Homo sapiens GN=PROC PE=1 SV=1	MF00173:Defense/immunity protein	P04070	PROC_HUMAN	PROC_HUMAN Vitamin K-dependent protein C OS=Homo sapiens GN=PROC PE=1 SV=1	92	-3.79474	-6.4772	-8.66611	0.901243	-3.07145	12.3265	0.518091	11.2848	2.92686	3.78707	10.3903	2.16842	0.00678549
>sp|P04217|A1BG_HUMAN Alpha-1B-glycoprotein OS=Homo sapiens GN=A1BG PE=1 SV=4	MF00173:Defense/immunity protein	P04217	A1BG_HUMAN	A1BG_HUMAN Alpha-1B-glycoprotein OS=Homo sapiens GN=A1BG PE=1 SV=4	92	-3.79474	-6.4772	-8.66611	0.901243	-3.07145	12.3265	0.518091	11.2848	2.92686	3.78707	10.3903	2.16842	0.00678549
>sp|P04439|1A03_HUMAN HLA class I histocompatibility antigen, A-3 alpha chain OS=Homo sapiens GN=HLA-A PE=1 SV=2	MF00173:Defense/immunity protein	P04439	1A03_HUMAN	1A03_HUMAN HLA class I histocompatibility antigen, A-3 alpha chain OS=Homo sapiens GN=HLA-A PE=1 SV=2	92	-3.79474	-6.4772	-8.66611	0.901243	-3.07145	12.3265	0.518091	11.2848	2.92686	3.78707	10.3903	2.16842	0.00678549
>sp|P05156|CFAI_HUMAN Complement factor I OS=Homo sapiens GN=CFI PE=1 SV=2	MF00173:Defense/immunity protein	P05156	CFAI_HUMAN	CFAI_HUMAN Complement factor I OS=Homo sapiens GN=CFI PE=1 SV=2	92	-3.79474	-6.4772	-8.66611	0.901243	-3.07145	12.3265	0.518091	11.2848	2.92686	3.78707	10.3903	2.16842	0.00678549
>sp|P05160|F13B_HUMAN Coagulation factor XIII B chain OS=Homo sapiens GN=F13B PE=1 SV=3	MF00173:Defense/immunity protein	P05160	F13B_HUMAN	F13B_HUMAN Coagulation factor XIII B chain OS=Homo sapiens GN=F13B PE=1 SV=3	92	-3.79474	-6.4772	-8.66611	0.901243	-3.07145	12.3265	0.518091	11.2848	2.92686	3.78707	10.3903	2.16842	0.00678549
>sp|P06681|CO2_HUMAN Complement C2 OS=Homo sapiens GN=C2 PE=1 SV=2	MF00173:Defense/immunity protein	P06681	CO2_HUMAN	CO2_HUMAN Complement C2 OS=Homo sapiens GN=C2 PE=1 SV=2	92	-3.79474	-6.4772	-8.66611	0.901243	-3.07145	12.3265	0.518091	11.2848	2.92686	3.78707	10.3903	2.16842	0.00678549
>sp|P07357|CO8A_HUMAN Complement component C8 alpha chain OS=Homo sapiens GN=C8A PE=1 SV=2	MF00173:Defense/immunity protein	P07357	CO8A_HUMAN	CO8A_HUMAN Complement component C8 alpha chain OS=Homo sapiens GN=C8A PE=1 SV=2	92	-3.79474	-6.4772	-8.66611	0.901243	-3.07145	12.3265	0.518091	11.2848	2.92686	3.78707	10.3903	2.16842	0.00678549
>sp|P07358|CO8B_HUMAN Complement component C8 beta chain OS=Homo sapiens GN=C8B PE=1 SV=3	MF00173:Defense/immunity protein	P07358	CO8B_HUMAN	CO8B_HUMAN Complement component C8 beta chain OS=Homo sapiens GN=C8B PE=1 SV=3	92	-3.79474	-6.4772	-8.66611	0.901243	-3.07145	12.3265	0.518091	11.2848	2.92686	3.78707	10.3903	2.16842	0.00678549
>sp|P07360|CO8G_HUMAN Complement component C8 gamma chain OS=Homo sapiens GN=C8G PE=1 SV=3	MF00173:Defense/immunity protein	P07360	CO8G_HUMAN	CO8G_HUMAN Complement component C8 gamma chain OS=Homo sapiens GN=C8G PE=1 SV=3	92	-3.79474	-6.4772	-8.66611	0.901243	-3.07145	12.3265	0.518091	11.2848	2.92686	3.78707	10.3903	2.16842	0.00678549
>sp|P08174|DAF_HUMAN Complement decay-accelerating factor OS=Homo sapiens GN=CD55 PE=1 SV=4	MF00173:Defense/immunity protein	P08174	DAF_HUMAN	DAF_HUMAN Complement decay-accelerating factor OS=Homo sapiens GN=CD55 PE=1 SV=4	92	-3.79474	-6.4772	-8.66611	0.901243	-3.07145	12.3265	0.518091	11.2848	2.92686	3.78707	10.3903	2.16842	0.00678549
>sp|P08603|CFAH_HUMAN Complement factor H OS=Homo sapiens GN=CFH PE=1 SV=4	MF00173:Defense/immunity protein	P08603	CFAH_HUMAN	CFAH_HUMAN Complement factor H OS=Homo sapiens GN=CFH PE=1 SV=4	92	-3.79474	-6.4772	-8.66611	0.901243	-3.07145	12.3265	0.518091	11.2848	2.92686	3.78707	10.3903	2.16842	0.00678549
>sp|P09871|C1S_HUMAN Complement C1s subcomponent OS=Homo sapiens GN=C1S PE=1 SV=1	MF00173:Defense/immunity protein	P09871	C1S_HUMAN	C1S_HUMAN Complement C1s subcomponent OS=Homo sapiens GN=C1S PE=1 SV=1	92	-3.79474	-6.4772	-8.66611	0.901243	-3.07145	12.3265	0.518091	11.2848	2.92686	3.78707	10.3903	2.16842	0.00678549
>sp|P0C0L4|CO4A_HUMAN Complement C4-A OS=Homo sapiens GN=C4A PE=1 SV=2	MF00173:Defense/immunity protein	P0C0L4	CO4A_HUMAN	CO4A_HUMAN Complement C4-A OS=Homo sapiens GN=C4A PE=1 SV=2	92	-3.79474	-6.4772	-8.66611	0.901243	-3.07145	12.3265	0.518091	11.2848	2.92686	3.78707	10.3903	2.16842	0.00678549
>sp|P0C0L5|CO4B_HUMAN Complement C4-B OS=Homo sapiens GN=C4B PE=1 SV=2	MF00173:Defense/immunity protein	P0C0L5	CO4B_HUMAN	CO4B_HUMAN Complement C4-B OS=Homo sapiens GN=C4B PE=1 SV=2	92	-3.79474	-6.4772	-8.66611	0.901243	-3.07145	12.3265	0.518091	11.2848	2.92686	3.78707	10.3903	2.16842	0.00678549
>sp|P10314|1A32_HUMAN HLA class I histocompatibility antigen, A-32 alpha chain OS=Homo sapiens GN=HLA-A PE=1 SV=2	MF00173:Defense/immunity protein	P10314	1A32_HUMAN	1A32_HUMAN HLA class I histocompatibility antigen, A-32 alpha chain OS=Homo sapiens GN=HLA-A PE=1 SV=2	92	-3.79474	-6.4772	-8.66611	0.901243	-3.07145	12.3265	0.518091	11.2848	2.92686	3.78707	10.3903	2.16842	0.00678549
>sp|P10316|1A69_HUMAN HLA class I histocompatibility antigen, A-69 alpha chain OS=Homo sapiens GN=HLA-A PE=1 SV=2	MF00173:Defense/immunity protein	P10316	1A69_HUMAN	1A69_HUMAN HLA class I histocompatibility antigen, A-69 alpha chain OS=Homo sapiens GN=HLA-A PE=1 SV=2	92	-3.79474	-6.4772	-8.66611	0.901243	-3.07145	12.3265	0.518091	11.2848	2.92686	3.78707	10.3903	2.16842	0.00678549
>sp|P10321|1C07_HUMAN HLA class I histocompatibility antigen, Cw-7 alpha chain OS=Homo sapiens GN=HLA-C PE=1 SV=3	MF00173:Defense/immunity protein	P10321	1C07_HUMAN	1C07_HUMAN HLA class I histocompatibility antigen, Cw-7 alpha chain OS=Homo sapiens GN=HLA-C PE=1 SV=3	92	-3.79474	-6.4772	-8.66611	0.901243	-3.07145	12.3265	0.518091	11.2848	2.92686	3.78707	10.3903	2.16842	0.00678549
>sp|P10643|CO7_HUMAN Complement component C7 OS=Homo sapiens GN=C7 PE=1 SV=2	MF00173:Defense/immunity protein	P10643	CO7_HUMAN	CO7_HUMAN Complement component C7 OS=Homo sapiens GN=C7 PE=1 SV=2	92	-3.79474	-6.4772	-8.66611	0.901243	-3.07145	12.3265	0.518091	11.2848	2.92686	3.78707	10.3903	2.16842	0.00678549
>sp|P13671|CO6_HUMAN Complement component C6 OS=Homo sapiens GN=C6 PE=1 SV=3	MF00173:Defense/immunity protein	P13671	CO6_HUMAN	CO6_HUMAN Complement component C6 OS=Homo sapiens GN=C6 PE=1 SV=3	92	-3.79474	-6.4772	-8.66611	0.901243	-3.07145	12.3265	0.518091	11.2848	2.92686	3.78707	10.3903	2.16842	0.00678549
>sp|P13746|1A11_HUMAN HLA class I histocompatibility antigen, A-11 alpha chain OS=Homo sapiens GN=HLA-A PE=1 SV=1	MF00173:Defense/immunity protein	P13746	1A11_HUMAN	1A11_HUMAN HLA class I histocompatibility antigen, A-11 alpha chain OS=Homo sapiens GN=HLA-A PE=1 SV=1	92	-3.79474	-6.4772	-8.66611	0.901243	-3.07145	12.3265	0.518091	11.2848	2.92686	3.78707	10.3903	2.16842	0.00678549
>sp|P13747|HLAE_HUMAN HLA class I histocompatibility antigen, alpha chain E OS=Homo sapiens GN=HLA-E PE=1 SV=3	MF00173:Defense/immunity protein	P13747	HLAE_HUMAN	HLAE_HUMAN HLA class I histocompatibility antigen, alpha chain E OS=Homo sapiens GN=HLA-E PE=1 SV=3	92	-3.79474	-6.4772	-8.66611	0.901243	-3.07145	12.3265	0.518091	11.2848	2.92686	3.78707	10.3903	2.16842	0.00678549
>sp|P13765|DOB_HUMAN HLA class II histocompatibility antigen, DO beta chain OS=Homo sapiens GN=HLA-DOB PE=1 SV=1	MF00173:Defense/immunity protein	P13765	DOB_HUMAN	DOB_HUMAN HLA class II histocompatibility antigen, DO beta chain OS=Homo sapiens GN=HLA-DOB PE=1 SV=1	92	-3.79474	-6.4772	-8.66611	0.901243	-3.07145	12.3265	0.518091	11.2848	2.92686	3.78707	10.3903	2.16842	0.00678549
>sp|P15151|PVR_HUMAN Poliovirus receptor OS=Homo sapiens GN=PVR PE=1 SV=2	MF00173:Defense/immunity protein	P15151	PVR_HUMAN	PVR_HUMAN Poliovirus receptor OS=Homo sapiens GN=PVR PE=1 SV=2	92	-3.79474	-6.4772	-8.66611	0.901243	-3.07145	12.3265	0.518091	11.2848	2.92686	3.78707	10.3903	2.16842	0.00678549
>sp|P15529|MCP_HUMAN Membrane cofactor protein OS=Homo sapiens GN=CD46 PE=1 SV=3	MF00173:Defense/immunity protein	P15529	MCP_HUMAN	MCP_HUMAN Membrane cofactor protein OS=Homo sapiens GN=CD46 PE=1 SV=3	92	-3.79474	-6.4772	-8.66611	0.901243	-3.07145	12.3265	0.518091	11.2848	2.92686	3.78707	10.3903	2.16842	0.00678549
>sp|P16284|PECA1_HUMAN Platelet endothelial cell adhesion molecule OS=Homo sapiens GN=PECAM1 PE=1 SV=1	MF00173:Defense/immunity protein	P16284	PECA1_HUMAN	PECA1_HUMAN Platelet endothelial cell adhesion molecule OS=Homo sapiens GN=PECAM1 PE=1 SV=1	92	-3.79474	-6.4772	-8.66611	0.901243	-3.07145	12.3265	0.518091	11.2848	2.92686	3.78707	10.3903	2.16842	0.00678549
>sp|P17693|HLAG_HUMAN HLA class I histocompatibility antigen, alpha chain G OS=Homo sapiens GN=HLA-G PE=1 SV=1	MF00173:Defense/immunity protein	P17693	HLAG_HUMAN	HLAG_HUMAN HLA class I histocompatibility antigen, alpha chain G OS=Homo sapiens GN=HLA-G PE=1 SV=1	92	-3.79474	-6.4772	-8.66611	0.901243	-3.07145	12.3265	0.518091	11.2848	2.92686	3.78707	10.3903	2.16842	0.00678549
>sp|P18428|LBP_HUMAN Lipopolysaccharide-binding protein OS=Homo sapiens GN=LBP PE=1 SV=3	MF00173:Defense/immunity protein	P18428	LBP_HUMAN	LBP_HUMAN Lipopolysaccharide-binding protein OS=Homo sapiens GN=LBP PE=1 SV=3	92	-3.79474	-6.4772	-8.66611	0.901243	-3.07145	12.3265	0.518091	11.2848	2.92686	3.78707	10.3903	2.16842	0.00678549
>sp|P20138|CD33_HUMAN Myeloid cell surface antigen CD33 OS=Homo sapiens GN=CD33 PE=1 SV=2	MF00173:Defense/immunity protein	P20138	CD33_HUMAN	CD33_HUMAN Myeloid cell surface antigen CD33 OS=Homo sapiens GN=CD33 PE=1 SV=2	92	-3.79474	-6.4772	-8.66611	0.901243	-3.07145	12.3265	0.518091	11.2848	2.92686	3.78707	10.3903	2.16842	0.00678549
>sp|P20851|C4BPB_HUMAN C4b-binding protein beta chain OS=Homo sapiens GN=C4BPB PE=1 SV=1	MF00173:Defense/immunity protein	P20851	C4BPB_HUMAN	C4BPB_HUMAN C4b-binding protein beta chain OS=Homo sapiens GN=C4BPB PE=1 SV=1	92	-3.79474	-6.4772	-8.66611	0.901243	-3.07145	12.3265	0.518091	11.2848	2.92686	3.78707	10.3903	2.16842	0.00678549
>sp|P25311|ZA2G_HUMAN Zinc-alpha-2-glycoprotein OS=Homo sapiens GN=AZGP1 PE=1 SV=2	MF00173:Defense/immunity protein	P25311	ZA2G_HUMAN	ZA2G_HUMAN Zinc-alpha-2-glycoprotein OS=Homo sapiens GN=AZGP1 PE=1 SV=2	92	-3.79474	-6.4772	-8.66611	0.901243	-3.07145	12.3265	0.518091	11.2848	2.92686	3.78707	10.3903	2.16842	0.00678549
>sp|P26022|PTX3_HUMAN Pentraxin-related protein PTX3 OS=Homo sapiens GN=PTX3 PE=1 SV=3	MF00173:Defense/immunity protein	P26022	PTX3_HUMAN	PTX3_HUMAN Pentraxin-related protein PTX3 OS=Homo sapiens GN=PTX3 PE=1 SV=3	92	-3.79474	-6.4772	-8.66611	0.901243	-3.07145	12.3265	0.518091	11.2848	2.92686	3.78707	10.3903	2.16842	0.00678549
>sp|P26927|HGFL_HUMAN Hepatocyte growth factor-like protein OS=Homo sapiens GN=MST1 PE=1 SV=2	MF00173:Defense/immunity protein	P26927	HGFL_HUMAN	HGFL_HUMAN Hepatocyte growth factor-like protein OS=Homo sapiens GN=MST1 PE=1 SV=2	92	-3.79474	-6.4772	-8.66611	0.901243	-3.07145	12.3265	0.518091	11.2848	2.92686	3.78707	10.3903	2.16842	0.00678549
>sp|P29728|OAS2_HUMAN 2'-5'-oligoadenylate synthase 2 OS=Homo sapiens GN=OAS2 PE=1 SV=3	MF00173:Defense/immunity protein	P29728	OAS2_HUMAN	OAS2_HUMAN 2'-5'-oligoadenylate synthase 2 OS=Homo sapiens GN=OAS2 PE=1 SV=3	92	-3.79474	-6.4772	-8.66611	0.901243	-3.07145	12.3265	0.518091	11.2848	2.92686	3.78707	10.3903	2.16842	0.00678549
>sp|P30450|1A26_HUMAN HLA class I histocompatibility antigen, A-26 alpha chain OS=Homo sapiens GN=HLA-A PE=1 SV=2	MF00173:Defense/immunity protein	P30450	1A26_HUMAN	1A26_HUMAN HLA class I histocompatibility antigen, A-26 alpha chain OS=Homo sapiens GN=HLA-A PE=1 SV=2	92	-3.79474	-6.4772	-8.66611	0.901243	-3.07145	12.3265	0.518091	11.2848	2.92686	3.78707	10.3903	2.16842	0.00678549
>sp|P30453|1A34_HUMAN HLA class I histocompatibility antigen, A-34 alpha chain OS=Homo sapiens GN=HLA-A PE=1 SV=1	MF00173:Defense/immunity protein	P30453	1A34_HUMAN	1A34_HUMAN HLA class I histocompatibility antigen, A-34 alpha chain OS=Homo sapiens GN=HLA-A PE=1 SV=1	92	-3.79474	-6.4772	-8.66611	0.901243	-3.07145	12.3265	0.518091	11.2848	2.92686	3.78707	10.3903	2.16842	0.00678549
>sp|P30464|1B15_HUMAN HLA class I histocompatibility antigen, B-15 alpha chain OS=Homo sapiens GN=HLA-B PE=1 SV=2	MF00173:Defense/immunity protein	P30464	1B15_HUMAN	1B15_HUMAN HLA class I histocompatibility antigen, B-15 alpha chain OS=Homo sapiens GN=HLA-B PE=1 SV=2	92	-3.79474	-6.4772	-8.66611	0.901243	-3.07145	12.3265	0.518091	11.2848	2.92686	3.78707	10.3903	2.16842	0.00678549
>sp|P30479|1B41_HUMAN HLA class I histocompatibility antigen, B-41 alpha chain OS=Homo sapiens GN=HLA-B PE=1 SV=1	MF00173:Defense/immunity protein	P30479	1B41_HUMAN	1B41_HUMAN HLA class I histocompatibility antigen, B-41 alpha chain OS=Homo sapiens GN=HLA-B PE=1 SV=1	92	-3.79474	-6.4772	-8.66611	0.901243	-3.07145	12.3265	0.518091	11.2848	2.92686	3.78707	10.3903	2.16842	0.00678549
>sp|P30492|1B54_HUMAN HLA class I histocompatibility antigen, B-54 alpha chain OS=Homo sapiens GN=HLA-B PE=1 SV=1	MF00173:Defense/immunity protein	P30492	1B54_HUMAN	1B54_HUMAN HLA class I histocompatibility antigen, B-54 alpha chain OS=Homo sapiens GN=HLA-B PE=1 SV=1	92	-3.79474	-6.4772	-8.66611	0.901243	-3.07145	12.3265	0.518091	11.2848	2.92686	3.78707	10.3903	2.16842	0.00678549
>sp|P34741|SDC2_HUMAN Syndecan-2 OS=Homo sapiens GN=SDC2 PE=1 SV=2	MF00173:Defense/immunity protein	P34741	SDC2_HUMAN	SDC2_HUMAN Syndecan-2 OS=Homo sapiens GN=SDC2 PE=1 SV=2	92	-3.79474	-6.4772	-8.66611	0.901243	-3.07145	12.3265	0.518091	11.2848	2.92686	3.78707	10.3903	2.16842	0.00678549
>sp|P35542|SAA4_HUMAN Serum amyloid A-4 protein OS=Homo sapiens GN=SAA4 PE=1 SV=2	MF00173:Defense/immunity protein	P35542	SAA4_HUMAN	SAA4_HUMAN Serum amyloid A-4 protein OS=Homo sapiens GN=SAA4 PE=1 SV=2	92	-3.79474	-6.4772	-8.66611	0.901243	-3.07145	12.3265	0.518091	11.2848	2.92686	3.78707	10.3903	2.16842	0.00678549
>sp|P36980|FHR2_HUMAN Complement factor H-related protein 2 OS=Homo sapiens GN=CFHR2 PE=1 SV=1	MF00173:Defense/immunity protein	P36980	FHR2_HUMAN	FHR2_HUMAN Complement factor H-related protein 2 OS=Homo sapiens GN=CFHR2 PE=1 SV=1	92	-3.79474	-6.4772	-8.66611	0.901243	-3.07145	12.3265	0.518091	11.2848	2.92686	3.78707	10.3903	2.16842	0.00678549
>sp|P40222|TXLNA_HUMAN Alpha-taxilin OS=Homo sapiens GN=TXLNA PE=1 SV=3	MF00173:Defense/immunity protein	P40222	TXLNA_HUMAN	TXLNA_HUMAN Alpha-taxilin OS=Homo sapiens GN=TXLNA PE=1 SV=3	92	-3.79474	-6.4772	-8.66611	0.901243	-3.07145	12.3265	0.518091	11.2848	2.92686	3.78707	10.3903	2.16842	0.00678549
>sp|P41217|OX2G_HUMAN OX-2 membrane glycoprotein OS=Homo sapiens GN=CD200 PE=1 SV=4	MF00173:Defense/immunity protein	P41217	OX2G_HUMAN	OX2G_HUMAN OX-2 membrane glycoprotein OS=Homo sapiens GN=CD200 PE=1 SV=4	92	-3.79474	-6.4772	-8.66611	0.901243	-3.07145	12.3265	0.518091	11.2848	2.92686	3.78707	10.3903	2.16842	0.00678549
>sp|P46531|NOTC1_HUMAN Neurogenic locus notch homolog protein 1 OS=Homo sapiens GN=NOTCH1 PE=1 SV=4	MF00173:Defense/immunity protein	P46531	NOTC1_HUMAN	NOTC1_HUMAN Neurogenic locus notch homolog protein 1 OS=Homo sapiens GN=NOTCH1 PE=1 SV=4	92	-3.79474	-6.4772	-8.66611	0.901243	-3.07145	12.3265	0.518091	11.2848	2.92686	3.78707	10.3903	2.16842	0.00678549
>sp|P55058|PLTP_HUMAN Phospholipid transfer protein OS=Homo sapiens GN=PLTP PE=1 SV=1	MF00173:Defense/immunity protein	P55058	PLTP_HUMAN	PLTP_HUMAN Phospholipid transfer protein OS=Homo sapiens GN=PLTP PE=1 SV=1	92	-3.79474	-6.4772	-8.66611	0.901243	-3.07145	12.3265	0.518091	11.2848	2.92686	3.78707	10.3903	2.16842	0.00678549
>sp|P55899|FCGRN_HUMAN IgG receptor FcRn large subunit p51 OS=Homo sapiens GN=FCGRT PE=1 SV=1	MF00173:Defense/immunity protein	P55899	FCGRN_HUMAN	FCGRN_HUMAN IgG receptor FcRn large subunit p51 OS=Homo sapiens GN=FCGRT PE=1 SV=1	92	-3.79474	-6.4772	-8.66611	0.901243	-3.07145	12.3265	0.518091	11.2848	2.92686	3.78707	10.3903	2.16842	0.00678549
>sp|P59826|BPIB3_HUMAN BPI fold-containing family B member 3 OS=Homo sapiens GN=BPIFB3 PE=2 SV=2	MF00173:Defense/immunity protein	P59826	BPIB3_HUMAN	BPIB3_HUMAN BPI fold-containing family B member 3 OS=Homo sapiens GN=BPIFB3 PE=2 SV=2	92	-3.79474	-6.4772	-8.66611	0.901243	-3.07145	12.3265	0.518091	11.2848	2.92686	3.78707	10.3903	2.16842	0.00678549
>sp|P61626|LYSC_HUMAN Lysozyme C OS=Homo sapiens GN=LYZ PE=1 SV=1	MF00173:Defense/immunity protein	P61626	LYSC_HUMAN	LYSC_HUMAN Lysozyme C OS=Homo sapiens GN=LYZ PE=1 SV=1	92	-3.79474	-6.4772	-8.66611	0.901243	-3.07145	12.3265	0.518091	11.2848	2.92686	3.78707	10.3903	2.16842	0.00678549
>sp|P61769|B2MG_HUMAN Beta-2-microglobulin OS=Homo sapiens GN=B2M PE=1 SV=1	MF00173:Defense/immunity protein	P61769	B2MG_HUMAN	B2MG_HUMAN Beta-2-microglobulin OS=Homo sapiens GN=B2M PE=1 SV=1	92	-3.79474	-6.4772	-8.66611	0.901243	-3.07145	12.3265	0.518091	11.2848	2.92686	3.78707	10.3903	2.16842	0.00678549
>sp|P78318|IGBP1_HUMAN Immunoglobulin-binding protein 1 OS=Homo sapiens GN=IGBP1 PE=1 SV=1	MF00173:Defense/immunity protein	P78318	IGBP1_HUMAN	IGBP1_HUMAN Immunoglobulin-binding protein 1 OS=Homo sapiens GN=IGBP1 PE=1 SV=1	92	-3.79474	-6.4772	-8.66611	0.901243	-3.07145	12.3265	0.518091	11.2848	2.92686	3.78707	10.3903	2.16842	0.00678549
>sp|Q03591|FHR1_HUMAN Complement factor H-related protein 1 OS=Homo sapiens GN=CFHR1 PE=1 SV=2	MF00173:Defense/immunity protein	Q03591	FHR1_HUMAN	FHR1_HUMAN Complement factor H-related protein 1 OS=Homo sapiens GN=CFHR1 PE=1 SV=2	92	-3.79474	-6.4772	-8.66611	0.901243	-3.07145	12.3265	0.518091	11.2848	2.92686	3.78707	10.3903	2.16842	0.00678549
>sp|Q07021|C1QBP_HUMAN Complement component 1 Q subcomponent-binding protein, mitochondrial OS=Homo sapiens GN=C1QBP PE=1 SV=1	MF00173:Defense/immunity protein	Q07021	C1QBP_HUMAN	C1QBP_HUMAN Complement component 1 Q subcomponent-binding protein, mitochondrial OS=Homo sapiens GN=C1QBP PE=1 SV=1	92	-3.79474	-6.4772	-8.66611	0.901243	-3.07145	12.3265	0.518091	11.2848	2.92686	3.78707	10.3903	2.16842	0.00678549
>sp|Q08722|CD47_HUMAN Leukocyte surface antigen CD47 OS=Homo sapiens GN=CD47 PE=1 SV=1	MF00173:Defense/immunity protein	Q08722	CD47_HUMAN	CD47_HUMAN Leukocyte surface antigen CD47 OS=Homo sapiens GN=CD47 PE=1 SV=1	92	-3.79474	-6.4772	-8.66611	0.901243	-3.07145	12.3265	0.518091	11.2848	2.92686	3.78707	10.3903	2.16842	0.00678549
>sp|Q13228|SBP1_HUMAN Selenium-binding protein 1 OS=Homo sapiens GN=SELENBP1 PE=1 SV=2	MF00173:Defense/immunity protein	Q13228	SBP1_HUMAN	SBP1_HUMAN Selenium-binding protein 1 OS=Homo sapiens GN=SELENBP1 PE=1 SV=2	92	-3.79474	-6.4772	-8.66611	0.901243	-3.07145	12.3265	0.518091	11.2848	2.92686	3.78707	10.3903	2.16842	0.00678549
>sp|Q29983|MICA_HUMAN MHC class I polypeptide-related sequence A OS=Homo sapiens GN=MICA PE=1 SV=1	MF00173:Defense/immunity protein	Q29983	MICA_HUMAN	MICA_HUMAN MHC class I polypeptide-related sequence A OS=Homo sapiens GN=MICA PE=1 SV=1	92	-3.79474	-6.4772	-8.66611	0.901243	-3.07145	12.3265	0.518091	11.2848	2.92686	3.78707	10.3903	2.16842	0.00678549
>sp|Q56VL3|OCAD2_HUMAN OCIA domain-containing protein 2 OS=Homo sapiens GN=OCIAD2 PE=1 SV=1	MF00173:Defense/immunity protein	Q56VL3	OCAD2_HUMAN	OCAD2_HUMAN OCIA domain-containing protein 2 OS=Homo sapiens GN=OCIAD2 PE=1 SV=1	92	-3.79474	-6.4772	-8.66611	0.901243	-3.07145	12.3265	0.518091	11.2848	2.92686	3.78707	10.3903	2.16842	0.00678549
>sp|Q6BAA4|FCRLB_HUMAN Fc receptor-like B OS=Homo sapiens GN=FCRLB PE=1 SV=1	MF00173:Defense/immunity protein	Q6BAA4	FCRLB_HUMAN	FCRLB_HUMAN Fc receptor-like B OS=Homo sapiens GN=FCRLB PE=1 SV=1	92	-3.79474	-6.4772	-8.66611	0.901243	-3.07145	12.3265	0.518091	11.2848	2.92686	3.78707	10.3903	2.16842	0.00678549
>sp|Q6P2E9|EDC4_HUMAN Enhancer of mRNA-decapping protein 4 OS=Homo sapiens GN=EDC4 PE=1 SV=1	MF00173:Defense/immunity protein	Q6P2E9	EDC4_HUMAN	EDC4_HUMAN Enhancer of mRNA-decapping protein 4 OS=Homo sapiens GN=EDC4 PE=1 SV=1	92	-3.79474	-6.4772	-8.66611	0.901243	-3.07145	12.3265	0.518091	11.2848	2.92686	3.78707	10.3903	2.16842	0.00678549
>sp|Q6UXG3|CLM9_HUMAN CMRF35-like molecule 9 OS=Homo sapiens GN=CD300LG PE=1 SV=2	MF00173:Defense/immunity protein	Q6UXG3	CLM9_HUMAN	CLM9_HUMAN CMRF35-like molecule 9 OS=Homo sapiens GN=CD300LG PE=1 SV=2	92	-3.79474	-6.4772	-8.66611	0.901243	-3.07145	12.3265	0.518091	11.2848	2.92686	3.78707	10.3903	2.16842	0.00678549
>sp|Q8NEN9|PDZD8_HUMAN PDZ domain-containing protein 8 OS=Homo sapiens GN=PDZD8 PE=1 SV=1	MF00173:Defense/immunity protein	Q8NEN9	PDZD8_HUMAN	PDZD8_HUMAN PDZ domain-containing protein 8 OS=Homo sapiens GN=PDZD8 PE=1 SV=1	92	-3.79474	-6.4772	-8.66611	0.901243	-3.07145	12.3265	0.518091	11.2848	2.92686	3.78707	10.3903	2.16842	0.00678549
>sp|Q8TER0|SNED1_HUMAN Sushi, nidogen and EGF-like domain-containing protein 1 OS=Homo sapiens GN=SNED1 PE=2 SV=2	MF00173:Defense/immunity protein	Q8TER0	SNED1_HUMAN	SNED1_HUMAN Sushi, nidogen and EGF-like domain-containing protein 1 OS=Homo sapiens GN=SNED1 PE=2 SV=2	92	-3.79474	-6.4772	-8.66611	0.901243	-3.07145	12.3265	0.518091	11.2848	2.92686	3.78707	10.3903	2.16842	0.00678549
>sp|Q96CG8|CTHR1_HUMAN Collagen triple helix repeat-containing protein 1 OS=Homo sapiens GN=CTHRC1 PE=1 SV=1	MF00173:Defense/immunity protein	Q96CG8	CTHR1_HUMAN	CTHR1_HUMAN Collagen triple helix repeat-containing protein 1 OS=Homo sapiens GN=CTHRC1 PE=1 SV=1	92	-3.79474	-6.4772	-8.66611	0.901243	-3.07145	12.3265	0.518091	11.2848	2.92686	3.78707	10.3903	2.16842	0.00678549
>sp|Q96E93|KLRG1_HUMAN Killer cell lectin-like receptor subfamily G member 1 OS=Homo sapiens GN=KLRG1 PE=1 SV=1	MF00173:Defense/immunity protein	Q96E93	KLRG1_HUMAN	KLRG1_HUMAN Killer cell lectin-like receptor subfamily G member 1 OS=Homo sapiens GN=KLRG1 PE=1 SV=1	92	-3.79474	-6.4772	-8.66611	0.901243	-3.07145	12.3265	0.518091	11.2848	2.92686	3.78707	10.3903	2.16842	0.00678549
>sp|Q96ER3|SAAL1_HUMAN Protein SAAL1 OS=Homo sapiens GN=SAAL1 PE=1 SV=2	MF00173:Defense/immunity protein	Q96ER3	SAAL1_HUMAN	SAAL1_HUMAN Protein SAAL1 OS=Homo sapiens GN=SAAL1 PE=1 SV=2	92	-3.79474	-6.4772	-8.66611	0.901243	-3.07145	12.3265	0.518091	11.2848	2.92686	3.78707	10.3903	2.16842	0.00678549
>sp|Q9BX59|TPSNR_HUMAN Tapasin-related protein OS=Homo sapiens GN=TAPBPL PE=1 SV=2	MF00173:Defense/immunity protein	Q9BX59	TPSNR_HUMAN	TPSNR_HUMAN Tapasin-related protein OS=Homo sapiens GN=TAPBPL PE=1 SV=2	92	-3.79474	-6.4772	-8.66611	0.901243	-3.07145	12.3265	0.518091	11.2848	2.92686	3.78707	10.3903	2.16842	0.00678549
>sp|Q9BXJ0|C1QT5_HUMAN Complement C1q tumor necrosis factor-related protein 5 OS=Homo sapiens GN=C1QTNF5 PE=1 SV=1	MF00173:Defense/immunity protein	Q9BXJ0	C1QT5_HUMAN	C1QT5_HUMAN Complement C1q tumor necrosis factor-related protein 5 OS=Homo sapiens GN=C1QTNF5 PE=1 SV=1	92	-3.79474	-6.4772	-8.66611	0.901243	-3.07145	12.3265	0.518091	11.2848	2.92686	3.78707	10.3903	2.16842	0.00678549
>sp|Q9BXR6|FHR5_HUMAN Complement factor H-related protein 5 OS=Homo sapiens GN=CFHR5 PE=1 SV=1	MF00173:Defense/immunity protein	Q9BXR6	FHR5_HUMAN	FHR5_HUMAN Complement factor H-related protein 5 OS=Homo sapiens GN=CFHR5 PE=1 SV=1	92	-3.79474	-6.4772	-8.66611	0.901243	-3.07145	12.3265	0.518091	11.2848	2.92686	3.78707	10.3903	2.16842	0.00678549
>sp|Q9BZM5|N2DL2_HUMAN NKG2D ligand 2 OS=Homo sapiens GN=ULBP2 PE=1 SV=1	MF00173:Defense/immunity protein	Q9BZM5	N2DL2_HUMAN	N2DL2_HUMAN NKG2D ligand 2 OS=Homo sapiens GN=ULBP2 PE=1 SV=1	92	-3.79474	-6.4772	-8.66611	0.901243	-3.07145	12.3265	0.518091	11.2848	2.92686	3.78707	10.3903	2.16842	0.00678549
>sp|Q9HBG7|LY9_HUMAN T-lymphocyte surface antigen Ly-9 OS=Homo sapiens GN=LY9 PE=1 SV=3	MF00173:Defense/immunity protein	Q9HBG7	LY9_HUMAN	LY9_HUMAN T-lymphocyte surface antigen Ly-9 OS=Homo sapiens GN=LY9 PE=1 SV=3	92	-3.79474	-6.4772	-8.66611	0.901243	-3.07145	12.3265	0.518091	11.2848	2.92686	3.78707	10.3903	2.16842	0.00678549
>sp|Q9NUQ3|TXLNG_HUMAN Gamma-taxilin OS=Homo sapiens GN=TXLNG PE=1 SV=2	MF00173:Defense/immunity protein	Q9NUQ3	TXLNG_HUMAN	TXLNG_HUMAN Gamma-taxilin OS=Homo sapiens GN=TXLNG PE=1 SV=2	92	-3.79474	-6.4772	-8.66611	0.901243	-3.07145	12.3265	0.518091	11.2848	2.92686	3.78707	10.3903	2.16842	0.00678549
>sp|Q9NX40|OCAD1_HUMAN OCIA domain-containing protein 1 OS=Homo sapiens GN=OCIAD1 PE=1 SV=1	MF00173:Defense/immunity protein	Q9NX40	OCAD1_HUMAN	OCAD1_HUMAN OCIA domain-containing protein 1 OS=Homo sapiens GN=OCIAD1 PE=1 SV=1	92	-3.79474	-6.4772	-8.66611	0.901243	-3.07145	12.3265	0.518091	11.2848	2.92686	3.78707	10.3903	2.16842	0.00678549
>sp|Q9UM47|NOTC3_HUMAN Neurogenic locus notch homolog protein 3 OS=Homo sapiens GN=NOTCH3 PE=1 SV=2	MF00173:Defense/immunity protein	Q9UM47	NOTC3_HUMAN	NOTC3_HUMAN Neurogenic locus notch homolog protein 3 OS=Homo sapiens GN=NOTCH3 PE=1 SV=2	92	-3.79474	-6.4772	-8.66611	0.901243	-3.07145	12.3265	0.518091	11.2848	2.92686	3.78707	10.3903	2.16842	0.00678549
>sp|Q9Y219|JAG2_HUMAN Protein jagged-2 OS=Homo sapiens GN=JAG2 PE=1 SV=3	MF00173:Defense/immunity protein	Q9Y219	JAG2_HUMAN	JAG2_HUMAN Protein jagged-2 OS=Homo sapiens GN=JAG2 PE=1 SV=3	92	-3.79474	-6.4772	-8.66611	0.901243	-3.07145	12.3265	0.518091	11.2848	2.92686	3.78707	10.3903	2.16842	0.00678549
>sp|Q9Y3Z3|SAMH1_HUMAN Deoxynucleoside triphosphate triphosphohydrolase SAMHD1 OS=Homo sapiens GN=SAMHD1 PE=1 SV=2	MF00173:Defense/immunity protein	Q9Y3Z3	SAMH1_HUMAN	SAMH1_HUMAN Deoxynucleoside triphosphate triphosphohydrolase SAMHD1 OS=Homo sapiens GN=SAMHD1 PE=1 SV=2	92	-3.79474	-6.4772	-8.66611	0.901243	-3.07145	12.3265	0.518091	11.2848	2.92686	3.78707	10.3903	2.16842	0.00678549
>sp|Q9Y6K5|OAS3_HUMAN 2'-5'-oligoadenylate synthase 3 OS=Homo sapiens GN=OAS3 PE=1 SV=3	MF00173:Defense/immunity protein	Q9Y6K5	OAS3_HUMAN	OAS3_HUMAN 2'-5'-oligoadenylate synthase 3 OS=Homo sapiens GN=OAS3 PE=1 SV=3	92	-3.79474	-6.4772	-8.66611	0.901243	-3.07145	12.3265	0.518091	11.2848	2.92686	3.78707	10.3903	2.16842	0.00678549
>sp|Q5VYS8|TUT7_HUMAN Terminal uridylyltransferase 7 OS=Homo sapiens GN=ZCCHC6 PE=1 SV=1	PTHR12271:SF2~POLY(A) POLYMERASE CID (PAP)-RELATED_ZINC FINGER, CCHC DOMAIN CONTAINING 6	Q5VYS8	TUT7_HUMAN	TUT7_HUMAN Terminal uridylyltransferase 7 OS=Homo sapiens GN=ZCCHC6 PE=1 SV=1	1	-13.5628	-7.97973	-6.74137	-10.6743	-14.1673	1.43013	-22.5779	15.5179	-5.88885	10.228	10.3669	0.774944	0.167902
>sp|P01042|KNG1_HUMAN Kininogen-1 OS=Homo sapiens GN=KNG1 PE=1 SV=2	793436:prolylcarboxypeptidase (angiotensinase C)	P01042	KNG1_HUMAN	KNG1_HUMAN Kininogen-1 OS=Homo sapiens GN=KNG1 PE=1 SV=2	3	-6.07623	-9.33807	-18.1566	7.90715	-3.09728	10.164	-1.39012	11.7114	3.67799	-1.1149	10.3619	1.12725	0.0746023
>sp|P03952|KLKB1_HUMAN Plasma kallikrein OS=Homo sapiens GN=KLKB1 PE=1 SV=1	793436:prolylcarboxypeptidase (angiotensinase C)	P03952	KLKB1_HUMAN	KLKB1_HUMAN Plasma kallikrein OS=Homo sapiens GN=KLKB1 PE=1 SV=1	3	-6.07623	-9.33807	-18.1566	7.90715	-3.09728	10.164	-1.39012	11.7114	3.67799	-1.1149	10.3619	1.12725	0.0746023
>sp|Q07021|C1QBP_HUMAN Complement component 1 Q subcomponent-binding protein, mitochondrial OS=Homo sapiens GN=C1QBP PE=1 SV=1	793436:prolylcarboxypeptidase (angiotensinase C)	Q07021	C1QBP_HUMAN	C1QBP_HUMAN Complement component 1 Q subcomponent-binding protein, mitochondrial OS=Homo sapiens GN=C1QBP PE=1 SV=1	3	-6.07623	-9.33807	-18.1566	7.90715	-3.09728	10.164	-1.39012	11.7114	3.67799	-1.1149	10.3619	1.12725	0.0746023
>sp|P00748|FA12_HUMAN Coagulation factor XII OS=Homo sapiens GN=F12 PE=1 SV=3	772303:complement component 1, q subcomponent binding protein	P00748	FA12_HUMAN	FA12_HUMAN Coagulation factor XII OS=Homo sapiens GN=F12 PE=1 SV=3	4	-4.53997	-10.3969	-18.1566	7.73884	-1.42114	9.83959	-0.664583	12.2917	4.14855	-0.98629	10.2809	1.10233	0.0790086
>sp|P01042|KNG1_HUMAN Kininogen-1 OS=Homo sapiens GN=KNG1 PE=1 SV=2	772303:complement component 1, q subcomponent binding protein	P01042	KNG1_HUMAN	KNG1_HUMAN Kininogen-1 OS=Homo sapiens GN=KNG1 PE=1 SV=2	4	-4.53997	-10.3969	-18.1566	7.73884	-1.42114	9.83959	-0.664583	12.2917	4.14855	-0.98629	10.2809	1.10233	0.0790086
>sp|P03952|KLKB1_HUMAN Plasma kallikrein OS=Homo sapiens GN=KLKB1 PE=1 SV=1	772303:complement component 1, q subcomponent binding protein	P03952	KLKB1_HUMAN	KLKB1_HUMAN Plasma kallikrein OS=Homo sapiens GN=KLKB1 PE=1 SV=1	4	-4.53997	-10.3969	-18.1566	7.73884	-1.42114	9.83959	-0.664583	12.2917	4.14855	-0.98629	10.2809	1.10233	0.0790086
>sp|P42785|PCP_HUMAN Lysosomal Pro-X carboxypeptidase OS=Homo sapiens GN=PRCP PE=1 SV=1	772303:complement component 1, q subcomponent binding protein	P42785	PCP_HUMAN	PCP_HUMAN Lysosomal Pro-X carboxypeptidase OS=Homo sapiens GN=PRCP PE=1 SV=1	4	-4.53997	-10.3969	-18.1566	7.73884	-1.42114	9.83959	-0.664583	12.2917	4.14855	-0.98629	10.2809	1.10233	0.0790086
>sp|P0C0L4|CO4A_HUMAN Complement C4-A OS=Homo sapiens GN=C4A PE=1 SV=2	PTHR11412:SF10~MACROGLOBULIN/COMPLEMENT_COMPLEMENT C4	P0C0L4	CO4A_HUMAN	CO4A_HUMAN Complement C4-A OS=Homo sapiens GN=C4A PE=1 SV=2	2	-5.65579	-15.9471	-15.0544	5.6273	3.15385	7.20838	7.59114	5.30029	-1.45867	3.96463	10.0964	1.17691	0.0665417
>sp|P0C0L5|CO4B_HUMAN Complement C4-B OS=Homo sapiens GN=C4B PE=1 SV=2	PTHR11412:SF10~MACROGLOBULIN/COMPLEMENT_COMPLEMENT C4	P0C0L5	CO4B_HUMAN	CO4B_HUMAN Complement C4-B OS=Homo sapiens GN=C4B PE=1 SV=2	2	-5.65579	-15.9471	-15.0544	5.6273	3.15385	7.20838	7.59114	5.30029	-1.45867	3.96463	10.0964	1.17691	0.0665417
>sp|P01019|ANGT_HUMAN Angiotensinogen OS=Homo sapiens GN=AGT PE=1 SV=1	increase of binding of hypoxia response element	P01019	ANGT_HUMAN	ANGT_HUMAN Angiotensinogen OS=Homo sapiens GN=AGT PE=1 SV=1	3	-4.01285	-17.6585	-15.7115	0.902914	0.701857	11.7	-11.6849	17.4173	4.08314	-7.891	9.88052	0.72766	0.187215
>sp|P02768|ALBU_HUMAN Serum albumin OS=Homo sapiens GN=ALB PE=1 SV=2	increase of binding of hypoxia response element	P02768	ALBU_HUMAN	ALBU_HUMAN Serum albumin OS=Homo sapiens GN=ALB PE=1 SV=2	3	-4.01285	-17.6585	-15.7115	0.902914	0.701857	11.7	-11.6849	17.4173	4.08314	-7.891	9.88052	0.72766	0.187215
>sp|P27540|ARNT_HUMAN Aryl hydrocarbon receptor nuclear translocator OS=Homo sapiens GN=ARNT PE=1 SV=1	increase of binding of hypoxia response element	P27540	ARNT_HUMAN	ARNT_HUMAN Aryl hydrocarbon receptor nuclear translocator OS=Homo sapiens GN=ARNT PE=1 SV=1	3	-4.01285	-17.6585	-15.7115	0.902914	0.701857	11.7	-11.6849	17.4173	4.08314	-7.891	9.88052	0.72766	0.187215
>sp|O00221|IKBE_HUMAN NF-kappa-B inhibitor epsilon OS=Homo sapiens GN=NFKBIE PE=1 SV=3	Acute Phase Response Signaling	O00221	IKBE_HUMAN	IKBE_HUMAN NF-kappa-B inhibitor epsilon OS=Homo sapiens GN=NFKBIE PE=1 SV=3	109	-13.1257	-4.20711	-5.03246	2.60517	-3.42539	14.0449	-1.40829	14.2448	0.680378	-1.38233	9.87298	1.24616	0.0567332
>sp|O14733|MP2K7_HUMAN Dual specificity mitogen-activated protein kinase kinase 7 OS=Homo sapiens GN=MAP2K7 PE=1 SV=2	Acute Phase Response Signaling	O14733	MP2K7_HUMAN	MP2K7_HUMAN Dual specificity mitogen-activated protein kinase kinase 7 OS=Homo sapiens GN=MAP2K7 PE=1 SV=2	109	-13.1257	-4.20711	-5.03246	2.60517	-3.42539	14.0449	-1.40829	14.2448	0.680378	-1.38233	9.87298	1.24616	0.0567332
>sp|O14920|IKKB_HUMAN Inhibitor of nuclear factor kappa-B kinase subunit beta OS=Homo sapiens GN=IKBKB PE=1 SV=1	Acute Phase Response Signaling	O14920	IKKB_HUMAN	IKKB_HUMAN Inhibitor of nuclear factor kappa-B kinase subunit beta OS=Homo sapiens GN=IKBKB PE=1 SV=1	109	-13.1257	-4.20711	-5.03246	2.60517	-3.42539	14.0449	-1.40829	14.2448	0.680378	-1.38233	9.87298	1.24616	0.0567332
>sp|O15111|IKKA_HUMAN Inhibitor of nuclear factor kappa-B kinase subunit alpha OS=Homo sapiens GN=CHUK PE=1 SV=2	Acute Phase Response Signaling	O15111	IKKA_HUMAN	IKKA_HUMAN Inhibitor of nuclear factor kappa-B kinase subunit alpha OS=Homo sapiens GN=CHUK PE=1 SV=2	109	-13.1257	-4.20711	-5.03246	2.60517	-3.42539	14.0449	-1.40829	14.2448	0.680378	-1.38233	9.87298	1.24616	0.0567332
>sp|O15264|MK13_HUMAN Mitogen-activated protein kinase 13 OS=Homo sapiens GN=MAPK13 PE=1 SV=1	Acute Phase Response Signaling	O15264	MK13_HUMAN	MK13_HUMAN Mitogen-activated protein kinase 13 OS=Homo sapiens GN=MAPK13 PE=1 SV=1	109	-13.1257	-4.20711	-5.03246	2.60517	-3.42539	14.0449	-1.40829	14.2448	0.680378	-1.38233	9.87298	1.24616	0.0567332
>sp|O15530|PDPK1_HUMAN 3-phosphoinositide-dependent protein kinase 1 OS=Homo sapiens GN=PDPK1 PE=1 SV=1	Acute Phase Response Signaling	O15530	PDPK1_HUMAN	PDPK1_HUMAN 3-phosphoinositide-dependent protein kinase 1 OS=Homo sapiens GN=PDPK1 PE=1 SV=1	109	-13.1257	-4.20711	-5.03246	2.60517	-3.42539	14.0449	-1.40829	14.2448	0.680378	-1.38233	9.87298	1.24616	0.0567332
>sp|O43318|M3K7_HUMAN Mitogen-activated protein kinase kinase kinase 7 OS=Homo sapiens GN=MAP3K7 PE=1 SV=1	Acute Phase Response Signaling	O43318	M3K7_HUMAN	M3K7_HUMAN Mitogen-activated protein kinase kinase kinase 7 OS=Homo sapiens GN=MAP3K7 PE=1 SV=1	109	-13.1257	-4.20711	-5.03246	2.60517	-3.42539	14.0449	-1.40829	14.2448	0.680378	-1.38233	9.87298	1.24616	0.0567332
>sp|P00450|CERU_HUMAN Ceruloplasmin OS=Homo sapiens GN=CP PE=1 SV=1	Acute Phase Response Signaling	P00450	CERU_HUMAN	CERU_HUMAN Ceruloplasmin OS=Homo sapiens GN=CP PE=1 SV=1	109	-13.1257	-4.20711	-5.03246	2.60517	-3.42539	14.0449	-1.40829	14.2448	0.680378	-1.38233	9.87298	1.24616	0.0567332
>sp|P00451|FA8_HUMAN Coagulation factor VIII OS=Homo sapiens GN=F8 PE=1 SV=1	Acute Phase Response Signaling	P00451	FA8_HUMAN	FA8_HUMAN Coagulation factor VIII OS=Homo sapiens GN=F8 PE=1 SV=1	109	-13.1257	-4.20711	-5.03246	2.60517	-3.42539	14.0449	-1.40829	14.2448	0.680378	-1.38233	9.87298	1.24616	0.0567332
>sp|P00734|THRB_HUMAN Prothrombin OS=Homo sapiens GN=F2 PE=1 SV=2	Acute Phase Response Signaling	P00734	THRB_HUMAN	THRB_HUMAN Prothrombin OS=Homo sapiens GN=F2 PE=1 SV=2	109	-13.1257	-4.20711	-5.03246	2.60517	-3.42539	14.0449	-1.40829	14.2448	0.680378	-1.38233	9.87298	1.24616	0.0567332
>sp|P00736|C1R_HUMAN Complement C1r subcomponent OS=Homo sapiens GN=C1R PE=1 SV=2	Acute Phase Response Signaling	P00736	C1R_HUMAN	C1R_HUMAN Complement C1r subcomponent OS=Homo sapiens GN=C1R PE=1 SV=2	109	-13.1257	-4.20711	-5.03246	2.60517	-3.42539	14.0449	-1.40829	14.2448	0.680378	-1.38233	9.87298	1.24616	0.0567332
>sp|P00738|HPT_HUMAN Haptoglobin OS=Homo sapiens GN=HP PE=1 SV=1	Acute Phase Response Signaling	P00738	HPT_HUMAN	HPT_HUMAN Haptoglobin OS=Homo sapiens GN=HP PE=1 SV=1	109	-13.1257	-4.20711	-5.03246	2.60517	-3.42539	14.0449	-1.40829	14.2448	0.680378	-1.38233	9.87298	1.24616	0.0567332
>sp|P00747|PLMN_HUMAN Plasminogen OS=Homo sapiens GN=PLG PE=1 SV=2	Acute Phase Response Signaling	P00747	PLMN_HUMAN	PLMN_HUMAN Plasminogen OS=Homo sapiens GN=PLG PE=1 SV=2	109	-13.1257	-4.20711	-5.03246	2.60517	-3.42539	14.0449	-1.40829	14.2448	0.680378	-1.38233	9.87298	1.24616	0.0567332
>sp|P00751|CFAB_HUMAN Complement factor B OS=Homo sapiens GN=CFB PE=1 SV=2	Acute Phase Response Signaling	P00751	CFAB_HUMAN	CFAB_HUMAN Complement factor B OS=Homo sapiens GN=CFB PE=1 SV=2	109	-13.1257	-4.20711	-5.03246	2.60517	-3.42539	14.0449	-1.40829	14.2448	0.680378	-1.38233	9.87298	1.24616	0.0567332
>sp|P01009|A1AT_HUMAN Alpha-1-antitrypsin OS=Homo sapiens GN=SERPINA1 PE=1 SV=3	Acute Phase Response Signaling	P01009	A1AT_HUMAN	A1AT_HUMAN Alpha-1-antitrypsin OS=Homo sapiens GN=SERPINA1 PE=1 SV=3	109	-13.1257	-4.20711	-5.03246	2.60517	-3.42539	14.0449	-1.40829	14.2448	0.680378	-1.38233	9.87298	1.24616	0.0567332
>sp|P01011|AACT_HUMAN Alpha-1-antichymotrypsin OS=Homo sapiens GN=SERPINA3 PE=1 SV=2	Acute Phase Response Signaling	P01011	AACT_HUMAN	AACT_HUMAN Alpha-1-antichymotrypsin OS=Homo sapiens GN=SERPINA3 PE=1 SV=2	109	-13.1257	-4.20711	-5.03246	2.60517	-3.42539	14.0449	-1.40829	14.2448	0.680378	-1.38233	9.87298	1.24616	0.0567332
>sp|P01019|ANGT_HUMAN Angiotensinogen OS=Homo sapiens GN=AGT PE=1 SV=1	Acute Phase Response Signaling	P01019	ANGT_HUMAN	ANGT_HUMAN Angiotensinogen OS=Homo sapiens GN=AGT PE=1 SV=1	109	-13.1257	-4.20711	-5.03246	2.60517	-3.42539	14.0449	-1.40829	14.2448	0.680378	-1.38233	9.87298	1.24616	0.0567332
>sp|P01023|A2MG_HUMAN Alpha-2-macroglobulin OS=Homo sapiens GN=A2M PE=1 SV=3	Acute Phase Response Signaling	P01023	A2MG_HUMAN	A2MG_HUMAN Alpha-2-macroglobulin OS=Homo sapiens GN=A2M PE=1 SV=3	109	-13.1257	-4.20711	-5.03246	2.60517	-3.42539	14.0449	-1.40829	14.2448	0.680378	-1.38233	9.87298	1.24616	0.0567332
>sp|P01024|CO3_HUMAN Complement C3 OS=Homo sapiens GN=C3 PE=1 SV=2	Acute Phase Response Signaling	P01024	CO3_HUMAN	CO3_HUMAN Complement C3 OS=Homo sapiens GN=C3 PE=1 SV=2	109	-13.1257	-4.20711	-5.03246	2.60517	-3.42539	14.0449	-1.40829	14.2448	0.680378	-1.38233	9.87298	1.24616	0.0567332
>sp|P01031|CO5_HUMAN Complement C5 OS=Homo sapiens GN=C5 PE=1 SV=4	Acute Phase Response Signaling	P01031	CO5_HUMAN	CO5_HUMAN Complement C5 OS=Homo sapiens GN=C5 PE=1 SV=4	109	-13.1257	-4.20711	-5.03246	2.60517	-3.42539	14.0449	-1.40829	14.2448	0.680378	-1.38233	9.87298	1.24616	0.0567332
>sp|P01111|RASN_HUMAN GTPase NRas OS=Homo sapiens GN=NRAS PE=1 SV=1	Acute Phase Response Signaling	P01111	RASN_HUMAN	RASN_HUMAN GTPase NRas OS=Homo sapiens GN=NRAS PE=1 SV=1	109	-13.1257	-4.20711	-5.03246	2.60517	-3.42539	14.0449	-1.40829	14.2448	0.680378	-1.38233	9.87298	1.24616	0.0567332
>sp|P01112|RASH_HUMAN GTPase HRas OS=Homo sapiens GN=HRAS PE=1 SV=1	Acute Phase Response Signaling	P01112	RASH_HUMAN	RASH_HUMAN GTPase HRas OS=Homo sapiens GN=HRAS PE=1 SV=1	109	-13.1257	-4.20711	-5.03246	2.60517	-3.42539	14.0449	-1.40829	14.2448	0.680378	-1.38233	9.87298	1.24616	0.0567332
>sp|P01116|RASK_HUMAN GTPase KRas OS=Homo sapiens GN=KRAS PE=1 SV=1	Acute Phase Response Signaling	P01116	RASK_HUMAN	RASK_HUMAN GTPase KRas OS=Homo sapiens GN=KRAS PE=1 SV=1	109	-13.1257	-4.20711	-5.03246	2.60517	-3.42539	14.0449	-1.40829	14.2448	0.680378	-1.38233	9.87298	1.24616	0.0567332
>sp|P02647|APOA1_HUMAN Apolipoprotein A-I OS=Homo sapiens GN=APOA1 PE=1 SV=1	Acute Phase Response Signaling	P02647	APOA1_HUMAN	APOA1_HUMAN Apolipoprotein A-I OS=Homo sapiens GN=APOA1 PE=1 SV=1	109	-13.1257	-4.20711	-5.03246	2.60517	-3.42539	14.0449	-1.40829	14.2448	0.680378	-1.38233	9.87298	1.24616	0.0567332
>sp|P02652|APOA2_HUMAN Apolipoprotein A-II OS=Homo sapiens GN=APOA2 PE=1 SV=1	Acute Phase Response Signaling	P02652	APOA2_HUMAN	APOA2_HUMAN Apolipoprotein A-II OS=Homo sapiens GN=APOA2 PE=1 SV=1	109	-13.1257	-4.20711	-5.03246	2.60517	-3.42539	14.0449	-1.40829	14.2448	0.680378	-1.38233	9.87298	1.24616	0.0567332
>sp|P02671|FIBA_HUMAN Fibrinogen alpha chain OS=Homo sapiens GN=FGA PE=1 SV=2	Acute Phase Response Signaling	P02671	FIBA_HUMAN	FIBA_HUMAN Fibrinogen alpha chain OS=Homo sapiens GN=FGA PE=1 SV=2	109	-13.1257	-4.20711	-5.03246	2.60517	-3.42539	14.0449	-1.40829	14.2448	0.680378	-1.38233	9.87298	1.24616	0.0567332
>sp|P02675|FIBB_HUMAN Fibrinogen beta chain OS=Homo sapiens GN=FGB PE=1 SV=2	Acute Phase Response Signaling	P02675	FIBB_HUMAN	FIBB_HUMAN Fibrinogen beta chain OS=Homo sapiens GN=FGB PE=1 SV=2	109	-13.1257	-4.20711	-5.03246	2.60517	-3.42539	14.0449	-1.40829	14.2448	0.680378	-1.38233	9.87298	1.24616	0.0567332
>sp|P02679|FIBG_HUMAN Fibrinogen gamma chain OS=Homo sapiens GN=FGG PE=1 SV=3	Acute Phase Response Signaling	P02679	FIBG_HUMAN	FIBG_HUMAN Fibrinogen gamma chain OS=Homo sapiens GN=FGG PE=1 SV=3	109	-13.1257	-4.20711	-5.03246	2.60517	-3.42539	14.0449	-1.40829	14.2448	0.680378	-1.38233	9.87298	1.24616	0.0567332
>sp|P02743|SAMP_HUMAN Serum amyloid P-component OS=Homo sapiens GN=APCS PE=1 SV=2	Acute Phase Response Signaling	P02743	SAMP_HUMAN	SAMP_HUMAN Serum amyloid P-component OS=Homo sapiens GN=APCS PE=1 SV=2	109	-13.1257	-4.20711	-5.03246	2.60517	-3.42539	14.0449	-1.40829	14.2448	0.680378	-1.38233	9.87298	1.24616	0.0567332
>sp|P02748|CO9_HUMAN Complement component C9 OS=Homo sapiens GN=C9 PE=1 SV=2	Acute Phase Response Signaling	P02748	CO9_HUMAN	CO9_HUMAN Complement component C9 OS=Homo sapiens GN=C9 PE=1 SV=2	109	-13.1257	-4.20711	-5.03246	2.60517	-3.42539	14.0449	-1.40829	14.2448	0.680378	-1.38233	9.87298	1.24616	0.0567332
>sp|P02749|APOH_HUMAN Beta-2-glycoprotein 1 OS=Homo sapiens GN=APOH PE=1 SV=3	Acute Phase Response Signaling	P02749	APOH_HUMAN	APOH_HUMAN Beta-2-glycoprotein 1 OS=Homo sapiens GN=APOH PE=1 SV=3	109	-13.1257	-4.20711	-5.03246	2.60517	-3.42539	14.0449	-1.40829	14.2448	0.680378	-1.38233	9.87298	1.24616	0.0567332
>sp|P02751|FINC_HUMAN Fibronectin OS=Homo sapiens GN=FN1 PE=1 SV=4	Acute Phase Response Signaling	P02751	FINC_HUMAN	FINC_HUMAN Fibronectin OS=Homo sapiens GN=FN1 PE=1 SV=4	109	-13.1257	-4.20711	-5.03246	2.60517	-3.42539	14.0449	-1.40829	14.2448	0.680378	-1.38233	9.87298	1.24616	0.0567332
>sp|P02753|RET4_HUMAN Retinol-binding protein 4 OS=Homo sapiens GN=RBP4 PE=1 SV=3	Acute Phase Response Signaling	P02753	RET4_HUMAN	RET4_HUMAN Retinol-binding protein 4 OS=Homo sapiens GN=RBP4 PE=1 SV=3	109	-13.1257	-4.20711	-5.03246	2.60517	-3.42539	14.0449	-1.40829	14.2448	0.680378	-1.38233	9.87298	1.24616	0.0567332
>sp|P02760|AMBP_HUMAN Protein AMBP OS=Homo sapiens GN=AMBP PE=1 SV=1	Acute Phase Response Signaling	P02760	AMBP_HUMAN	AMBP_HUMAN Protein AMBP OS=Homo sapiens GN=AMBP PE=1 SV=1	109	-13.1257	-4.20711	-5.03246	2.60517	-3.42539	14.0449	-1.40829	14.2448	0.680378	-1.38233	9.87298	1.24616	0.0567332
>sp|P02763|A1AG1_HUMAN Alpha-1-acid glycoprotein 1 OS=Homo sapiens GN=ORM1 PE=1 SV=1	Acute Phase Response Signaling	P02763	A1AG1_HUMAN	A1AG1_HUMAN Alpha-1-acid glycoprotein 1 OS=Homo sapiens GN=ORM1 PE=1 SV=1	109	-13.1257	-4.20711	-5.03246	2.60517	-3.42539	14.0449	-1.40829	14.2448	0.680378	-1.38233	9.87298	1.24616	0.0567332
>sp|P02765|FETUA_HUMAN Alpha-2-HS-glycoprotein OS=Homo sapiens GN=AHSG PE=1 SV=1	Acute Phase Response Signaling	P02765	FETUA_HUMAN	FETUA_HUMAN Alpha-2-HS-glycoprotein OS=Homo sapiens GN=AHSG PE=1 SV=1	109	-13.1257	-4.20711	-5.03246	2.60517	-3.42539	14.0449	-1.40829	14.2448	0.680378	-1.38233	9.87298	1.24616	0.0567332
>sp|P02766|TTHY_HUMAN Transthyretin OS=Homo sapiens GN=TTR PE=1 SV=1	Acute Phase Response Signaling	P02766	TTHY_HUMAN	TTHY_HUMAN Transthyretin OS=Homo sapiens GN=TTR PE=1 SV=1	109	-13.1257	-4.20711	-5.03246	2.60517	-3.42539	14.0449	-1.40829	14.2448	0.680378	-1.38233	9.87298	1.24616	0.0567332
>sp|P02768|ALBU_HUMAN Serum albumin OS=Homo sapiens GN=ALB PE=1 SV=2	Acute Phase Response Signaling	P02768	ALBU_HUMAN	ALBU_HUMAN Serum albumin OS=Homo sapiens GN=ALB PE=1 SV=2	109	-13.1257	-4.20711	-5.03246	2.60517	-3.42539	14.0449	-1.40829	14.2448	0.680378	-1.38233	9.87298	1.24616	0.0567332
>sp|P02787|TRFE_HUMAN Serotransferrin OS=Homo sapiens GN=TF PE=1 SV=3	Acute Phase Response Signaling	P02787	TRFE_HUMAN	TRFE_HUMAN Serotransferrin OS=Homo sapiens GN=TF PE=1 SV=3	109	-13.1257	-4.20711	-5.03246	2.60517	-3.42539	14.0449	-1.40829	14.2448	0.680378	-1.38233	9.87298	1.24616	0.0567332
>sp|P02790|HEMO_HUMAN Hemopexin OS=Homo sapiens GN=HPX PE=1 SV=2	Acute Phase Response Signaling	P02790	HEMO_HUMAN	HEMO_HUMAN Hemopexin OS=Homo sapiens GN=HPX PE=1 SV=2	109	-13.1257	-4.20711	-5.03246	2.60517	-3.42539	14.0449	-1.40829	14.2448	0.680378	-1.38233	9.87298	1.24616	0.0567332
>sp|P02792|FRIL_HUMAN Ferritin light chain OS=Homo sapiens GN=FTL PE=1 SV=2	Acute Phase Response Signaling	P02792	FRIL_HUMAN	FRIL_HUMAN Ferritin light chain OS=Homo sapiens GN=FTL PE=1 SV=2	109	-13.1257	-4.20711	-5.03246	2.60517	-3.42539	14.0449	-1.40829	14.2448	0.680378	-1.38233	9.87298	1.24616	0.0567332
>sp|P03952|KLKB1_HUMAN Plasma kallikrein OS=Homo sapiens GN=KLKB1 PE=1 SV=1	Acute Phase Response Signaling	P03952	KLKB1_HUMAN	KLKB1_HUMAN Plasma kallikrein OS=Homo sapiens GN=KLKB1 PE=1 SV=1	109	-13.1257	-4.20711	-5.03246	2.60517	-3.42539	14.0449	-1.40829	14.2448	0.680378	-1.38233	9.87298	1.24616	0.0567332
>sp|P04003|C4BPA_HUMAN C4b-binding protein alpha chain OS=Homo sapiens GN=C4BPA PE=1 SV=2	Acute Phase Response Signaling	P04003	C4BPA_HUMAN	C4BPA_HUMAN C4b-binding protein alpha chain OS=Homo sapiens GN=C4BPA PE=1 SV=2	109	-13.1257	-4.20711	-5.03246	2.60517	-3.42539	14.0449	-1.40829	14.2448	0.680378	-1.38233	9.87298	1.24616	0.0567332
>sp|P04049|RAF1_HUMAN RAF proto-oncogene serine/threonine-protein kinase OS=Homo sapiens GN=RAF1 PE=1 SV=1	Acute Phase Response Signaling	P04049	RAF1_HUMAN	RAF1_HUMAN RAF proto-oncogene serine/threonine-protein kinase OS=Homo sapiens GN=RAF1 PE=1 SV=1	109	-13.1257	-4.20711	-5.03246	2.60517	-3.42539	14.0449	-1.40829	14.2448	0.680378	-1.38233	9.87298	1.24616	0.0567332
>sp|P04179|SODM_HUMAN Superoxide dismutase [Mn], mitochondrial OS=Homo sapiens GN=SOD2 PE=1 SV=2	Acute Phase Response Signaling	P04179	SODM_HUMAN	SODM_HUMAN Superoxide dismutase [Mn], mitochondrial OS=Homo sapiens GN=SOD2 PE=1 SV=2	109	-13.1257	-4.20711	-5.03246	2.60517	-3.42539	14.0449	-1.40829	14.2448	0.680378	-1.38233	9.87298	1.24616	0.0567332
>sp|P04196|HRG_HUMAN Histidine-rich glycoprotein OS=Homo sapiens GN=HRG PE=1 SV=1	Acute Phase Response Signaling	P04196	HRG_HUMAN	HRG_HUMAN Histidine-rich glycoprotein OS=Homo sapiens GN=HRG PE=1 SV=1	109	-13.1257	-4.20711	-5.03246	2.60517	-3.42539	14.0449	-1.40829	14.2448	0.680378	-1.38233	9.87298	1.24616	0.0567332
>sp|P04275|VWF_HUMAN von Willebrand factor OS=Homo sapiens GN=VWF PE=1 SV=4	Acute Phase Response Signaling	P04275	VWF_HUMAN	VWF_HUMAN von Willebrand factor OS=Homo sapiens GN=VWF PE=1 SV=4	109	-13.1257	-4.20711	-5.03246	2.60517	-3.42539	14.0449	-1.40829	14.2448	0.680378	-1.38233	9.87298	1.24616	0.0567332
>sp|P05121|PAI1_HUMAN Plasminogen activator inhibitor 1 OS=Homo sapiens GN=SERPINE1 PE=1 SV=1	Acute Phase Response Signaling	P05121	PAI1_HUMAN	PAI1_HUMAN Plasminogen activator inhibitor 1 OS=Homo sapiens GN=SERPINE1 PE=1 SV=1	109	-13.1257	-4.20711	-5.03246	2.60517	-3.42539	14.0449	-1.40829	14.2448	0.680378	-1.38233	9.87298	1.24616	0.0567332
>sp|P05155|IC1_HUMAN Plasma protease C1 inhibitor OS=Homo sapiens GN=SERPING1 PE=1 SV=2	Acute Phase Response Signaling	P05155	IC1_HUMAN	IC1_HUMAN Plasma protease C1 inhibitor OS=Homo sapiens GN=SERPING1 PE=1 SV=2	109	-13.1257	-4.20711	-5.03246	2.60517	-3.42539	14.0449	-1.40829	14.2448	0.680378	-1.38233	9.87298	1.24616	0.0567332
>sp|P05546|HEP2_HUMAN Heparin cofactor 2 OS=Homo sapiens GN=SERPIND1 PE=1 SV=3	Acute Phase Response Signaling	P05546	HEP2_HUMAN	HEP2_HUMAN Heparin cofactor 2 OS=Homo sapiens GN=SERPIND1 PE=1 SV=3	109	-13.1257	-4.20711	-5.03246	2.60517	-3.42539	14.0449	-1.40829	14.2448	0.680378	-1.38233	9.87298	1.24616	0.0567332
>sp|P06681|CO2_HUMAN Complement C2 OS=Homo sapiens GN=C2 PE=1 SV=2	Acute Phase Response Signaling	P06681	CO2_HUMAN	CO2_HUMAN Complement C2 OS=Homo sapiens GN=C2 PE=1 SV=2	109	-13.1257	-4.20711	-5.03246	2.60517	-3.42539	14.0449	-1.40829	14.2448	0.680378	-1.38233	9.87298	1.24616	0.0567332
>sp|P08697|A2AP_HUMAN Alpha-2-antiplasmin OS=Homo sapiens GN=SERPINF2 PE=1 SV=3	Acute Phase Response Signaling	P08697	A2AP_HUMAN	A2AP_HUMAN Alpha-2-antiplasmin OS=Homo sapiens GN=SERPINF2 PE=1 SV=3	109	-13.1257	-4.20711	-5.03246	2.60517	-3.42539	14.0449	-1.40829	14.2448	0.680378	-1.38233	9.87298	1.24616	0.0567332
>sp|P09601|HMOX1_HUMAN Heme oxygenase 1 OS=Homo sapiens GN=HMOX1 PE=1 SV=1	Acute Phase Response Signaling	P09601	HMOX1_HUMAN	HMOX1_HUMAN Heme oxygenase 1 OS=Homo sapiens GN=HMOX1 PE=1 SV=1	109	-13.1257	-4.20711	-5.03246	2.60517	-3.42539	14.0449	-1.40829	14.2448	0.680378	-1.38233	9.87298	1.24616	0.0567332
>sp|P09871|C1S_HUMAN Complement C1s subcomponent OS=Homo sapiens GN=C1S PE=1 SV=1	Acute Phase Response Signaling	P09871	C1S_HUMAN	C1S_HUMAN Complement C1s subcomponent OS=Homo sapiens GN=C1S PE=1 SV=1	109	-13.1257	-4.20711	-5.03246	2.60517	-3.42539	14.0449	-1.40829	14.2448	0.680378	-1.38233	9.87298	1.24616	0.0567332
>sp|P10301|RRAS_HUMAN Ras-related protein R-Ras OS=Homo sapiens GN=RRAS PE=1 SV=1	Acute Phase Response Signaling	P10301	RRAS_HUMAN	RRAS_HUMAN Ras-related protein R-Ras OS=Homo sapiens GN=RRAS PE=1 SV=1	109	-13.1257	-4.20711	-5.03246	2.60517	-3.42539	14.0449	-1.40829	14.2448	0.680378	-1.38233	9.87298	1.24616	0.0567332
>sp|P15884|ITF2_HUMAN Transcription factor 4 OS=Homo sapiens GN=TCF4 PE=1 SV=3	Acute Phase Response Signaling	P15884	ITF2_HUMAN	ITF2_HUMAN Transcription factor 4 OS=Homo sapiens GN=TCF4 PE=1 SV=3	109	-13.1257	-4.20711	-5.03246	2.60517	-3.42539	14.0449	-1.40829	14.2448	0.680378	-1.38233	9.87298	1.24616	0.0567332
>sp|P18428|LBP_HUMAN Lipopolysaccharide-binding protein OS=Homo sapiens GN=LBP PE=1 SV=3	Acute Phase Response Signaling	P18428	LBP_HUMAN	LBP_HUMAN Lipopolysaccharide-binding protein OS=Homo sapiens GN=LBP PE=1 SV=3	109	-13.1257	-4.20711	-5.03246	2.60517	-3.42539	14.0449	-1.40829	14.2448	0.680378	-1.38233	9.87298	1.24616	0.0567332
>sp|P19652|A1AG2_HUMAN Alpha-1-acid glycoprotein 2 OS=Homo sapiens GN=ORM2 PE=1 SV=2	Acute Phase Response Signaling	P19652	A1AG2_HUMAN	A1AG2_HUMAN Alpha-1-acid glycoprotein 2 OS=Homo sapiens GN=ORM2 PE=1 SV=2	109	-13.1257	-4.20711	-5.03246	2.60517	-3.42539	14.0449	-1.40829	14.2448	0.680378	-1.38233	9.87298	1.24616	0.0567332
>sp|P19823|ITIH2_HUMAN Inter-alpha-trypsin inhibitor heavy chain H2 OS=Homo sapiens GN=ITIH2 PE=1 SV=2	Acute Phase Response Signaling	P19823	ITIH2_HUMAN	ITIH2_HUMAN Inter-alpha-trypsin inhibitor heavy chain H2 OS=Homo sapiens GN=ITIH2 PE=1 SV=2	109	-13.1257	-4.20711	-5.03246	2.60517	-3.42539	14.0449	-1.40829	14.2448	0.680378	-1.38233	9.87298	1.24616	0.0567332
>sp|P19838|NFKB1_HUMAN Nuclear factor NF-kappa-B p105 subunit OS=Homo sapiens GN=NFKB1 PE=1 SV=2	Acute Phase Response Signaling	P19838	NFKB1_HUMAN	NFKB1_HUMAN Nuclear factor NF-kappa-B p105 subunit OS=Homo sapiens GN=NFKB1 PE=1 SV=2	109	-13.1257	-4.20711	-5.03246	2.60517	-3.42539	14.0449	-1.40829	14.2448	0.680378	-1.38233	9.87298	1.24616	0.0567332
>sp|P20851|C4BPB_HUMAN C4b-binding protein beta chain OS=Homo sapiens GN=C4BPB PE=1 SV=1	Acute Phase Response Signaling	P20851	C4BPB_HUMAN	C4BPB_HUMAN C4b-binding protein beta chain OS=Homo sapiens GN=C4BPB PE=1 SV=1	109	-13.1257	-4.20711	-5.03246	2.60517	-3.42539	14.0449	-1.40829	14.2448	0.680378	-1.38233	9.87298	1.24616	0.0567332
>sp|P27361|MK03_HUMAN Mitogen-activated protein kinase 3 OS=Homo sapiens GN=MAPK3 PE=1 SV=4	Acute Phase Response Signaling	P27361	MK03_HUMAN	MK03_HUMAN Mitogen-activated protein kinase 3 OS=Homo sapiens GN=MAPK3 PE=1 SV=4	109	-13.1257	-4.20711	-5.03246	2.60517	-3.42539	14.0449	-1.40829	14.2448	0.680378	-1.38233	9.87298	1.24616	0.0567332
>sp|P27986|P85A_HUMAN Phosphatidylinositol 3-kinase regulatory subunit alpha OS=Homo sapiens GN=PIK3R1 PE=1 SV=2	Acute Phase Response Signaling	P27986	P85A_HUMAN	P85A_HUMAN Phosphatidylinositol 3-kinase regulatory subunit alpha OS=Homo sapiens GN=PIK3R1 PE=1 SV=2	109	-13.1257	-4.20711	-5.03246	2.60517	-3.42539	14.0449	-1.40829	14.2448	0.680378	-1.38233	9.87298	1.24616	0.0567332
>sp|P28482|MK01_HUMAN Mitogen-activated protein kinase 1 OS=Homo sapiens GN=MAPK1 PE=1 SV=3	Acute Phase Response Signaling	P28482	MK01_HUMAN	MK01_HUMAN Mitogen-activated protein kinase 1 OS=Homo sapiens GN=MAPK1 PE=1 SV=3	109	-13.1257	-4.20711	-5.03246	2.60517	-3.42539	14.0449	-1.40829	14.2448	0.680378	-1.38233	9.87298	1.24616	0.0567332
>sp|P29353|SHC1_HUMAN SHC-transforming protein 1 OS=Homo sapiens GN=SHC1 PE=1 SV=4	Acute Phase Response Signaling	P29353	SHC1_HUMAN	SHC1_HUMAN SHC-transforming protein 1 OS=Homo sapiens GN=SHC1 PE=1 SV=4	109	-13.1257	-4.20711	-5.03246	2.60517	-3.42539	14.0449	-1.40829	14.2448	0.680378	-1.38233	9.87298	1.24616	0.0567332
>sp|P30519|HMOX2_HUMAN Heme oxygenase 2 OS=Homo sapiens GN=HMOX2 PE=1 SV=2	Acute Phase Response Signaling	P30519	HMOX2_HUMAN	HMOX2_HUMAN Heme oxygenase 2 OS=Homo sapiens GN=HMOX2 PE=1 SV=2	109	-13.1257	-4.20711	-5.03246	2.60517	-3.42539	14.0449	-1.40829	14.2448	0.680378	-1.38233	9.87298	1.24616	0.0567332
>sp|P31749|AKT1_HUMAN RAC-alpha serine/threonine-protein kinase OS=Homo sapiens GN=AKT1 PE=1 SV=2	Acute Phase Response Signaling	P31749	AKT1_HUMAN	AKT1_HUMAN RAC-alpha serine/threonine-protein kinase OS=Homo sapiens GN=AKT1 PE=1 SV=2	109	-13.1257	-4.20711	-5.03246	2.60517	-3.42539	14.0449	-1.40829	14.2448	0.680378	-1.38233	9.87298	1.24616	0.0567332
>sp|P31751|AKT2_HUMAN RAC-beta serine/threonine-protein kinase OS=Homo sapiens GN=AKT2 PE=1 SV=2	Acute Phase Response Signaling	P31751	AKT2_HUMAN	AKT2_HUMAN RAC-beta serine/threonine-protein kinase OS=Homo sapiens GN=AKT2 PE=1 SV=2	109	-13.1257	-4.20711	-5.03246	2.60517	-3.42539	14.0449	-1.40829	14.2448	0.680378	-1.38233	9.87298	1.24616	0.0567332
>sp|P35542|SAA4_HUMAN Serum amyloid A-4 protein OS=Homo sapiens GN=SAA4 PE=1 SV=2	Acute Phase Response Signaling	P35542	SAA4_HUMAN	SAA4_HUMAN Serum amyloid A-4 protein OS=Homo sapiens GN=SAA4 PE=1 SV=2	109	-13.1257	-4.20711	-5.03246	2.60517	-3.42539	14.0449	-1.40829	14.2448	0.680378	-1.38233	9.87298	1.24616	0.0567332
>sp|P36507|MP2K2_HUMAN Dual specificity mitogen-activated protein kinase kinase 2 OS=Homo sapiens GN=MAP2K2 PE=1 SV=1	Acute Phase Response Signaling	P36507	MP2K2_HUMAN	MP2K2_HUMAN Dual specificity mitogen-activated protein kinase kinase 2 OS=Homo sapiens GN=MAP2K2 PE=1 SV=1	109	-13.1257	-4.20711	-5.03246	2.60517	-3.42539	14.0449	-1.40829	14.2448	0.680378	-1.38233	9.87298	1.24616	0.0567332
>sp|P36955|PEDF_HUMAN Pigment epithelium-derived factor OS=Homo sapiens GN=SERPINF1 PE=1 SV=4	Acute Phase Response Signaling	P36955	PEDF_HUMAN	PEDF_HUMAN Pigment epithelium-derived factor OS=Homo sapiens GN=SERPINF1 PE=1 SV=4	109	-13.1257	-4.20711	-5.03246	2.60517	-3.42539	14.0449	-1.40829	14.2448	0.680378	-1.38233	9.87298	1.24616	0.0567332
>sp|P40189|IL6RB_HUMAN Interleukin-6 receptor subunit beta OS=Homo sapiens GN=IL6ST PE=1 SV=2	Acute Phase Response Signaling	P40189	IL6RB_HUMAN	IL6RB_HUMAN Interleukin-6 receptor subunit beta OS=Homo sapiens GN=IL6ST PE=1 SV=2	109	-13.1257	-4.20711	-5.03246	2.60517	-3.42539	14.0449	-1.40829	14.2448	0.680378	-1.38233	9.87298	1.24616	0.0567332
>sp|P40763|STAT3_HUMAN Signal transducer and activator of transcription 3 OS=Homo sapiens GN=STAT3 PE=1 SV=2	Acute Phase Response Signaling	P40763	STAT3_HUMAN	STAT3_HUMAN Signal transducer and activator of transcription 3 OS=Homo sapiens GN=STAT3 PE=1 SV=2	109	-13.1257	-4.20711	-5.03246	2.60517	-3.42539	14.0449	-1.40829	14.2448	0.680378	-1.38233	9.87298	1.24616	0.0567332
>sp|P42336|PK3CA_HUMAN Phosphatidylinositol 4,5-bisphosphate 3-kinase catalytic subunit alpha isoform OS=Homo sapiens GN=PIK3CA PE=1 SV=2	Acute Phase Response Signaling	P42336	PK3CA_HUMAN	PK3CA_HUMAN Phosphatidylinositol 4,5-bisphosphate 3-kinase catalytic subunit alpha isoform OS=Homo sapiens GN=PIK3CA PE=1 SV=2	109	-13.1257	-4.20711	-5.03246	2.60517	-3.42539	14.0449	-1.40829	14.2448	0.680378	-1.38233	9.87298	1.24616	0.0567332
>sp|P42338|PK3CB_HUMAN Phosphatidylinositol 4,5-bisphosphate 3-kinase catalytic subunit beta isoform OS=Homo sapiens GN=PIK3CB PE=1 SV=1	Acute Phase Response Signaling	P42338	PK3CB_HUMAN	PK3CB_HUMAN Phosphatidylinositol 4,5-bisphosphate 3-kinase catalytic subunit beta isoform OS=Homo sapiens GN=PIK3CB PE=1 SV=1	109	-13.1257	-4.20711	-5.03246	2.60517	-3.42539	14.0449	-1.40829	14.2448	0.680378	-1.38233	9.87298	1.24616	0.0567332
>sp|P42345|MTOR_HUMAN Serine/threonine-protein kinase mTOR OS=Homo sapiens GN=MTOR PE=1 SV=1	Acute Phase Response Signaling	P42345	MTOR_HUMAN	MTOR_HUMAN Serine/threonine-protein kinase mTOR OS=Homo sapiens GN=MTOR PE=1 SV=1	109	-13.1257	-4.20711	-5.03246	2.60517	-3.42539	14.0449	-1.40829	14.2448	0.680378	-1.38233	9.87298	1.24616	0.0567332
>sp|P45983|MK08_HUMAN Mitogen-activated protein kinase 8 OS=Homo sapiens GN=MAPK8 PE=1 SV=2	Acute Phase Response Signaling	P45983	MK08_HUMAN	MK08_HUMAN Mitogen-activated protein kinase 8 OS=Homo sapiens GN=MAPK8 PE=1 SV=2	109	-13.1257	-4.20711	-5.03246	2.60517	-3.42539	14.0449	-1.40829	14.2448	0.680378	-1.38233	9.87298	1.24616	0.0567332
>sp|P45984|MK09_HUMAN Mitogen-activated protein kinase 9 OS=Homo sapiens GN=MAPK9 PE=1 SV=2	Acute Phase Response Signaling	P45984	MK09_HUMAN	MK09_HUMAN Mitogen-activated protein kinase 9 OS=Homo sapiens GN=MAPK9 PE=1 SV=2	109	-13.1257	-4.20711	-5.03246	2.60517	-3.42539	14.0449	-1.40829	14.2448	0.680378	-1.38233	9.87298	1.24616	0.0567332
>sp|P45985|MP2K4_HUMAN Dual specificity mitogen-activated protein kinase kinase 4 OS=Homo sapiens GN=MAP2K4 PE=1 SV=1	Acute Phase Response Signaling	P45985	MP2K4_HUMAN	MP2K4_HUMAN Dual specificity mitogen-activated protein kinase kinase 4 OS=Homo sapiens GN=MAP2K4 PE=1 SV=1	109	-13.1257	-4.20711	-5.03246	2.60517	-3.42539	14.0449	-1.40829	14.2448	0.680378	-1.38233	9.87298	1.24616	0.0567332
>sp|P46734|MP2K3_HUMAN Dual specificity mitogen-activated protein kinase kinase 3 OS=Homo sapiens GN=MAP2K3 PE=1 SV=2	Acute Phase Response Signaling	P46734	MP2K3_HUMAN	MP2K3_HUMAN Dual specificity mitogen-activated protein kinase kinase 3 OS=Homo sapiens GN=MAP2K3 PE=1 SV=2	109	-13.1257	-4.20711	-5.03246	2.60517	-3.42539	14.0449	-1.40829	14.2448	0.680378	-1.38233	9.87298	1.24616	0.0567332
>sp|P48736|PK3CG_HUMAN Phosphatidylinositol 4,5-bisphosphate 3-kinase catalytic subunit gamma isoform OS=Homo sapiens GN=PIK3CG PE=1 SV=3	Acute Phase Response Signaling	P48736	PK3CG_HUMAN	PK3CG_HUMAN Phosphatidylinositol 4,5-bisphosphate 3-kinase catalytic subunit gamma isoform OS=Homo sapiens GN=PIK3CG PE=1 SV=3	109	-13.1257	-4.20711	-5.03246	2.60517	-3.42539	14.0449	-1.40829	14.2448	0.680378	-1.38233	9.87298	1.24616	0.0567332
>sp|P52564|MP2K6_HUMAN Dual specificity mitogen-activated protein kinase kinase 6 OS=Homo sapiens GN=MAP2K6 PE=1 SV=1	Acute Phase Response Signaling	P52564	MP2K6_HUMAN	MP2K6_HUMAN Dual specificity mitogen-activated protein kinase kinase 6 OS=Homo sapiens GN=MAP2K6 PE=1 SV=1	109	-13.1257	-4.20711	-5.03246	2.60517	-3.42539	14.0449	-1.40829	14.2448	0.680378	-1.38233	9.87298	1.24616	0.0567332
>sp|P53778|MK12_HUMAN Mitogen-activated protein kinase 12 OS=Homo sapiens GN=MAPK12 PE=1 SV=3	Acute Phase Response Signaling	P53778	MK12_HUMAN	MK12_HUMAN Mitogen-activated protein kinase 12 OS=Homo sapiens GN=MAPK12 PE=1 SV=3	109	-13.1257	-4.20711	-5.03246	2.60517	-3.42539	14.0449	-1.40829	14.2448	0.680378	-1.38233	9.87298	1.24616	0.0567332
>sp|P61978|HNRPK_HUMAN Heterogeneous nuclear ribonucleoprotein K OS=Homo sapiens GN=HNRNPK PE=1 SV=1	Acute Phase Response Signaling	P61978	HNRPK_HUMAN	HNRPK_HUMAN Heterogeneous nuclear ribonucleoprotein K OS=Homo sapiens GN=HNRNPK PE=1 SV=1	109	-13.1257	-4.20711	-5.03246	2.60517	-3.42539	14.0449	-1.40829	14.2448	0.680378	-1.38233	9.87298	1.24616	0.0567332
>sp|P62070|RRAS2_HUMAN Ras-related protein R-Ras2 OS=Homo sapiens GN=RRAS2 PE=1 SV=1	Acute Phase Response Signaling	P62070	RRAS2_HUMAN	RRAS2_HUMAN Ras-related protein R-Ras2 OS=Homo sapiens GN=RRAS2 PE=1 SV=1	109	-13.1257	-4.20711	-5.03246	2.60517	-3.42539	14.0449	-1.40829	14.2448	0.680378	-1.38233	9.87298	1.24616	0.0567332
>sp|P62993|GRB2_HUMAN Growth factor receptor-bound protein 2 OS=Homo sapiens GN=GRB2 PE=1 SV=1	Acute Phase Response Signaling	P62993	GRB2_HUMAN	GRB2_HUMAN Growth factor receptor-bound protein 2 OS=Homo sapiens GN=GRB2 PE=1 SV=1	109	-13.1257	-4.20711	-5.03246	2.60517	-3.42539	14.0449	-1.40829	14.2448	0.680378	-1.38233	9.87298	1.24616	0.0567332
>sp|Q00653|NFKB2_HUMAN Nuclear factor NF-kappa-B p100 subunit OS=Homo sapiens GN=NFKB2 PE=1 SV=4	Acute Phase Response Signaling	Q00653	NFKB2_HUMAN	NFKB2_HUMAN Nuclear factor NF-kappa-B p100 subunit OS=Homo sapiens GN=NFKB2 PE=1 SV=4	109	-13.1257	-4.20711	-5.03246	2.60517	-3.42539	14.0449	-1.40829	14.2448	0.680378	-1.38233	9.87298	1.24616	0.0567332
>sp|Q02750|MP2K1_HUMAN Dual specificity mitogen-activated protein kinase kinase 1 OS=Homo sapiens GN=MAP2K1 PE=1 SV=2	Acute Phase Response Signaling	Q02750	MP2K1_HUMAN	MP2K1_HUMAN Dual specificity mitogen-activated protein kinase kinase 1 OS=Homo sapiens GN=MAP2K1 PE=1 SV=2	109	-13.1257	-4.20711	-5.03246	2.60517	-3.42539	14.0449	-1.40829	14.2448	0.680378	-1.38233	9.87298	1.24616	0.0567332
>sp|Q04206|TF65_HUMAN Transcription factor p65 OS=Homo sapiens GN=RELA PE=1 SV=2	Acute Phase Response Signaling	Q04206	TF65_HUMAN	TF65_HUMAN Transcription factor p65 OS=Homo sapiens GN=RELA PE=1 SV=2	109	-13.1257	-4.20711	-5.03246	2.60517	-3.42539	14.0449	-1.40829	14.2448	0.680378	-1.38233	9.87298	1.24616	0.0567332
>sp|Q06033|ITIH3_HUMAN Inter-alpha-trypsin inhibitor heavy chain H3 OS=Homo sapiens GN=ITIH3 PE=1 SV=2	Acute Phase Response Signaling	Q06033	ITIH3_HUMAN	ITIH3_HUMAN Inter-alpha-trypsin inhibitor heavy chain H3 OS=Homo sapiens GN=ITIH3 PE=1 SV=2	109	-13.1257	-4.20711	-5.03246	2.60517	-3.42539	14.0449	-1.40829	14.2448	0.680378	-1.38233	9.87298	1.24616	0.0567332
>sp|Q06124|PTN11_HUMAN Tyrosine-protein phosphatase non-receptor type 11 OS=Homo sapiens GN=PTPN11 PE=1 SV=2	Acute Phase Response Signaling	Q06124	PTN11_HUMAN	PTN11_HUMAN Tyrosine-protein phosphatase non-receptor type 11 OS=Homo sapiens GN=PTPN11 PE=1 SV=2	109	-13.1257	-4.20711	-5.03246	2.60517	-3.42539	14.0449	-1.40829	14.2448	0.680378	-1.38233	9.87298	1.24616	0.0567332
>sp|Q07889|SOS1_HUMAN Son of sevenless homolog 1 OS=Homo sapiens GN=SOS1 PE=1 SV=1	Acute Phase Response Signaling	Q07889	SOS1_HUMAN	SOS1_HUMAN Son of sevenless homolog 1 OS=Homo sapiens GN=SOS1 PE=1 SV=1	109	-13.1257	-4.20711	-5.03246	2.60517	-3.42539	14.0449	-1.40829	14.2448	0.680378	-1.38233	9.87298	1.24616	0.0567332
>sp|Q07890|SOS2_HUMAN Son of sevenless homolog 2 OS=Homo sapiens GN=SOS2 PE=1 SV=2	Acute Phase Response Signaling	Q07890	SOS2_HUMAN	SOS2_HUMAN Son of sevenless homolog 2 OS=Homo sapiens GN=SOS2 PE=1 SV=2	109	-13.1257	-4.20711	-5.03246	2.60517	-3.42539	14.0449	-1.40829	14.2448	0.680378	-1.38233	9.87298	1.24616	0.0567332
>sp|Q12933|TRAF2_HUMAN TNF receptor-associated factor 2 OS=Homo sapiens GN=TRAF2 PE=1 SV=2	Acute Phase Response Signaling	Q12933	TRAF2_HUMAN	TRAF2_HUMAN TNF receptor-associated factor 2 OS=Homo sapiens GN=TRAF2 PE=1 SV=2	109	-13.1257	-4.20711	-5.03246	2.60517	-3.42539	14.0449	-1.40829	14.2448	0.680378	-1.38233	9.87298	1.24616	0.0567332
>sp|Q13546|RIPK1_HUMAN Receptor-interacting serine/threonine-protein kinase 1 OS=Homo sapiens GN=RIPK1 PE=1 SV=3	Acute Phase Response Signaling	Q13546	RIPK1_HUMAN	RIPK1_HUMAN Receptor-interacting serine/threonine-protein kinase 1 OS=Homo sapiens GN=RIPK1 PE=1 SV=3	109	-13.1257	-4.20711	-5.03246	2.60517	-3.42539	14.0449	-1.40829	14.2448	0.680378	-1.38233	9.87298	1.24616	0.0567332
>sp|Q14624|ITIH4_HUMAN Inter-alpha-trypsin inhibitor heavy chain H4 OS=Homo sapiens GN=ITIH4 PE=1 SV=4	Acute Phase Response Signaling	Q14624	ITIH4_HUMAN	ITIH4_HUMAN Inter-alpha-trypsin inhibitor heavy chain H4 OS=Homo sapiens GN=ITIH4 PE=1 SV=4	109	-13.1257	-4.20711	-5.03246	2.60517	-3.42539	14.0449	-1.40829	14.2448	0.680378	-1.38233	9.87298	1.24616	0.0567332
>sp|Q14978|NOLC1_HUMAN Nucleolar and coiled-body phosphoprotein 1 OS=Homo sapiens GN=NOLC1 PE=1 SV=2	Acute Phase Response Signaling	Q14978	NOLC1_HUMAN	NOLC1_HUMAN Nucleolar and coiled-body phosphoprotein 1 OS=Homo sapiens GN=NOLC1 PE=1 SV=2	109	-13.1257	-4.20711	-5.03246	2.60517	-3.42539	14.0449	-1.40829	14.2448	0.680378	-1.38233	9.87298	1.24616	0.0567332
>sp|Q15628|TRADD_HUMAN Tumor necrosis factor receptor type 1-associated DEATH domain protein OS=Homo sapiens GN=TRADD PE=1 SV=2	Acute Phase Response Signaling	Q15628	TRADD_HUMAN	TRADD_HUMAN Tumor necrosis factor receptor type 1-associated DEATH domain protein OS=Homo sapiens GN=TRADD PE=1 SV=2	109	-13.1257	-4.20711	-5.03246	2.60517	-3.42539	14.0449	-1.40829	14.2448	0.680378	-1.38233	9.87298	1.24616	0.0567332
>sp|Q15653|IKBB_HUMAN NF-kappa-B inhibitor beta OS=Homo sapiens GN=NFKBIB PE=1 SV=2	Acute Phase Response Signaling	Q15653	IKBB_HUMAN	IKBB_HUMAN NF-kappa-B inhibitor beta OS=Homo sapiens GN=NFKBIB PE=1 SV=2	109	-13.1257	-4.20711	-5.03246	2.60517	-3.42539	14.0449	-1.40829	14.2448	0.680378	-1.38233	9.87298	1.24616	0.0567332
>sp|Q15750|TAB1_HUMAN TGF-beta-activated kinase 1 and MAP3K7-binding protein 1 OS=Homo sapiens GN=TAB1 PE=1 SV=1	Acute Phase Response Signaling	Q15750	TAB1_HUMAN	TAB1_HUMAN TGF-beta-activated kinase 1 and MAP3K7-binding protein 1 OS=Homo sapiens GN=TAB1 PE=1 SV=1	109	-13.1257	-4.20711	-5.03246	2.60517	-3.42539	14.0449	-1.40829	14.2448	0.680378	-1.38233	9.87298	1.24616	0.0567332
>sp|Q15759|MK11_HUMAN Mitogen-activated protein kinase 11 OS=Homo sapiens GN=MAPK11 PE=1 SV=2	Acute Phase Response Signaling	Q15759	MK11_HUMAN	MK11_HUMAN Mitogen-activated protein kinase 11 OS=Homo sapiens GN=MAPK11 PE=1 SV=2	109	-13.1257	-4.20711	-5.03246	2.60517	-3.42539	14.0449	-1.40829	14.2448	0.680378	-1.38233	9.87298	1.24616	0.0567332
>sp|Q16539|MK14_HUMAN Mitogen-activated protein kinase 14 OS=Homo sapiens GN=MAPK14 PE=1 SV=3	Acute Phase Response Signaling	Q16539	MK14_HUMAN	MK14_HUMAN Mitogen-activated protein kinase 14 OS=Homo sapiens GN=MAPK14 PE=1 SV=3	109	-13.1257	-4.20711	-5.03246	2.60517	-3.42539	14.0449	-1.40829	14.2448	0.680378	-1.38233	9.87298	1.24616	0.0567332
>sp|Q92569|P55G_HUMAN Phosphatidylinositol 3-kinase regulatory subunit gamma OS=Homo sapiens GN=PIK3R3 PE=1 SV=2	Acute Phase Response Signaling	Q92569	P55G_HUMAN	P55G_HUMAN Phosphatidylinositol 3-kinase regulatory subunit gamma OS=Homo sapiens GN=PIK3R3 PE=1 SV=2	109	-13.1257	-4.20711	-5.03246	2.60517	-3.42539	14.0449	-1.40829	14.2448	0.680378	-1.38233	9.87298	1.24616	0.0567332
>sp|Q99683|M3K5_HUMAN Mitogen-activated protein kinase kinase kinase 5 OS=Homo sapiens GN=MAP3K5 PE=1 SV=1	Acute Phase Response Signaling	Q99683	M3K5_HUMAN	M3K5_HUMAN Mitogen-activated protein kinase kinase kinase 5 OS=Homo sapiens GN=MAP3K5 PE=1 SV=1	109	-13.1257	-4.20711	-5.03246	2.60517	-3.42539	14.0449	-1.40829	14.2448	0.680378	-1.38233	9.87298	1.24616	0.0567332
>sp|Q99836|MYD88_HUMAN Myeloid differentiation primary response protein MyD88 OS=Homo sapiens GN=MYD88 PE=1 SV=1	Acute Phase Response Signaling	Q99836	MYD88_HUMAN	MYD88_HUMAN Myeloid differentiation primary response protein MyD88 OS=Homo sapiens GN=MYD88 PE=1 SV=1	109	-13.1257	-4.20711	-5.03246	2.60517	-3.42539	14.0449	-1.40829	14.2448	0.680378	-1.38233	9.87298	1.24616	0.0567332
>sp|Q9BQ95|ECSIT_HUMAN Evolutionarily conserved signaling intermediate in Toll pathway, mitochondrial OS=Homo sapiens GN=ECSIT PE=1 SV=1	Acute Phase Response Signaling	Q9BQ95	ECSIT_HUMAN	ECSIT_HUMAN Evolutionarily conserved signaling intermediate in Toll pathway, mitochondrial OS=Homo sapiens GN=ECSIT PE=1 SV=1	109	-13.1257	-4.20711	-5.03246	2.60517	-3.42539	14.0449	-1.40829	14.2448	0.680378	-1.38233	9.87298	1.24616	0.0567332
>sp|Q9Y243|AKT3_HUMAN RAC-gamma serine/threonine-protein kinase OS=Homo sapiens GN=AKT3 PE=1 SV=1	Acute Phase Response Signaling	Q9Y243	AKT3_HUMAN	AKT3_HUMAN RAC-gamma serine/threonine-protein kinase OS=Homo sapiens GN=AKT3 PE=1 SV=1	109	-13.1257	-4.20711	-5.03246	2.60517	-3.42539	14.0449	-1.40829	14.2448	0.680378	-1.38233	9.87298	1.24616	0.0567332
>sp|Q9Y4K3|TRAF6_HUMAN TNF receptor-associated factor 6 OS=Homo sapiens GN=TRAF6 PE=1 SV=1	Acute Phase Response Signaling	Q9Y4K3	TRAF6_HUMAN	TRAF6_HUMAN TNF receptor-associated factor 6 OS=Homo sapiens GN=TRAF6 PE=1 SV=1	109	-13.1257	-4.20711	-5.03246	2.60517	-3.42539	14.0449	-1.40829	14.2448	0.680378	-1.38233	9.87298	1.24616	0.0567332
>sp|Q9Y6K9|NEMO_HUMAN NF-kappa-B essential modulator OS=Homo sapiens GN=IKBKG PE=1 SV=2	Acute Phase Response Signaling	Q9Y6K9	NEMO_HUMAN	NEMO_HUMAN NF-kappa-B essential modulator OS=Homo sapiens GN=IKBKG PE=1 SV=2	109	-13.1257	-4.20711	-5.03246	2.60517	-3.42539	14.0449	-1.40829	14.2448	0.680378	-1.38233	9.87298	1.24616	0.0567332
>sp|P01024|CO3_HUMAN Complement C3 OS=Homo sapiens GN=C3 PE=1 SV=2	772612:CD81 molecule	P01024	CO3_HUMAN	CO3_HUMAN Complement C3 OS=Homo sapiens GN=C3 PE=1 SV=2	2	-2.01518	-10.9593	-13.7982	-0.770325	-0.206761	6.90061	3.50803	4.19975	9.58442	-3.8268	9.62315	1.53869	0.0289277
>sp|P13164|IFM1_HUMAN Interferon-induced transmembrane protein 1 OS=Homo sapiens GN=IFITM1 PE=1 SV=3	772612:CD81 molecule	P13164	IFM1_HUMAN	IFM1_HUMAN Interferon-induced transmembrane protein 1 OS=Homo sapiens GN=IFITM1 PE=1 SV=3	2	-2.01518	-10.9593	-13.7982	-0.770325	-0.206761	6.90061	3.50803	4.19975	9.58442	-3.8268	9.62315	1.53869	0.0289277
>sp|P01024|CO3_HUMAN Complement C3 OS=Homo sapiens GN=C3 PE=1 SV=2	793111:interferon induced transmembrane protein 1 (9-27)	P01024	CO3_HUMAN	CO3_HUMAN Complement C3 OS=Homo sapiens GN=C3 PE=1 SV=2	2	-2.64231	-10.9593	-13.7982	-0.348749	-0.385071	7.35355	2.45512	3.53565	9.58442	-3.16617	9.57923	1.55291	0.0279956
>sp|P60033|CD81_HUMAN CD81 antigen OS=Homo sapiens GN=CD81 PE=1 SV=1	793111:interferon induced transmembrane protein 1 (9-27)	P60033	CD81_HUMAN	CD81_HUMAN CD81 antigen OS=Homo sapiens GN=CD81 PE=1 SV=1	2	-2.64231	-10.9593	-13.7982	-0.348749	-0.385071	7.35355	2.45512	3.53565	9.58442	-3.16617	9.57923	1.55291	0.0279956
>sp|P01011|AACT_HUMAN Alpha-1-antichymotrypsin OS=Homo sapiens GN=SERPINA3 PE=1 SV=2	SERPINA3-CTSG complex	P01011	AACT_HUMAN	AACT_HUMAN Alpha-1-antichymotrypsin OS=Homo sapiens GN=SERPINA3 PE=1 SV=2	1	-4.18864	-10.7234	-9.93794	-1.11992	-3.61462	11.206	2.14426	7.17726	-2.8918	0.346984	9.51344	1.79316	0.0161006
>sp|P01137|TGFB1_HUMAN Transforming growth factor beta-1 OS=Homo sapiens GN=TGFB1 PE=1 SV=2	decreased synthesis of albumin	P01137	TGFB1_HUMAN	TGFB1_HUMAN Transforming growth factor beta-1 OS=Homo sapiens GN=TGFB1 PE=1 SV=2	2	-3.64711	-17.6585	-12.9097	-1.40378	1.28252	10.6516	-11.7717	17.4173	4.32522	-8.02976	9.38586	0.717364	0.191706
>sp|P02768|ALBU_HUMAN Serum albumin OS=Homo sapiens GN=ALB PE=1 SV=2	decreased synthesis of albumin	P02768	ALBU_HUMAN	ALBU_HUMAN Serum albumin OS=Homo sapiens GN=ALB PE=1 SV=2	2	-3.64711	-17.6585	-12.9097	-1.40378	1.28252	10.6516	-11.7717	17.4173	4.32522	-8.02976	9.38586	0.717364	0.191706
>sp|P35542|SAA4_HUMAN Serum amyloid A-4 protein OS=Homo sapiens GN=SAA4 PE=1 SV=2	PTHR23424~SERUM AMYLOID A	P35542	SAA4_HUMAN	SAA4_HUMAN Serum amyloid A-4 protein OS=Homo sapiens GN=SAA4 PE=1 SV=2	2	-2.13711	-14.0592	-6.30705	-3.81973	-1.95666	7.8558	4.66177	1.83318	2.30856	1.95629	9.37908	2.23128	0.00587112
>sp|Q96ER3|SAAL1_HUMAN Protein SAAL1 OS=Homo sapiens GN=SAAL1 PE=1 SV=2	PTHR23424~SERUM AMYLOID A	Q96ER3	SAAL1_HUMAN	SAAL1_HUMAN Protein SAAL1 OS=Homo sapiens GN=SAAL1 PE=1 SV=2	2	-2.13711	-14.0592	-6.30705	-3.81973	-1.95666	7.8558	4.66177	1.83318	2.30856	1.95629	9.37908	2.23128	0.00587112
>sp|P01008|ANT3_HUMAN Antithrombin-III OS=Homo sapiens GN=SERPINC1 PE=1 SV=1	PTHR11461~SERINE PROTEASE INHIBITOR, SERPIN	P01008	ANT3_HUMAN	ANT3_HUMAN Antithrombin-III OS=Homo sapiens GN=SERPINC1 PE=1 SV=1	20	-3.69753	-0.895199	-22.0505	2.63354	-1.93513	3.45234	-3.20804	19.1126	1.83181	-0.248589	9.37698	0.834269	0.146464
>sp|P01009|A1AT_HUMAN Alpha-1-antitrypsin OS=Homo sapiens GN=SERPINA1 PE=1 SV=3	PTHR11461~SERINE PROTEASE INHIBITOR, SERPIN	P01009	A1AT_HUMAN	A1AT_HUMAN Alpha-1-antitrypsin OS=Homo sapiens GN=SERPINA1 PE=1 SV=3	20	-3.69753	-0.895199	-22.0505	2.63354	-1.93513	3.45234	-3.20804	19.1126	1.83181	-0.248589	9.37698	0.834269	0.146464
>sp|P01011|AACT_HUMAN Alpha-1-antichymotrypsin OS=Homo sapiens GN=SERPINA3 PE=1 SV=2	PTHR11461~SERINE PROTEASE INHIBITOR, SERPIN	P01011	AACT_HUMAN	AACT_HUMAN Alpha-1-antichymotrypsin OS=Homo sapiens GN=SERPINA3 PE=1 SV=2	20	-3.69753	-0.895199	-22.0505	2.63354	-1.93513	3.45234	-3.20804	19.1126	1.83181	-0.248589	9.37698	0.834269	0.146464
>sp|P01019|ANGT_HUMAN Angiotensinogen OS=Homo sapiens GN=AGT PE=1 SV=1	PTHR11461~SERINE PROTEASE INHIBITOR, SERPIN	P01019	ANGT_HUMAN	ANGT_HUMAN Angiotensinogen OS=Homo sapiens GN=AGT PE=1 SV=1	20	-3.69753	-0.895199	-22.0505	2.63354	-1.93513	3.45234	-3.20804	19.1126	1.83181	-0.248589	9.37698	0.834269	0.146464
>sp|P05120|PAI2_HUMAN Plasminogen activator inhibitor 2 OS=Homo sapiens GN=SERPINB2 PE=1 SV=2	PTHR11461~SERINE PROTEASE INHIBITOR, SERPIN	P05120	PAI2_HUMAN	PAI2_HUMAN Plasminogen activator inhibitor 2 OS=Homo sapiens GN=SERPINB2 PE=1 SV=2	20	-3.69753	-0.895199	-22.0505	2.63354	-1.93513	3.45234	-3.20804	19.1126	1.83181	-0.248589	9.37698	0.834269	0.146464
>sp|P05121|PAI1_HUMAN Plasminogen activator inhibitor 1 OS=Homo sapiens GN=SERPINE1 PE=1 SV=1	PTHR11461~SERINE PROTEASE INHIBITOR, SERPIN	P05121	PAI1_HUMAN	PAI1_HUMAN Plasminogen activator inhibitor 1 OS=Homo sapiens GN=SERPINE1 PE=1 SV=1	20	-3.69753	-0.895199	-22.0505	2.63354	-1.93513	3.45234	-3.20804	19.1126	1.83181	-0.248589	9.37698	0.834269	0.146464
>sp|P05154|IPSP_HUMAN Plasma serine protease inhibitor OS=Homo sapiens GN=SERPINA5 PE=1 SV=3	PTHR11461~SERINE PROTEASE INHIBITOR, SERPIN	P05154	IPSP_HUMAN	IPSP_HUMAN Plasma serine protease inhibitor OS=Homo sapiens GN=SERPINA5 PE=1 SV=3	20	-3.69753	-0.895199	-22.0505	2.63354	-1.93513	3.45234	-3.20804	19.1126	1.83181	-0.248589	9.37698	0.834269	0.146464
>sp|P05155|IC1_HUMAN Plasma protease C1 inhibitor OS=Homo sapiens GN=SERPING1 PE=1 SV=2	PTHR11461~SERINE PROTEASE INHIBITOR, SERPIN	P05155	IC1_HUMAN	IC1_HUMAN Plasma protease C1 inhibitor OS=Homo sapiens GN=SERPING1 PE=1 SV=2	20	-3.69753	-0.895199	-22.0505	2.63354	-1.93513	3.45234	-3.20804	19.1126	1.83181	-0.248589	9.37698	0.834269	0.146464
>sp|P05543|THBG_HUMAN Thyroxine-binding globulin OS=Homo sapiens GN=SERPINA7 PE=1 SV=2	PTHR11461~SERINE PROTEASE INHIBITOR, SERPIN	P05543	THBG_HUMAN	THBG_HUMAN Thyroxine-binding globulin OS=Homo sapiens GN=SERPINA7 PE=1 SV=2	20	-3.69753	-0.895199	-22.0505	2.63354	-1.93513	3.45234	-3.20804	19.1126	1.83181	-0.248589	9.37698	0.834269	0.146464
>sp|P05546|HEP2_HUMAN Heparin cofactor 2 OS=Homo sapiens GN=SERPIND1 PE=1 SV=3	PTHR11461~SERINE PROTEASE INHIBITOR, SERPIN	P05546	HEP2_HUMAN	HEP2_HUMAN Heparin cofactor 2 OS=Homo sapiens GN=SERPIND1 PE=1 SV=3	20	-3.69753	-0.895199	-22.0505	2.63354	-1.93513	3.45234	-3.20804	19.1126	1.83181	-0.248589	9.37698	0.834269	0.146464
>sp|P08185|CBG_HUMAN Corticosteroid-binding globulin OS=Homo sapiens GN=SERPINA6 PE=1 SV=1	PTHR11461~SERINE PROTEASE INHIBITOR, SERPIN	P08185	CBG_HUMAN	CBG_HUMAN Corticosteroid-binding globulin OS=Homo sapiens GN=SERPINA6 PE=1 SV=1	20	-3.69753	-0.895199	-22.0505	2.63354	-1.93513	3.45234	-3.20804	19.1126	1.83181	-0.248589	9.37698	0.834269	0.146464
>sp|P08697|A2AP_HUMAN Alpha-2-antiplasmin OS=Homo sapiens GN=SERPINF2 PE=1 SV=3	PTHR11461~SERINE PROTEASE INHIBITOR, SERPIN	P08697	A2AP_HUMAN	A2AP_HUMAN Alpha-2-antiplasmin OS=Homo sapiens GN=SERPINF2 PE=1 SV=3	20	-3.69753	-0.895199	-22.0505	2.63354	-1.93513	3.45234	-3.20804	19.1126	1.83181	-0.248589	9.37698	0.834269	0.146464
>sp|P29622|KAIN_HUMAN Kallistatin OS=Homo sapiens GN=SERPINA4 PE=1 SV=3	PTHR11461~SERINE PROTEASE INHIBITOR, SERPIN	P29622	KAIN_HUMAN	KAIN_HUMAN Kallistatin OS=Homo sapiens GN=SERPINA4 PE=1 SV=3	20	-3.69753	-0.895199	-22.0505	2.63354	-1.93513	3.45234	-3.20804	19.1126	1.83181	-0.248589	9.37698	0.834269	0.146464
>sp|P30740|ILEU_HUMAN Leukocyte elastase inhibitor OS=Homo sapiens GN=SERPINB1 PE=1 SV=1	PTHR11461~SERINE PROTEASE INHIBITOR, SERPIN	P30740	ILEU_HUMAN	ILEU_HUMAN Leukocyte elastase inhibitor OS=Homo sapiens GN=SERPINB1 PE=1 SV=1	20	-3.69753	-0.895199	-22.0505	2.63354	-1.93513	3.45234	-3.20804	19.1126	1.83181	-0.248589	9.37698	0.834269	0.146464
>sp|P35237|SPB6_HUMAN Serpin B6 OS=Homo sapiens GN=SERPINB6 PE=1 SV=3	PTHR11461~SERINE PROTEASE INHIBITOR, SERPIN	P35237	SPB6_HUMAN	SPB6_HUMAN Serpin B6 OS=Homo sapiens GN=SERPINB6 PE=1 SV=3	20	-3.69753	-0.895199	-22.0505	2.63354	-1.93513	3.45234	-3.20804	19.1126	1.83181	-0.248589	9.37698	0.834269	0.146464
>sp|P36955|PEDF_HUMAN Pigment epithelium-derived factor OS=Homo sapiens GN=SERPINF1 PE=1 SV=4	PTHR11461~SERINE PROTEASE INHIBITOR, SERPIN	P36955	PEDF_HUMAN	PEDF_HUMAN Pigment epithelium-derived factor OS=Homo sapiens GN=SERPINF1 PE=1 SV=4	20	-3.69753	-0.895199	-22.0505	2.63354	-1.93513	3.45234	-3.20804	19.1126	1.83181	-0.248589	9.37698	0.834269	0.146464
>sp|P48595|SPB10_HUMAN Serpin B10 OS=Homo sapiens GN=SERPINB10 PE=1 SV=1	PTHR11461~SERINE PROTEASE INHIBITOR, SERPIN	P48595	SPB10_HUMAN	SPB10_HUMAN Serpin B10 OS=Homo sapiens GN=SERPINB10 PE=1 SV=1	20	-3.69753	-0.895199	-22.0505	2.63354	-1.93513	3.45234	-3.20804	19.1126	1.83181	-0.248589	9.37698	0.834269	0.146464
>sp|P50452|SPB8_HUMAN Serpin B8 OS=Homo sapiens GN=SERPINB8 PE=1 SV=2	PTHR11461~SERINE PROTEASE INHIBITOR, SERPIN	P50452	SPB8_HUMAN	SPB8_HUMAN Serpin B8 OS=Homo sapiens GN=SERPINB8 PE=1 SV=2	20	-3.69753	-0.895199	-22.0505	2.63354	-1.93513	3.45234	-3.20804	19.1126	1.83181	-0.248589	9.37698	0.834269	0.146464
>sp|P50453|SPB9_HUMAN Serpin B9 OS=Homo sapiens GN=SERPINB9 PE=1 SV=1	PTHR11461~SERINE PROTEASE INHIBITOR, SERPIN	P50453	SPB9_HUMAN	SPB9_HUMAN Serpin B9 OS=Homo sapiens GN=SERPINB9 PE=1 SV=1	20	-3.69753	-0.895199	-22.0505	2.63354	-1.93513	3.45234	-3.20804	19.1126	1.83181	-0.248589	9.37698	0.834269	0.146464
>sp|P50454|SERPH_HUMAN Serpin H1 OS=Homo sapiens GN=SERPINH1 PE=1 SV=2	PTHR11461~SERINE PROTEASE INHIBITOR, SERPIN	P50454	SERPH_HUMAN	SERPH_HUMAN Serpin H1 OS=Homo sapiens GN=SERPINH1 PE=1 SV=2	20	-3.69753	-0.895199	-22.0505	2.63354	-1.93513	3.45234	-3.20804	19.1126	1.83181	-0.248589	9.37698	0.834269	0.146464
>sp|P02768|ALBU_HUMAN Serum albumin OS=Homo sapiens GN=ALB PE=1 SV=2	decreased activation of albumin	P02768	ALBU_HUMAN	ALBU_HUMAN Serum albumin OS=Homo sapiens GN=ALB PE=1 SV=2	2	-3.99349	-17.6585	-12.9097	-0.733221	1.37919	10.6516	-11.7717	17.4173	4.03034	-7.58349	9.33196	0.713736	0.193314
>sp|P63165|SUMO1_HUMAN Small ubiquitin-related modifier 1 OS=Homo sapiens GN=SUMO1 PE=1 SV=1	decreased activation of albumin	P63165	SUMO1_HUMAN	SUMO1_HUMAN Small ubiquitin-related modifier 1 OS=Homo sapiens GN=SUMO1 PE=1 SV=1	2	-3.99349	-17.6585	-12.9097	-0.733221	1.37919	10.6516	-11.7717	17.4173	4.03034	-7.58349	9.33196	0.713736	0.193314
>sp|P02768|ALBU_HUMAN Serum albumin OS=Homo sapiens GN=ALB PE=1 SV=2	782609:fatty acid binding protein 6, ileal	P02768	ALBU_HUMAN	ALBU_HUMAN Serum albumin OS=Homo sapiens GN=ALB PE=1 SV=2	1	-3.99349	-17.6585	-12.9097	-0.715494	1.58331	10.6516	-11.7717	17.4173	4.14506	-8.02976	9.22128	0.696463	0.201158
>sp|P02768|ALBU_HUMAN Serum albumin OS=Homo sapiens GN=ALB PE=1 SV=2	786312:ATP-binding cassette, sub-family C (CFTR/MRP), member 3	P02768	ALBU_HUMAN	ALBU_HUMAN Serum albumin OS=Homo sapiens GN=ALB PE=1 SV=2	1	-3.99349	-17.6585	-12.9097	-0.715494	1.58331	10.6516	-11.7717	17.4173	4.14506	-8.02976	9.22128	0.696463	0.201158
>sp|P02768|ALBU_HUMAN Serum albumin OS=Homo sapiens GN=ALB PE=1 SV=2	idiopathic interstitial nephritis	P02768	ALBU_HUMAN	ALBU_HUMAN Serum albumin OS=Homo sapiens GN=ALB PE=1 SV=2	1	-3.99349	-17.6585	-12.9097	-0.715494	1.58331	10.6516	-11.7717	17.4173	4.14506	-8.02976	9.22128	0.696463	0.201158
>sp|P02768|ALBU_HUMAN Serum albumin OS=Homo sapiens GN=ALB PE=1 SV=2	manual_album	P02768	ALBU_HUMAN	ALBU_HUMAN Serum albumin OS=Homo sapiens GN=ALB PE=1 SV=2	1	-3.99349	-17.6585	-12.9097	-0.715494	1.58331	10.6516	-11.7717	17.4173	4.14506	-8.02976	9.22128	0.696463	0.201158
>sp|P01031|CO5_HUMAN Complement C5 OS=Homo sapiens GN=C5 PE=1 SV=4	injury of myocardium	P01031	CO5_HUMAN	CO5_HUMAN Complement C5 OS=Homo sapiens GN=C5 PE=1 SV=4	2	-2.3085	-7.82801	-16.0729	4.42473	-1.12651	10.5492	2.65522	7.1287	1.89589	-0.396709	8.9487	1.25822	0.0551799
>sp|P05155|IC1_HUMAN Plasma protease C1 inhibitor OS=Homo sapiens GN=SERPING1 PE=1 SV=2	injury of myocardium	P05155	IC1_HUMAN	IC1_HUMAN Plasma protease C1 inhibitor OS=Homo sapiens GN=SERPING1 PE=1 SV=2	2	-2.3085	-7.82801	-16.0729	4.42473	-1.12651	10.5492	2.65522	7.1287	1.89589	-0.396709	8.9487	1.25822	0.0551799
>sp|P07996|TSP1_HUMAN Thrombospondin-1 OS=Homo sapiens GN=THBS1 PE=1 SV=2	increased flux of albumin	P07996	TSP1_HUMAN	TSP1_HUMAN Thrombospondin-1 OS=Homo sapiens GN=THBS1 PE=1 SV=2	1	0.909767	-6.81773	-7.09774	-7.28594	-4.24072	-0.484184	2.63007	8.52442	6.97728	1.79961	8.79591	2.31072	0.00488969
>sp|P01019|ANGT_HUMAN Angiotensinogen OS=Homo sapiens GN=AGT PE=1 SV=1	782112:guanine nucleotide binding protein (G protein), alpha inhibiting activity polypeptide 2	P01019	ANGT_HUMAN	ANGT_HUMAN Angiotensinogen OS=Homo sapiens GN=AGT PE=1 SV=1	8	-5.27357	4.21123	-23.7671	5.37586	-3.20255	10.2641	0.217534	5.61976	-1.12942	6.06386	8.73839	0.79835	0.159093
>sp|P01031|CO5_HUMAN Complement C5 OS=Homo sapiens GN=C5 PE=1 SV=4	782112:guanine nucleotide binding protein (G protein), alpha inhibiting activity polypeptide 2	P01031	CO5_HUMAN	CO5_HUMAN Complement C5 OS=Homo sapiens GN=C5 PE=1 SV=4	8	-5.27357	4.21123	-23.7671	5.37586	-3.20255	10.2641	0.217534	5.61976	-1.12942	6.06386	8.73839	0.79835	0.159093
>sp|P01042|KNG1_HUMAN Kininogen-1 OS=Homo sapiens GN=KNG1 PE=1 SV=2	782112:guanine nucleotide binding protein (G protein), alpha inhibiting activity polypeptide 2	P01042	KNG1_HUMAN	KNG1_HUMAN Kininogen-1 OS=Homo sapiens GN=KNG1 PE=1 SV=2	8	-5.27357	4.21123	-23.7671	5.37586	-3.20255	10.2641	0.217534	5.61976	-1.12942	6.06386	8.73839	0.79835	0.159093
>sp|P02775|CXCL7_HUMAN Platelet basic protein OS=Homo sapiens GN=PPBP PE=1 SV=3	782112:guanine nucleotide binding protein (G protein), alpha inhibiting activity polypeptide 2	P02775	CXCL7_HUMAN	CXCL7_HUMAN Platelet basic protein OS=Homo sapiens GN=PPBP PE=1 SV=3	8	-5.27357	4.21123	-23.7671	5.37586	-3.20255	10.2641	0.217534	5.61976	-1.12942	6.06386	8.73839	0.79835	0.159093
>sp|P02776|PLF4_HUMAN Platelet factor 4 OS=Homo sapiens GN=PF4 PE=1 SV=2	782112:guanine nucleotide binding protein (G protein), alpha inhibiting activity polypeptide 2	P02776	PLF4_HUMAN	PLF4_HUMAN Platelet factor 4 OS=Homo sapiens GN=PF4 PE=1 SV=2	8	-5.27357	4.21123	-23.7671	5.37586	-3.20255	10.2641	0.217534	5.61976	-1.12942	6.06386	8.73839	0.79835	0.159093
>sp|P08754|GNAI3_HUMAN Guanine nucleotide-binding protein G(k) subunit alpha OS=Homo sapiens GN=GNAI3 PE=1 SV=3	782112:guanine nucleotide binding protein (G protein), alpha inhibiting activity polypeptide 2	P08754	GNAI3_HUMAN	GNAI3_HUMAN Guanine nucleotide-binding protein G(k) subunit alpha OS=Homo sapiens GN=GNAI3 PE=1 SV=3	8	-5.27357	4.21123	-23.7671	5.37586	-3.20255	10.2641	0.217534	5.61976	-1.12942	6.06386	8.73839	0.79835	0.159093
>sp|P61073|CXCR4_HUMAN C-X-C chemokine receptor type 4 OS=Homo sapiens GN=CXCR4 PE=1 SV=1	782112:guanine nucleotide binding protein (G protein), alpha inhibiting activity polypeptide 2	P61073	CXCR4_HUMAN	CXCR4_HUMAN C-X-C chemokine receptor type 4 OS=Homo sapiens GN=CXCR4 PE=1 SV=1	8	-5.27357	4.21123	-23.7671	5.37586	-3.20255	10.2641	0.217534	5.61976	-1.12942	6.06386	8.73839	0.79835	0.159093
>sp|P63096|GNAI1_HUMAN Guanine nucleotide-binding protein G(i) subunit alpha-1 OS=Homo sapiens GN=GNAI1 PE=1 SV=2	782112:guanine nucleotide binding protein (G protein), alpha inhibiting activity polypeptide 2	P63096	GNAI1_HUMAN	GNAI1_HUMAN Guanine nucleotide-binding protein G(i) subunit alpha-1 OS=Homo sapiens GN=GNAI1 PE=1 SV=2	8	-5.27357	4.21123	-23.7671	5.37586	-3.20255	10.2641	0.217534	5.61976	-1.12942	6.06386	8.73839	0.79835	0.159093
>sp|P02768|ALBU_HUMAN Serum albumin OS=Homo sapiens GN=ALB PE=1 SV=2	interstitial nephritis	P02768	ALBU_HUMAN	ALBU_HUMAN Serum albumin OS=Homo sapiens GN=ALB PE=1 SV=2	2	-3.59465	-17.6585	-12.9097	-0.0500017	2.29926	10.6516	-11.7717	17.4173	3.48447	-8.4707	8.64492	0.628751	0.235098
>sp|Q9Y2M0|FAN1_HUMAN Fanconi-associated nuclease 1 OS=Homo sapiens GN=FAN1 PE=1 SV=4	interstitial nephritis	Q9Y2M0	FAN1_HUMAN	FAN1_HUMAN Fanconi-associated nuclease 1 OS=Homo sapiens GN=FAN1 PE=1 SV=4	2	-3.59465	-17.6585	-12.9097	-0.0500017	2.29926	10.6516	-11.7717	17.4173	3.48447	-8.4707	8.64492	0.628751	0.235098
>sp|P00734|THRB_HUMAN Prothrombin OS=Homo sapiens GN=F2 PE=1 SV=2	pulmonary embolism	P00734	THRB_HUMAN	THRB_HUMAN Prothrombin OS=Homo sapiens GN=F2 PE=1 SV=2	12	-6.07424	-10.4527	-16.3378	-1.72731	2.19639	4.906	-6.37853	6.63037	4.49704	-0.744283	8.26124	1.12821	0.0744376
>sp|P00742|FA10_HUMAN Coagulation factor X OS=Homo sapiens GN=F10 PE=1 SV=2	pulmonary embolism	P00742	FA10_HUMAN	FA10_HUMAN Coagulation factor X OS=Homo sapiens GN=F10 PE=1 SV=2	12	-6.07424	-10.4527	-16.3378	-1.72731	2.19639	4.906	-6.37853	6.63037	4.49704	-0.744283	8.26124	1.12821	0.0744376
>sp|P00747|PLMN_HUMAN Plasminogen OS=Homo sapiens GN=PLG PE=1 SV=2	pulmonary embolism	P00747	PLMN_HUMAN	PLMN_HUMAN Plasminogen OS=Homo sapiens GN=PLG PE=1 SV=2	12	-6.07424	-10.4527	-16.3378	-1.72731	2.19639	4.906	-6.37853	6.63037	4.49704	-0.744283	8.26124	1.12821	0.0744376
>sp|P00750|TPA_HUMAN Tissue-type plasminogen activator OS=Homo sapiens GN=PLAT PE=1 SV=1	pulmonary embolism	P00750	TPA_HUMAN	TPA_HUMAN Tissue-type plasminogen activator OS=Homo sapiens GN=PLAT PE=1 SV=1	12	-6.07424	-10.4527	-16.3378	-1.72731	2.19639	4.906	-6.37853	6.63037	4.49704	-0.744283	8.26124	1.12821	0.0744376
>sp|P01008|ANT3_HUMAN Antithrombin-III OS=Homo sapiens GN=SERPINC1 PE=1 SV=1	pulmonary embolism	P01008	ANT3_HUMAN	ANT3_HUMAN Antithrombin-III OS=Homo sapiens GN=SERPINC1 PE=1 SV=1	12	-6.07424	-10.4527	-16.3378	-1.72731	2.19639	4.906	-6.37853	6.63037	4.49704	-0.744283	8.26124	1.12821	0.0744376
>sp|P04070|PROC_HUMAN Vitamin K-dependent protein C OS=Homo sapiens GN=PROC PE=1 SV=1	pulmonary embolism	P04070	PROC_HUMAN	PROC_HUMAN Vitamin K-dependent protein C OS=Homo sapiens GN=PROC PE=1 SV=1	12	-6.07424	-10.4527	-16.3378	-1.72731	2.19639	4.906	-6.37853	6.63037	4.49704	-0.744283	8.26124	1.12821	0.0744376
>sp|P06732|KCRM_HUMAN Creatine kinase M-type OS=Homo sapiens GN=CKM PE=1 SV=2	pulmonary embolism	P06732	KCRM_HUMAN	KCRM_HUMAN Creatine kinase M-type OS=Homo sapiens GN=CKM PE=1 SV=2	12	-6.07424	-10.4527	-16.3378	-1.72731	2.19639	4.906	-6.37853	6.63037	4.49704	-0.744283	8.26124	1.12821	0.0744376
>sp|P10646|TFPI1_HUMAN Tissue factor pathway inhibitor OS=Homo sapiens GN=TFPI PE=1 SV=1	pulmonary embolism	P10646	TFPI1_HUMAN	TFPI1_HUMAN Tissue factor pathway inhibitor OS=Homo sapiens GN=TFPI PE=1 SV=1	12	-6.07424	-10.4527	-16.3378	-1.72731	2.19639	4.906	-6.37853	6.63037	4.49704	-0.744283	8.26124	1.12821	0.0744376
>sp|P12259|FA5_HUMAN Coagulation factor V OS=Homo sapiens GN=F5 PE=1 SV=4	pulmonary embolism	P12259	FA5_HUMAN	FA5_HUMAN Coagulation factor V OS=Homo sapiens GN=F5 PE=1 SV=4	12	-6.07424	-10.4527	-16.3378	-1.72731	2.19639	4.906	-6.37853	6.63037	4.49704	-0.744283	8.26124	1.12821	0.0744376
>sp|P23219|PGH1_HUMAN Prostaglandin G/H synthase 1 OS=Homo sapiens GN=PTGS1 PE=1 SV=2	pulmonary embolism	P23219	PGH1_HUMAN	PGH1_HUMAN Prostaglandin G/H synthase 1 OS=Homo sapiens GN=PTGS1 PE=1 SV=2	12	-6.07424	-10.4527	-16.3378	-1.72731	2.19639	4.906	-6.37853	6.63037	4.49704	-0.744283	8.26124	1.12821	0.0744376
>sp|P38435|VKGC_HUMAN Vitamin K-dependent gamma-carboxylase OS=Homo sapiens GN=GGCX PE=1 SV=2	pulmonary embolism	P38435	VKGC_HUMAN	VKGC_HUMAN Vitamin K-dependent gamma-carboxylase OS=Homo sapiens GN=GGCX PE=1 SV=2	12	-6.07424	-10.4527	-16.3378	-1.72731	2.19639	4.906	-6.37853	6.63037	4.49704	-0.744283	8.26124	1.12821	0.0744376
>sp|Q9BQB6|VKOR1_HUMAN Vitamin K epoxide reductase complex subunit 1 OS=Homo sapiens GN=VKORC1 PE=1 SV=1	pulmonary embolism	Q9BQB6	VKOR1_HUMAN	VKOR1_HUMAN Vitamin K epoxide reductase complex subunit 1 OS=Homo sapiens GN=VKORC1 PE=1 SV=1	12	-6.07424	-10.4527	-16.3378	-1.72731	2.19639	4.906	-6.37853	6.63037	4.49704	-0.744283	8.26124	1.12821	0.0744376
>sp|P02763|A1AG1_HUMAN Alpha-1-acid glycoprotein 1 OS=Homo sapiens GN=ORM1 PE=1 SV=1	PTHR11967~ALPHA-1-ACID GLYCOPROTEIN	P02763	A1AG1_HUMAN	A1AG1_HUMAN Alpha-1-acid glycoprotein 1 OS=Homo sapiens GN=ORM1 PE=1 SV=1	2	-4.67087	-16.57	-12.0729	11.5112	-3.02758	13.7976	0.979538	7.87024	-0.175994	-6.33766	8.1928	0.690257	0.204053
>sp|P19652|A1AG2_HUMAN Alpha-1-acid glycoprotein 2 OS=Homo sapiens GN=ORM2 PE=1 SV=2	PTHR11967~ALPHA-1-ACID GLYCOPROTEIN	P19652	A1AG2_HUMAN	A1AG2_HUMAN Alpha-1-acid glycoprotein 2 OS=Homo sapiens GN=ORM2 PE=1 SV=2	2	-4.67087	-16.57	-12.0729	11.5112	-3.02758	13.7976	0.979538	7.87024	-0.175994	-6.33766	8.1928	0.690257	0.204053
>sp|P00751|CFAB_HUMAN Complement factor B OS=Homo sapiens GN=CFB PE=1 SV=2	Increases Renal Nephritis	P00751	CFAB_HUMAN	CFAB_HUMAN Complement factor B OS=Homo sapiens GN=CFB PE=1 SV=2	10	-0.489241	0.60534	-19.2881	0.369667	-1.96264	6.6398	3.70879	6.93756	1.21067	1.66755	8.18587	1.12696	0.0746525
>sp|P01019|ANGT_HUMAN Angiotensinogen OS=Homo sapiens GN=AGT PE=1 SV=1	Increases Renal Nephritis	P01019	ANGT_HUMAN	ANGT_HUMAN Angiotensinogen OS=Homo sapiens GN=AGT PE=1 SV=1	10	-0.489241	0.60534	-19.2881	0.369667	-1.96264	6.6398	3.70879	6.93756	1.21067	1.66755	8.18587	1.12696	0.0746525
>sp|P01031|CO5_HUMAN Complement C5 OS=Homo sapiens GN=C5 PE=1 SV=4	Increases Renal Nephritis	P01031	CO5_HUMAN	CO5_HUMAN Complement C5 OS=Homo sapiens GN=C5 PE=1 SV=4	10	-0.489241	0.60534	-19.2881	0.369667	-1.96264	6.6398	3.70879	6.93756	1.21067	1.66755	8.18587	1.12696	0.0746525
>sp|P01137|TGFB1_HUMAN Transforming growth factor beta-1 OS=Homo sapiens GN=TGFB1 PE=1 SV=2	Increases Renal Nephritis	P01137	TGFB1_HUMAN	TGFB1_HUMAN Transforming growth factor beta-1 OS=Homo sapiens GN=TGFB1 PE=1 SV=2	10	-0.489241	0.60534	-19.2881	0.369667	-1.96264	6.6398	3.70879	6.93756	1.21067	1.66755	8.18587	1.12696	0.0746525
>sp|P01579|IFNG_HUMAN Interferon gamma OS=Homo sapiens GN=IFNG PE=1 SV=1	Increases Renal Nephritis	P01579	IFNG_HUMAN	IFNG_HUMAN Interferon gamma OS=Homo sapiens GN=IFNG PE=1 SV=1	10	-0.489241	0.60534	-19.2881	0.369667	-1.96264	6.6398	3.70879	6.93756	1.21067	1.66755	8.18587	1.12696	0.0746525
>sp|P09603|CSF1_HUMAN Macrophage colony-stimulating factor 1 OS=Homo sapiens GN=CSF1 PE=1 SV=2	Increases Renal Nephritis	P09603	CSF1_HUMAN	CSF1_HUMAN Macrophage colony-stimulating factor 1 OS=Homo sapiens GN=CSF1 PE=1 SV=2	10	-0.489241	0.60534	-19.2881	0.369667	-1.96264	6.6398	3.70879	6.93756	1.21067	1.66755	8.18587	1.12696	0.0746525
>sp|P20701|ITAL_HUMAN Integrin alpha-L OS=Homo sapiens GN=ITGAL PE=1 SV=3	Increases Renal Nephritis	P20701	ITAL_HUMAN	ITAL_HUMAN Integrin alpha-L OS=Homo sapiens GN=ITGAL PE=1 SV=3	10	-0.489241	0.60534	-19.2881	0.369667	-1.96264	6.6398	3.70879	6.93756	1.21067	1.66755	8.18587	1.12696	0.0746525
>sp|P67775|PP2AA_HUMAN Serine/threonine-protein phosphatase 2A catalytic subunit alpha isoform OS=Homo sapiens GN=PPP2CA PE=1 SV=1	Increases Renal Nephritis	P67775	PP2AA_HUMAN	PP2AA_HUMAN Serine/threonine-protein phosphatase 2A catalytic subunit alpha isoform OS=Homo sapiens GN=PPP2CA PE=1 SV=1	10	-0.489241	0.60534	-19.2881	0.369667	-1.96264	6.6398	3.70879	6.93756	1.21067	1.66755	8.18587	1.12696	0.0746525
>sp|Q99836|MYD88_HUMAN Myeloid differentiation primary response protein MyD88 OS=Homo sapiens GN=MYD88 PE=1 SV=1	Increases Renal Nephritis	Q99836	MYD88_HUMAN	MYD88_HUMAN Myeloid differentiation primary response protein MyD88 OS=Homo sapiens GN=MYD88 PE=1 SV=1	10	-0.489241	0.60534	-19.2881	0.369667	-1.96264	6.6398	3.70879	6.93756	1.21067	1.66755	8.18587	1.12696	0.0746525
>sp|Q9BYX4|IFIH1_HUMAN Interferon-induced helicase C domain-containing protein 1 OS=Homo sapiens GN=IFIH1 PE=1 SV=3	Increases Renal Nephritis	Q9BYX4	IFIH1_HUMAN	IFIH1_HUMAN Interferon-induced helicase C domain-containing protein 1 OS=Homo sapiens GN=IFIH1 PE=1 SV=3	10	-0.489241	0.60534	-19.2881	0.369667	-1.96264	6.6398	3.70879	6.93756	1.21067	1.66755	8.18587	1.12696	0.0746525
>sp|P05556|ITB1_HUMAN Integrin beta-1 OS=Homo sapiens GN=ITGB1 PE=1 SV=2	ITGA4-ITGB1-THBS1 complex	P05556	ITB1_HUMAN	ITB1_HUMAN Integrin beta-1 OS=Homo sapiens GN=ITGB1 PE=1 SV=2	2	2.16671	-6.81773	-7.09774	-7.28594	-4.24072	-1.00235	2.54539	8.52442	6.97728	0.455706	8.15517	1.88201	0.0131218
>sp|P07996|TSP1_HUMAN Thrombospondin-1 OS=Homo sapiens GN=THBS1 PE=1 SV=2	ITGA4-ITGB1-THBS1 complex	P07996	TSP1_HUMAN	TSP1_HUMAN Thrombospondin-1 OS=Homo sapiens GN=THBS1 PE=1 SV=2	2	2.16671	-6.81773	-7.09774	-7.28594	-4.24072	-1.00235	2.54539	8.52442	6.97728	0.455706	8.15517	1.88201	0.0131218
>sp|O95980|RECK_HUMAN Reversion-inducing cysteine-rich protein with Kazal motifs OS=Homo sapiens GN=RECK PE=1 SV=1	MF00250:Serine protease inhibitor	O95980	RECK_HUMAN	RECK_HUMAN Reversion-inducing cysteine-rich protein with Kazal motifs OS=Homo sapiens GN=RECK PE=1 SV=1	30	-5.13813	-3.91543	-4.89552	2.34039	-1.01291	8.83627	-4.24498	27.9767	-3.70088	-0.73297	8.15114	0.644436	0.226759
>sp|P01008|ANT3_HUMAN Antithrombin-III OS=Homo sapiens GN=SERPINC1 PE=1 SV=1	MF00250:Serine protease inhibitor	P01008	ANT3_HUMAN	ANT3_HUMAN Antithrombin-III OS=Homo sapiens GN=SERPINC1 PE=1 SV=1	30	-5.13813	-3.91543	-4.89552	2.34039	-1.01291	8.83627	-4.24498	27.9767	-3.70088	-0.73297	8.15114	0.644436	0.226759
>sp|P01009|A1AT_HUMAN Alpha-1-antitrypsin OS=Homo sapiens GN=SERPINA1 PE=1 SV=3	MF00250:Serine protease inhibitor	P01009	A1AT_HUMAN	A1AT_HUMAN Alpha-1-antitrypsin OS=Homo sapiens GN=SERPINA1 PE=1 SV=3	30	-5.13813	-3.91543	-4.89552	2.34039	-1.01291	8.83627	-4.24498	27.9767	-3.70088	-0.73297	8.15114	0.644436	0.226759
>sp|P01011|AACT_HUMAN Alpha-1-antichymotrypsin OS=Homo sapiens GN=SERPINA3 PE=1 SV=2	MF00250:Serine protease inhibitor	P01011	AACT_HUMAN	AACT_HUMAN Alpha-1-antichymotrypsin OS=Homo sapiens GN=SERPINA3 PE=1 SV=2	30	-5.13813	-3.91543	-4.89552	2.34039	-1.01291	8.83627	-4.24498	27.9767	-3.70088	-0.73297	8.15114	0.644436	0.226759
>sp|P01019|ANGT_HUMAN Angiotensinogen OS=Homo sapiens GN=AGT PE=1 SV=1	MF00250:Serine protease inhibitor	P01019	ANGT_HUMAN	ANGT_HUMAN Angiotensinogen OS=Homo sapiens GN=AGT PE=1 SV=1	30	-5.13813	-3.91543	-4.89552	2.34039	-1.01291	8.83627	-4.24498	27.9767	-3.70088	-0.73297	8.15114	0.644436	0.226759
>sp|P01023|A2MG_HUMAN Alpha-2-macroglobulin OS=Homo sapiens GN=A2M PE=1 SV=3	MF00250:Serine protease inhibitor	P01023	A2MG_HUMAN	A2MG_HUMAN Alpha-2-macroglobulin OS=Homo sapiens GN=A2M PE=1 SV=3	30	-5.13813	-3.91543	-4.89552	2.34039	-1.01291	8.83627	-4.24498	27.9767	-3.70088	-0.73297	8.15114	0.644436	0.226759
>sp|P02760|AMBP_HUMAN Protein AMBP OS=Homo sapiens GN=AMBP PE=1 SV=1	MF00250:Serine protease inhibitor	P02760	AMBP_HUMAN	AMBP_HUMAN Protein AMBP OS=Homo sapiens GN=AMBP PE=1 SV=1	30	-5.13813	-3.91543	-4.89552	2.34039	-1.01291	8.83627	-4.24498	27.9767	-3.70088	-0.73297	8.15114	0.644436	0.226759
>sp|P05120|PAI2_HUMAN Plasminogen activator inhibitor 2 OS=Homo sapiens GN=SERPINB2 PE=1 SV=2	MF00250:Serine protease inhibitor	P05120	PAI2_HUMAN	PAI2_HUMAN Plasminogen activator inhibitor 2 OS=Homo sapiens GN=SERPINB2 PE=1 SV=2	30	-5.13813	-3.91543	-4.89552	2.34039	-1.01291	8.83627	-4.24498	27.9767	-3.70088	-0.73297	8.15114	0.644436	0.226759
>sp|P05121|PAI1_HUMAN Plasminogen activator inhibitor 1 OS=Homo sapiens GN=SERPINE1 PE=1 SV=1	MF00250:Serine protease inhibitor	P05121	PAI1_HUMAN	PAI1_HUMAN Plasminogen activator inhibitor 1 OS=Homo sapiens GN=SERPINE1 PE=1 SV=1	30	-5.13813	-3.91543	-4.89552	2.34039	-1.01291	8.83627	-4.24498	27.9767	-3.70088	-0.73297	8.15114	0.644436	0.226759
>sp|P05154|IPSP_HUMAN Plasma serine protease inhibitor OS=Homo sapiens GN=SERPINA5 PE=1 SV=3	MF00250:Serine protease inhibitor	P05154	IPSP_HUMAN	IPSP_HUMAN Plasma serine protease inhibitor OS=Homo sapiens GN=SERPINA5 PE=1 SV=3	30	-5.13813	-3.91543	-4.89552	2.34039	-1.01291	8.83627	-4.24498	27.9767	-3.70088	-0.73297	8.15114	0.644436	0.226759
>sp|P05155|IC1_HUMAN Plasma protease C1 inhibitor OS=Homo sapiens GN=SERPING1 PE=1 SV=2	MF00250:Serine protease inhibitor	P05155	IC1_HUMAN	IC1_HUMAN Plasma protease C1 inhibitor OS=Homo sapiens GN=SERPING1 PE=1 SV=2	30	-5.13813	-3.91543	-4.89552	2.34039	-1.01291	8.83627	-4.24498	27.9767	-3.70088	-0.73297	8.15114	0.644436	0.226759
>sp|P05543|THBG_HUMAN Thyroxine-binding globulin OS=Homo sapiens GN=SERPINA7 PE=1 SV=2	MF00250:Serine protease inhibitor	P05543	THBG_HUMAN	THBG_HUMAN Thyroxine-binding globulin OS=Homo sapiens GN=SERPINA7 PE=1 SV=2	30	-5.13813	-3.91543	-4.89552	2.34039	-1.01291	8.83627	-4.24498	27.9767	-3.70088	-0.73297	8.15114	0.644436	0.226759
>sp|P05546|HEP2_HUMAN Heparin cofactor 2 OS=Homo sapiens GN=SERPIND1 PE=1 SV=3	MF00250:Serine protease inhibitor	P05546	HEP2_HUMAN	HEP2_HUMAN Heparin cofactor 2 OS=Homo sapiens GN=SERPIND1 PE=1 SV=3	30	-5.13813	-3.91543	-4.89552	2.34039	-1.01291	8.83627	-4.24498	27.9767	-3.70088	-0.73297	8.15114	0.644436	0.226759
>sp|P08185|CBG_HUMAN Corticosteroid-binding globulin OS=Homo sapiens GN=SERPINA6 PE=1 SV=1	MF00250:Serine protease inhibitor	P08185	CBG_HUMAN	CBG_HUMAN Corticosteroid-binding globulin OS=Homo sapiens GN=SERPINA6 PE=1 SV=1	30	-5.13813	-3.91543	-4.89552	2.34039	-1.01291	8.83627	-4.24498	27.9767	-3.70088	-0.73297	8.15114	0.644436	0.226759
>sp|P08697|A2AP_HUMAN Alpha-2-antiplasmin OS=Homo sapiens GN=SERPINF2 PE=1 SV=3	MF00250:Serine protease inhibitor	P08697	A2AP_HUMAN	A2AP_HUMAN Alpha-2-antiplasmin OS=Homo sapiens GN=SERPINF2 PE=1 SV=3	30	-5.13813	-3.91543	-4.89552	2.34039	-1.01291	8.83627	-4.24498	27.9767	-3.70088	-0.73297	8.15114	0.644436	0.226759
>sp|P10646|TFPI1_HUMAN Tissue factor pathway inhibitor OS=Homo sapiens GN=TFPI PE=1 SV=1	MF00250:Serine protease inhibitor	P10646	TFPI1_HUMAN	TFPI1_HUMAN Tissue factor pathway inhibitor OS=Homo sapiens GN=TFPI PE=1 SV=1	30	-5.13813	-3.91543	-4.89552	2.34039	-1.01291	8.83627	-4.24498	27.9767	-3.70088	-0.73297	8.15114	0.644436	0.226759
>sp|P19823|ITIH2_HUMAN Inter-alpha-trypsin inhibitor heavy chain H2 OS=Homo sapiens GN=ITIH2 PE=1 SV=2	MF00250:Serine protease inhibitor	P19823	ITIH2_HUMAN	ITIH2_HUMAN Inter-alpha-trypsin inhibitor heavy chain H2 OS=Homo sapiens GN=ITIH2 PE=1 SV=2	30	-5.13813	-3.91543	-4.89552	2.34039	-1.01291	8.83627	-4.24498	27.9767	-3.70088	-0.73297	8.15114	0.644436	0.226759
>sp|P19827|ITIH1_HUMAN Inter-alpha-trypsin inhibitor heavy chain H1 OS=Homo sapiens GN=ITIH1 PE=1 SV=3	MF00250:Serine protease inhibitor	P19827	ITIH1_HUMAN	ITIH1_HUMAN Inter-alpha-trypsin inhibitor heavy chain H1 OS=Homo sapiens GN=ITIH1 PE=1 SV=3	30	-5.13813	-3.91543	-4.89552	2.34039	-1.01291	8.83627	-4.24498	27.9767	-3.70088	-0.73297	8.15114	0.644436	0.226759
>sp|P20742|PZP_HUMAN Pregnancy zone protein OS=Homo sapiens GN=PZP PE=1 SV=4	MF00250:Serine protease inhibitor	P20742	PZP_HUMAN	PZP_HUMAN Pregnancy zone protein OS=Homo sapiens GN=PZP PE=1 SV=4	30	-5.13813	-3.91543	-4.89552	2.34039	-1.01291	8.83627	-4.24498	27.9767	-3.70088	-0.73297	8.15114	0.644436	0.226759
>sp|P29622|KAIN_HUMAN Kallistatin OS=Homo sapiens GN=SERPINA4 PE=1 SV=3	MF00250:Serine protease inhibitor	P29622	KAIN_HUMAN	KAIN_HUMAN Kallistatin OS=Homo sapiens GN=SERPINA4 PE=1 SV=3	30	-5.13813	-3.91543	-4.89552	2.34039	-1.01291	8.83627	-4.24498	27.9767	-3.70088	-0.73297	8.15114	0.644436	0.226759
>sp|P30740|ILEU_HUMAN Leukocyte elastase inhibitor OS=Homo sapiens GN=SERPINB1 PE=1 SV=1	MF00250:Serine protease inhibitor	P30740	ILEU_HUMAN	ILEU_HUMAN Leukocyte elastase inhibitor OS=Homo sapiens GN=SERPINB1 PE=1 SV=1	30	-5.13813	-3.91543	-4.89552	2.34039	-1.01291	8.83627	-4.24498	27.9767	-3.70088	-0.73297	8.15114	0.644436	0.226759
>sp|P35237|SPB6_HUMAN Serpin B6 OS=Homo sapiens GN=SERPINB6 PE=1 SV=3	MF00250:Serine protease inhibitor	P35237	SPB6_HUMAN	SPB6_HUMAN Serpin B6 OS=Homo sapiens GN=SERPINB6 PE=1 SV=3	30	-5.13813	-3.91543	-4.89552	2.34039	-1.01291	8.83627	-4.24498	27.9767	-3.70088	-0.73297	8.15114	0.644436	0.226759
>sp|P36955|PEDF_HUMAN Pigment epithelium-derived factor OS=Homo sapiens GN=SERPINF1 PE=1 SV=4	MF00250:Serine protease inhibitor	P36955	PEDF_HUMAN	PEDF_HUMAN Pigment epithelium-derived factor OS=Homo sapiens GN=SERPINF1 PE=1 SV=4	30	-5.13813	-3.91543	-4.89552	2.34039	-1.01291	8.83627	-4.24498	27.9767	-3.70088	-0.73297	8.15114	0.644436	0.226759
>sp|P48307|TFPI2_HUMAN Tissue factor pathway inhibitor 2 OS=Homo sapiens GN=TFPI2 PE=1 SV=1	MF00250:Serine protease inhibitor	P48307	TFPI2_HUMAN	TFPI2_HUMAN Tissue factor pathway inhibitor 2 OS=Homo sapiens GN=TFPI2 PE=1 SV=1	30	-5.13813	-3.91543	-4.89552	2.34039	-1.01291	8.83627	-4.24498	27.9767	-3.70088	-0.73297	8.15114	0.644436	0.226759
>sp|P48595|SPB10_HUMAN Serpin B10 OS=Homo sapiens GN=SERPINB10 PE=1 SV=1	MF00250:Serine protease inhibitor	P48595	SPB10_HUMAN	SPB10_HUMAN Serpin B10 OS=Homo sapiens GN=SERPINB10 PE=1 SV=1	30	-5.13813	-3.91543	-4.89552	2.34039	-1.01291	8.83627	-4.24498	27.9767	-3.70088	-0.73297	8.15114	0.644436	0.226759
>sp|P50452|SPB8_HUMAN Serpin B8 OS=Homo sapiens GN=SERPINB8 PE=1 SV=2	MF00250:Serine protease inhibitor	P50452	SPB8_HUMAN	SPB8_HUMAN Serpin B8 OS=Homo sapiens GN=SERPINB8 PE=1 SV=2	30	-5.13813	-3.91543	-4.89552	2.34039	-1.01291	8.83627	-4.24498	27.9767	-3.70088	-0.73297	8.15114	0.644436	0.226759
>sp|P50453|SPB9_HUMAN Serpin B9 OS=Homo sapiens GN=SERPINB9 PE=1 SV=1	MF00250:Serine protease inhibitor	P50453	SPB9_HUMAN	SPB9_HUMAN Serpin B9 OS=Homo sapiens GN=SERPINB9 PE=1 SV=1	30	-5.13813	-3.91543	-4.89552	2.34039	-1.01291	8.83627	-4.24498	27.9767	-3.70088	-0.73297	8.15114	0.644436	0.226759
>sp|P50454|SERPH_HUMAN Serpin H1 OS=Homo sapiens GN=SERPINH1 PE=1 SV=2	MF00250:Serine protease inhibitor	P50454	SERPH_HUMAN	SERPH_HUMAN Serpin H1 OS=Homo sapiens GN=SERPINH1 PE=1 SV=2	30	-5.13813	-3.91543	-4.89552	2.34039	-1.01291	8.83627	-4.24498	27.9767	-3.70088	-0.73297	8.15114	0.644436	0.226759
>sp|Q06033|ITIH3_HUMAN Inter-alpha-trypsin inhibitor heavy chain H3 OS=Homo sapiens GN=ITIH3 PE=1 SV=2	MF00250:Serine protease inhibitor	Q06033	ITIH3_HUMAN	ITIH3_HUMAN Inter-alpha-trypsin inhibitor heavy chain H3 OS=Homo sapiens GN=ITIH3 PE=1 SV=2	30	-5.13813	-3.91543	-4.89552	2.34039	-1.01291	8.83627	-4.24498	27.9767	-3.70088	-0.73297	8.15114	0.644436	0.226759
>sp|Q14624|ITIH4_HUMAN Inter-alpha-trypsin inhibitor heavy chain H4 OS=Homo sapiens GN=ITIH4 PE=1 SV=4	MF00250:Serine protease inhibitor	Q14624	ITIH4_HUMAN	ITIH4_HUMAN Inter-alpha-trypsin inhibitor heavy chain H4 OS=Homo sapiens GN=ITIH4 PE=1 SV=4	30	-5.13813	-3.91543	-4.89552	2.34039	-1.01291	8.83627	-4.24498	27.9767	-3.70088	-0.73297	8.15114	0.644436	0.226759
>sp|Q8N7X0|ADGB_HUMAN Androglobin OS=Homo sapiens GN=ADGB PE=2 SV=3	PTHR10183:SF4~CALPAIN_gb def: Novel protein (Fragment)	Q8N7X0	ADGB_HUMAN	ADGB_HUMAN Androglobin OS=Homo sapiens GN=ADGB PE=2 SV=3	1	-5.9659	-10.514	-4.60431	-1.17955	-8.01676	10.4728	3.98425	0.409503	-6.4851	1.73584	8.07957	1.46995	0.0338882
>sp|Q8N7X0|ADGB_HUMAN Androglobin OS=Homo sapiens GN=ADGB PE=2 SV=3	PTHR10183:SF56~CALPAIN_UNCHARACTERIZED	Q8N7X0	ADGB_HUMAN	ADGB_HUMAN Androglobin OS=Homo sapiens GN=ADGB PE=2 SV=3	1	-5.9659	-10.514	-4.60431	-1.17955	-8.01676	10.4728	3.98425	0.409503	-6.4851	1.73584	8.07957	1.46995	0.0338882
>sp|P01031|CO5_HUMAN Complement C5 OS=Homo sapiens GN=C5 PE=1 SV=4	injury of heart	P01031	CO5_HUMAN	CO5_HUMAN Complement C5 OS=Homo sapiens GN=C5 PE=1 SV=4	3	-1.45931	-7.82801	-16.0729	4.3071	0.145018	10.5492	0.422058	7.1287	2.3985	-1.09137	8.06304	1.05136	0.0888466
>sp|P05155|IC1_HUMAN Plasma protease C1 inhibitor OS=Homo sapiens GN=SERPING1 PE=1 SV=2	injury of heart	P05155	IC1_HUMAN	IC1_HUMAN Plasma protease C1 inhibitor OS=Homo sapiens GN=SERPING1 PE=1 SV=2	3	-1.45931	-7.82801	-16.0729	4.3071	0.145018	10.5492	0.422058	7.1287	2.3985	-1.09137	8.06304	1.05136	0.0888466
>sp|P10599|THIO_HUMAN Thioredoxin OS=Homo sapiens GN=TXN PE=1 SV=3	injury of heart	P10599	THIO_HUMAN	THIO_HUMAN Thioredoxin OS=Homo sapiens GN=TXN PE=1 SV=3	3	-1.45931	-7.82801	-16.0729	4.3071	0.145018	10.5492	0.422058	7.1287	2.3985	-1.09137	8.06304	1.05136	0.0888466
>sp|P07225|PROS_HUMAN Vitamin K-dependent protein S OS=Homo sapiens GN=PROS1 PE=1 SV=1	811499:c-mer proto-oncogene tyrosine kinase	P07225	PROS_HUMAN	PROS_HUMAN Vitamin K-dependent protein S OS=Homo sapiens GN=PROS1 PE=1 SV=1	1	-2.77915	-12.1033	-7.74411	0.670603	-0.444314	3.83575	0.756043	0.546868	7.46038	5.13798	8.02745	1.72733	0.0187356
>sp|P07225|PROS_HUMAN Vitamin K-dependent protein S OS=Homo sapiens GN=PROS1 PE=1 SV=1	PTHR11201:SF16~EGF-LIKE DOMAIN PROTEIN_VITAMIN K-DEPENDENT PROTEIN S	P07225	PROS_HUMAN	PROS_HUMAN Vitamin K-dependent protein S OS=Homo sapiens GN=PROS1 PE=1 SV=1	1	-2.77915	-12.1033	-7.74411	0.670603	-0.444314	3.83575	0.756043	0.546868	7.46038	5.13798	8.02745	1.72733	0.0187356
>sp|P21810|PGS1_HUMAN Biglycan OS=Homo sapiens GN=BGN PE=1 SV=2	BMP4-BGN complex	P21810	PGS1_HUMAN	PGS1_HUMAN Biglycan OS=Homo sapiens GN=BGN PE=1 SV=2	1	0.793735	-6.78664	-8.13663	-6.08233	-2.23447	-3.84363	5.44056	6.92521	7.39267	1.60387	7.993	1.76553	0.0171583
>sp|P05155|IC1_HUMAN Plasma protease C1 inhibitor OS=Homo sapiens GN=SERPING1 PE=1 SV=2	reperfusion injury of myocardium	P05155	IC1_HUMAN	IC1_HUMAN Plasma protease C1 inhibitor OS=Homo sapiens GN=SERPING1 PE=1 SV=2	1	-2.46252	-13.5816	-11.746	4.23058	-1.24455	8.78729	-2.44005	5.69892	1.30693	1.60481	7.9524	1.12985	0.0741566
>sp|O14817|TSN4_HUMAN Tetraspanin-4 OS=Homo sapiens GN=TSPAN4 PE=1 SV=1	BP00176:Blood clotting	O14817	TSN4_HUMAN	TSN4_HUMAN Tetraspanin-4 OS=Homo sapiens GN=TSPAN4 PE=1 SV=1	46	-8.18235	-13.2455	-1.35914	2.2757	-0.650982	5.49464	-1.94452	7.2313	1.17037	6.43917	7.91065	1.34838	0.0448356
>sp|O15162|PLS1_HUMAN Phospholipid scramblase 1 OS=Homo sapiens GN=PLSCR1 PE=1 SV=1	BP00176:Blood clotting	O15162	PLS1_HUMAN	PLS1_HUMAN Phospholipid scramblase 1 OS=Homo sapiens GN=PLSCR1 PE=1 SV=1	46	-8.18235	-13.2455	-1.35914	2.2757	-0.650982	5.49464	-1.94452	7.2313	1.17037	6.43917	7.91065	1.34838	0.0448356
>sp|P00451|FA8_HUMAN Coagulation factor VIII OS=Homo sapiens GN=F8 PE=1 SV=1	BP00176:Blood clotting	P00451	FA8_HUMAN	FA8_HUMAN Coagulation factor VIII OS=Homo sapiens GN=F8 PE=1 SV=1	46	-8.18235	-13.2455	-1.35914	2.2757	-0.650982	5.49464	-1.94452	7.2313	1.17037	6.43917	7.91065	1.34838	0.0448356
>sp|P00488|F13A_HUMAN Coagulation factor XIII A chain OS=Homo sapiens GN=F13A1 PE=1 SV=4	BP00176:Blood clotting	P00488	F13A_HUMAN	F13A_HUMAN Coagulation factor XIII A chain OS=Homo sapiens GN=F13A1 PE=1 SV=4	46	-8.18235	-13.2455	-1.35914	2.2757	-0.650982	5.49464	-1.94452	7.2313	1.17037	6.43917	7.91065	1.34838	0.0448356
>sp|P00734|THRB_HUMAN Prothrombin OS=Homo sapiens GN=F2 PE=1 SV=2	BP00176:Blood clotting	P00734	THRB_HUMAN	THRB_HUMAN Prothrombin OS=Homo sapiens GN=F2 PE=1 SV=2	46	-8.18235	-13.2455	-1.35914	2.2757	-0.650982	5.49464	-1.94452	7.2313	1.17037	6.43917	7.91065	1.34838	0.0448356
>sp|P00740|FA9_HUMAN Coagulation factor IX OS=Homo sapiens GN=F9 PE=1 SV=2	BP00176:Blood clotting	P00740	FA9_HUMAN	FA9_HUMAN Coagulation factor IX OS=Homo sapiens GN=F9 PE=1 SV=2	46	-8.18235	-13.2455	-1.35914	2.2757	-0.650982	5.49464	-1.94452	7.2313	1.17037	6.43917	7.91065	1.34838	0.0448356
>sp|P00742|FA10_HUMAN Coagulation factor X OS=Homo sapiens GN=F10 PE=1 SV=2	BP00176:Blood clotting	P00742	FA10_HUMAN	FA10_HUMAN Coagulation factor X OS=Homo sapiens GN=F10 PE=1 SV=2	46	-8.18235	-13.2455	-1.35914	2.2757	-0.650982	5.49464	-1.94452	7.2313	1.17037	6.43917	7.91065	1.34838	0.0448356
>sp|P00747|PLMN_HUMAN Plasminogen OS=Homo sapiens GN=PLG PE=1 SV=2	BP00176:Blood clotting	P00747	PLMN_HUMAN	PLMN_HUMAN Plasminogen OS=Homo sapiens GN=PLG PE=1 SV=2	46	-8.18235	-13.2455	-1.35914	2.2757	-0.650982	5.49464	-1.94452	7.2313	1.17037	6.43917	7.91065	1.34838	0.0448356
>sp|P00748|FA12_HUMAN Coagulation factor XII OS=Homo sapiens GN=F12 PE=1 SV=3	BP00176:Blood clotting	P00748	FA12_HUMAN	FA12_HUMAN Coagulation factor XII OS=Homo sapiens GN=F12 PE=1 SV=3	46	-8.18235	-13.2455	-1.35914	2.2757	-0.650982	5.49464	-1.94452	7.2313	1.17037	6.43917	7.91065	1.34838	0.0448356
>sp|P00749|UROK_HUMAN Urokinase-type plasminogen activator OS=Homo sapiens GN=PLAU PE=1 SV=2	BP00176:Blood clotting	P00749	UROK_HUMAN	UROK_HUMAN Urokinase-type plasminogen activator OS=Homo sapiens GN=PLAU PE=1 SV=2	46	-8.18235	-13.2455	-1.35914	2.2757	-0.650982	5.49464	-1.94452	7.2313	1.17037	6.43917	7.91065	1.34838	0.0448356
>sp|P01042|KNG1_HUMAN Kininogen-1 OS=Homo sapiens GN=KNG1 PE=1 SV=2	BP00176:Blood clotting	P01042	KNG1_HUMAN	KNG1_HUMAN Kininogen-1 OS=Homo sapiens GN=KNG1 PE=1 SV=2	46	-8.18235	-13.2455	-1.35914	2.2757	-0.650982	5.49464	-1.94452	7.2313	1.17037	6.43917	7.91065	1.34838	0.0448356
>sp|P02671|FIBA_HUMAN Fibrinogen alpha chain OS=Homo sapiens GN=FGA PE=1 SV=2	BP00176:Blood clotting	P02671	FIBA_HUMAN	FIBA_HUMAN Fibrinogen alpha chain OS=Homo sapiens GN=FGA PE=1 SV=2	46	-8.18235	-13.2455	-1.35914	2.2757	-0.650982	5.49464	-1.94452	7.2313	1.17037	6.43917	7.91065	1.34838	0.0448356
>sp|P02675|FIBB_HUMAN Fibrinogen beta chain OS=Homo sapiens GN=FGB PE=1 SV=2	BP00176:Blood clotting	P02675	FIBB_HUMAN	FIBB_HUMAN Fibrinogen beta chain OS=Homo sapiens GN=FGB PE=1 SV=2	46	-8.18235	-13.2455	-1.35914	2.2757	-0.650982	5.49464	-1.94452	7.2313	1.17037	6.43917	7.91065	1.34838	0.0448356
>sp|P02679|FIBG_HUMAN Fibrinogen gamma chain OS=Homo sapiens GN=FGG PE=1 SV=3	BP00176:Blood clotting	P02679	FIBG_HUMAN	FIBG_HUMAN Fibrinogen gamma chain OS=Homo sapiens GN=FGG PE=1 SV=3	46	-8.18235	-13.2455	-1.35914	2.2757	-0.650982	5.49464	-1.94452	7.2313	1.17037	6.43917	7.91065	1.34838	0.0448356
>sp|P02749|APOH_HUMAN Beta-2-glycoprotein 1 OS=Homo sapiens GN=APOH PE=1 SV=3	BP00176:Blood clotting	P02749	APOH_HUMAN	APOH_HUMAN Beta-2-glycoprotein 1 OS=Homo sapiens GN=APOH PE=1 SV=3	46	-8.18235	-13.2455	-1.35914	2.2757	-0.650982	5.49464	-1.94452	7.2313	1.17037	6.43917	7.91065	1.34838	0.0448356
>sp|P02775|CXCL7_HUMAN Platelet basic protein OS=Homo sapiens GN=PPBP PE=1 SV=3	BP00176:Blood clotting	P02775	CXCL7_HUMAN	CXCL7_HUMAN Platelet basic protein OS=Homo sapiens GN=PPBP PE=1 SV=3	46	-8.18235	-13.2455	-1.35914	2.2757	-0.650982	5.49464	-1.94452	7.2313	1.17037	6.43917	7.91065	1.34838	0.0448356
>sp|P02776|PLF4_HUMAN Platelet factor 4 OS=Homo sapiens GN=PF4 PE=1 SV=2	BP00176:Blood clotting	P02776	PLF4_HUMAN	PLF4_HUMAN Platelet factor 4 OS=Homo sapiens GN=PF4 PE=1 SV=2	46	-8.18235	-13.2455	-1.35914	2.2757	-0.650982	5.49464	-1.94452	7.2313	1.17037	6.43917	7.91065	1.34838	0.0448356
>sp|P03952|KLKB1_HUMAN Plasma kallikrein OS=Homo sapiens GN=KLKB1 PE=1 SV=1	BP00176:Blood clotting	P03952	KLKB1_HUMAN	KLKB1_HUMAN Plasma kallikrein OS=Homo sapiens GN=KLKB1 PE=1 SV=1	46	-8.18235	-13.2455	-1.35914	2.2757	-0.650982	5.49464	-1.94452	7.2313	1.17037	6.43917	7.91065	1.34838	0.0448356
>sp|P04070|PROC_HUMAN Vitamin K-dependent protein C OS=Homo sapiens GN=PROC PE=1 SV=1	BP00176:Blood clotting	P04070	PROC_HUMAN	PROC_HUMAN Vitamin K-dependent protein C OS=Homo sapiens GN=PROC PE=1 SV=1	46	-8.18235	-13.2455	-1.35914	2.2757	-0.650982	5.49464	-1.94452	7.2313	1.17037	6.43917	7.91065	1.34838	0.0448356
>sp|P04196|HRG_HUMAN Histidine-rich glycoprotein OS=Homo sapiens GN=HRG PE=1 SV=1	BP00176:Blood clotting	P04196	HRG_HUMAN	HRG_HUMAN Histidine-rich glycoprotein OS=Homo sapiens GN=HRG PE=1 SV=1	46	-8.18235	-13.2455	-1.35914	2.2757	-0.650982	5.49464	-1.94452	7.2313	1.17037	6.43917	7.91065	1.34838	0.0448356
>sp|P04275|VWF_HUMAN von Willebrand factor OS=Homo sapiens GN=VWF PE=1 SV=4	BP00176:Blood clotting	P04275	VWF_HUMAN	VWF_HUMAN von Willebrand factor OS=Homo sapiens GN=VWF PE=1 SV=4	46	-8.18235	-13.2455	-1.35914	2.2757	-0.650982	5.49464	-1.94452	7.2313	1.17037	6.43917	7.91065	1.34838	0.0448356
>sp|P05106|ITB3_HUMAN Integrin beta-3 OS=Homo sapiens GN=ITGB3 PE=1 SV=2	BP00176:Blood clotting	P05106	ITB3_HUMAN	ITB3_HUMAN Integrin beta-3 OS=Homo sapiens GN=ITGB3 PE=1 SV=2	46	-8.18235	-13.2455	-1.35914	2.2757	-0.650982	5.49464	-1.94452	7.2313	1.17037	6.43917	7.91065	1.34838	0.0448356
>sp|P05160|F13B_HUMAN Coagulation factor XIII B chain OS=Homo sapiens GN=F13B PE=1 SV=3	BP00176:Blood clotting	P05160	F13B_HUMAN	F13B_HUMAN Coagulation factor XIII B chain OS=Homo sapiens GN=F13B PE=1 SV=3	46	-8.18235	-13.2455	-1.35914	2.2757	-0.650982	5.49464	-1.94452	7.2313	1.17037	6.43917	7.91065	1.34838	0.0448356
>sp|P05556|ITB1_HUMAN Integrin beta-1 OS=Homo sapiens GN=ITGB1 PE=1 SV=2	BP00176:Blood clotting	P05556	ITB1_HUMAN	ITB1_HUMAN Integrin beta-1 OS=Homo sapiens GN=ITGB1 PE=1 SV=2	46	-8.18235	-13.2455	-1.35914	2.2757	-0.650982	5.49464	-1.94452	7.2313	1.17037	6.43917	7.91065	1.34838	0.0448356
>sp|P07204|TRBM_HUMAN Thrombomodulin OS=Homo sapiens GN=THBD PE=1 SV=2	BP00176:Blood clotting	P07204	TRBM_HUMAN	TRBM_HUMAN Thrombomodulin OS=Homo sapiens GN=THBD PE=1 SV=2	46	-8.18235	-13.2455	-1.35914	2.2757	-0.650982	5.49464	-1.94452	7.2313	1.17037	6.43917	7.91065	1.34838	0.0448356
>sp|P07996|TSP1_HUMAN Thrombospondin-1 OS=Homo sapiens GN=THBS1 PE=1 SV=2	BP00176:Blood clotting	P07996	TSP1_HUMAN	TSP1_HUMAN Thrombospondin-1 OS=Homo sapiens GN=THBS1 PE=1 SV=2	46	-8.18235	-13.2455	-1.35914	2.2757	-0.650982	5.49464	-1.94452	7.2313	1.17037	6.43917	7.91065	1.34838	0.0448356
>sp|P08519|APOA_HUMAN Apolipoprotein(a) OS=Homo sapiens GN=LPA PE=1 SV=1	BP00176:Blood clotting	P08519	APOA_HUMAN	APOA_HUMAN Apolipoprotein(a) OS=Homo sapiens GN=LPA PE=1 SV=1	46	-8.18235	-13.2455	-1.35914	2.2757	-0.650982	5.49464	-1.94452	7.2313	1.17037	6.43917	7.91065	1.34838	0.0448356
>sp|P10646|TFPI1_HUMAN Tissue factor pathway inhibitor OS=Homo sapiens GN=TFPI PE=1 SV=1	BP00176:Blood clotting	P10646	TFPI1_HUMAN	TFPI1_HUMAN Tissue factor pathway inhibitor OS=Homo sapiens GN=TFPI PE=1 SV=1	46	-8.18235	-13.2455	-1.35914	2.2757	-0.650982	5.49464	-1.94452	7.2313	1.17037	6.43917	7.91065	1.34838	0.0448356
>sp|P10720|PF4V_HUMAN Platelet factor 4 variant OS=Homo sapiens GN=PF4V1 PE=1 SV=1	BP00176:Blood clotting	P10720	PF4V_HUMAN	PF4V_HUMAN Platelet factor 4 variant OS=Homo sapiens GN=PF4V1 PE=1 SV=1	46	-8.18235	-13.2455	-1.35914	2.2757	-0.650982	5.49464	-1.94452	7.2313	1.17037	6.43917	7.91065	1.34838	0.0448356
>sp|P12259|FA5_HUMAN Coagulation factor V OS=Homo sapiens GN=F5 PE=1 SV=4	BP00176:Blood clotting	P12259	FA5_HUMAN	FA5_HUMAN Coagulation factor V OS=Homo sapiens GN=F5 PE=1 SV=4	46	-8.18235	-13.2455	-1.35914	2.2757	-0.650982	5.49464	-1.94452	7.2313	1.17037	6.43917	7.91065	1.34838	0.0448356
>sp|P18084|ITB5_HUMAN Integrin beta-5 OS=Homo sapiens GN=ITGB5 PE=1 SV=1	BP00176:Blood clotting	P18084	ITB5_HUMAN	ITB5_HUMAN Integrin beta-5 OS=Homo sapiens GN=ITGB5 PE=1 SV=1	46	-8.18235	-13.2455	-1.35914	2.2757	-0.650982	5.49464	-1.94452	7.2313	1.17037	6.43917	7.91065	1.34838	0.0448356
>sp|P21926|CD9_HUMAN CD9 antigen OS=Homo sapiens GN=CD9 PE=1 SV=4	BP00176:Blood clotting	P21926	CD9_HUMAN	CD9_HUMAN CD9 antigen OS=Homo sapiens GN=CD9 PE=1 SV=4	46	-8.18235	-13.2455	-1.35914	2.2757	-0.650982	5.49464	-1.94452	7.2313	1.17037	6.43917	7.91065	1.34838	0.0448356
>sp|P24557|THAS_HUMAN Thromboxane-A synthase OS=Homo sapiens GN=TBXAS1 PE=1 SV=3	BP00176:Blood clotting	P24557	THAS_HUMAN	THAS_HUMAN Thromboxane-A synthase OS=Homo sapiens GN=TBXAS1 PE=1 SV=3	46	-8.18235	-13.2455	-1.35914	2.2757	-0.650982	5.49464	-1.94452	7.2313	1.17037	6.43917	7.91065	1.34838	0.0448356
>sp|P26927|HGFL_HUMAN Hepatocyte growth factor-like protein OS=Homo sapiens GN=MST1 PE=1 SV=2	BP00176:Blood clotting	P26927	HGFL_HUMAN	HGFL_HUMAN Hepatocyte growth factor-like protein OS=Homo sapiens GN=MST1 PE=1 SV=2	46	-8.18235	-13.2455	-1.35914	2.2757	-0.650982	5.49464	-1.94452	7.2313	1.17037	6.43917	7.91065	1.34838	0.0448356
>sp|P35442|TSP2_HUMAN Thrombospondin-2 OS=Homo sapiens GN=THBS2 PE=1 SV=2	BP00176:Blood clotting	P35442	TSP2_HUMAN	TSP2_HUMAN Thrombospondin-2 OS=Homo sapiens GN=THBS2 PE=1 SV=2	46	-8.18235	-13.2455	-1.35914	2.2757	-0.650982	5.49464	-1.94452	7.2313	1.17037	6.43917	7.91065	1.34838	0.0448356
>sp|P38435|VKGC_HUMAN Vitamin K-dependent gamma-carboxylase OS=Homo sapiens GN=GGCX PE=1 SV=2	BP00176:Blood clotting	P38435	VKGC_HUMAN	VKGC_HUMAN Vitamin K-dependent gamma-carboxylase OS=Homo sapiens GN=GGCX PE=1 SV=2	46	-8.18235	-13.2455	-1.35914	2.2757	-0.650982	5.49464	-1.94452	7.2313	1.17037	6.43917	7.91065	1.34838	0.0448356
>sp|P48307|TFPI2_HUMAN Tissue factor pathway inhibitor 2 OS=Homo sapiens GN=TFPI2 PE=1 SV=1	BP00176:Blood clotting	P48307	TFPI2_HUMAN	TFPI2_HUMAN Tissue factor pathway inhibitor 2 OS=Homo sapiens GN=TFPI2 PE=1 SV=1	46	-8.18235	-13.2455	-1.35914	2.2757	-0.650982	5.49464	-1.94452	7.2313	1.17037	6.43917	7.91065	1.34838	0.0448356
>sp|P49747|COMP_HUMAN Cartilage oligomeric matrix protein OS=Homo sapiens GN=COMP PE=1 SV=2	BP00176:Blood clotting	P49747	COMP_HUMAN	COMP_HUMAN Cartilage oligomeric matrix protein OS=Homo sapiens GN=COMP PE=1 SV=2	46	-8.18235	-13.2455	-1.35914	2.2757	-0.650982	5.49464	-1.94452	7.2313	1.17037	6.43917	7.91065	1.34838	0.0448356
>sp|Q03405|UPAR_HUMAN Urokinase plasminogen activator surface receptor OS=Homo sapiens GN=PLAUR PE=1 SV=1	BP00176:Blood clotting	Q03405	UPAR_HUMAN	UPAR_HUMAN Urokinase plasminogen activator surface receptor OS=Homo sapiens GN=PLAUR PE=1 SV=1	46	-8.18235	-13.2455	-1.35914	2.2757	-0.650982	5.49464	-1.94452	7.2313	1.17037	6.43917	7.91065	1.34838	0.0448356
>sp|Q04756|HGFA_HUMAN Hepatocyte growth factor activator OS=Homo sapiens GN=HGFAC PE=1 SV=1	BP00176:Blood clotting	Q04756	HGFA_HUMAN	HGFA_HUMAN Hepatocyte growth factor activator OS=Homo sapiens GN=HGFAC PE=1 SV=1	46	-8.18235	-13.2455	-1.35914	2.2757	-0.650982	5.49464	-1.94452	7.2313	1.17037	6.43917	7.91065	1.34838	0.0448356
>sp|Q14392|LRC32_HUMAN Leucine-rich repeat-containing protein 32 OS=Homo sapiens GN=LRRC32 PE=1 SV=1	BP00176:Blood clotting	Q14392	LRC32_HUMAN	LRC32_HUMAN Leucine-rich repeat-containing protein 32 OS=Homo sapiens GN=LRRC32 PE=1 SV=1	46	-8.18235	-13.2455	-1.35914	2.2757	-0.650982	5.49464	-1.94452	7.2313	1.17037	6.43917	7.91065	1.34838	0.0448356
>sp|Q8NI22|MCFD2_HUMAN Multiple coagulation factor deficiency protein 2 OS=Homo sapiens GN=MCFD2 PE=1 SV=1	BP00176:Blood clotting	Q8NI22	MCFD2_HUMAN	MCFD2_HUMAN Multiple coagulation factor deficiency protein 2 OS=Homo sapiens GN=MCFD2 PE=1 SV=1	46	-8.18235	-13.2455	-1.35914	2.2757	-0.650982	5.49464	-1.94452	7.2313	1.17037	6.43917	7.91065	1.34838	0.0448356
>sp|Q9NRQ2|PLS4_HUMAN Phospholipid scramblase 4 OS=Homo sapiens GN=PLSCR4 PE=1 SV=2	BP00176:Blood clotting	Q9NRQ2	PLS4_HUMAN	PLS4_HUMAN Phospholipid scramblase 4 OS=Homo sapiens GN=PLSCR4 PE=1 SV=2	46	-8.18235	-13.2455	-1.35914	2.2757	-0.650982	5.49464	-1.94452	7.2313	1.17037	6.43917	7.91065	1.34838	0.0448356
>sp|Q9NRY6|PLS3_HUMAN Phospholipid scramblase 3 OS=Homo sapiens GN=PLSCR3 PE=1 SV=2	BP00176:Blood clotting	Q9NRY6	PLS3_HUMAN	PLS3_HUMAN Phospholipid scramblase 3 OS=Homo sapiens GN=PLSCR3 PE=1 SV=2	46	-8.18235	-13.2455	-1.35914	2.2757	-0.650982	5.49464	-1.94452	7.2313	1.17037	6.43917	7.91065	1.34838	0.0448356
>sp|Q9UNN8|EPCR_HUMAN Endothelial protein C receptor OS=Homo sapiens GN=PROCR PE=1 SV=1	BP00176:Blood clotting	Q9UNN8	EPCR_HUMAN	EPCR_HUMAN Endothelial protein C receptor OS=Homo sapiens GN=PROCR PE=1 SV=1	46	-8.18235	-13.2455	-1.35914	2.2757	-0.650982	5.49464	-1.94452	7.2313	1.17037	6.43917	7.91065	1.34838	0.0448356
>sp|Q9Y646|CBPQ_HUMAN Carboxypeptidase Q OS=Homo sapiens GN=CPQ PE=1 SV=1	BP00176:Blood clotting	Q9Y646	CBPQ_HUMAN	CBPQ_HUMAN Carboxypeptidase Q OS=Homo sapiens GN=CPQ PE=1 SV=1	46	-8.18235	-13.2455	-1.35914	2.2757	-0.650982	5.49464	-1.94452	7.2313	1.17037	6.43917	7.91065	1.34838	0.0448356
>sp|P00747|PLMN_HUMAN Plasminogen OS=Homo sapiens GN=PLG PE=1 SV=2	803390:serpin peptidase inhibitor, clade F (alpha-2 antiplasmin, pigment epithelium derived factor), member 2	P00747	PLMN_HUMAN	PLMN_HUMAN Plasminogen OS=Homo sapiens GN=PLG PE=1 SV=2	1	-5.60285	-3.68832	-9.34148	-3.06126	-0.977267	10.0263	-3.76686	5.59913	-0.52142	5.25948	7.85357	1.62652	0.0236309
>sp|Q7Z4S6|KI21A_HUMAN Kinesin-like protein KIF21A OS=Homo sapiens GN=KIF21A PE=1 SV=2	PTHR16012:SF173~KINESIN HEAVY CHAIN_KIF21	Q7Z4S6	KI21A_HUMAN	KI21A_HUMAN Kinesin-like protein KIF21A OS=Homo sapiens GN=KIF21A PE=1 SV=2	1	-0.188728	-13.3607	-10.7482	0.324431	-2.28053	2.07331	-0.317073	8.78165	0.159361	2.13807	7.81782	1.35536	0.0441201
>sp|Q7Z4S6|KI21A_HUMAN Kinesin-like protein KIF21A OS=Homo sapiens GN=KIF21A PE=1 SV=2	PTHR16012:SF197~KINESIN HEAVY CHAIN_KINESIN FAMILY MEMBER 21 (KINESIN-LIKE PROTEIN KIF6)	Q7Z4S6	KI21A_HUMAN	KI21A_HUMAN Kinesin-like protein KIF21A OS=Homo sapiens GN=KIF21A PE=1 SV=2	1	-0.188728	-13.3607	-10.7482	0.324431	-2.28053	2.07331	-0.317073	8.78165	0.159361	2.13807	7.81782	1.35536	0.0441201
>sp|P00740|FA9_HUMAN Coagulation factor IX OS=Homo sapiens GN=F9 PE=1 SV=2	823833:coagulation factor III (thromboplastin, tissue factor)	P00740	FA9_HUMAN	FA9_HUMAN Coagulation factor IX OS=Homo sapiens GN=F9 PE=1 SV=2	3	-7.07603	-5.28695	-8.73563	-1.32786	-0.138637	4.76618	-0.247156	3.28565	5.77765	2.73897	7.77728	2.40583	0.00392801
>sp|P00742|FA10_HUMAN Coagulation factor X OS=Homo sapiens GN=F10 PE=1 SV=2	823833:coagulation factor III (thromboplastin, tissue factor)	P00742	FA10_HUMAN	FA10_HUMAN Coagulation factor X OS=Homo sapiens GN=F10 PE=1 SV=2	3	-7.07603	-5.28695	-8.73563	-1.32786	-0.138637	4.76618	-0.247156	3.28565	5.77765	2.73897	7.77728	2.40583	0.00392801
>sp|P10646|TFPI1_HUMAN Tissue factor pathway inhibitor OS=Homo sapiens GN=TFPI PE=1 SV=1	823833:coagulation factor III (thromboplastin, tissue factor)	P10646	TFPI1_HUMAN	TFPI1_HUMAN Tissue factor pathway inhibitor OS=Homo sapiens GN=TFPI PE=1 SV=1	3	-7.07603	-5.28695	-8.73563	-1.32786	-0.138637	4.76618	-0.247156	3.28565	5.77765	2.73897	7.77728	2.40583	0.00392801
>sp|O95399|UTS2_HUMAN Urotensin-2 OS=Homo sapiens GN=UTS2 PE=1 SV=1	BP00209:Blood circulation and gas exchange	O95399	UTS2_HUMAN	UTS2_HUMAN Urotensin-2 OS=Homo sapiens GN=UTS2 PE=1 SV=1	23	-19.2858	-1.16298	-20.964	5.26752	-4.39303	1.60196	-4.83989	0.841527	1.19567	-0.610611	7.74539	0.742148	0.181072
>sp|P00738|HPT_HUMAN Haptoglobin OS=Homo sapiens GN=HP PE=1 SV=1	BP00209:Blood circulation and gas exchange	P00738	HPT_HUMAN	HPT_HUMAN Haptoglobin OS=Homo sapiens GN=HP PE=1 SV=1	23	-19.2858	-1.16298	-20.964	5.26752	-4.39303	1.60196	-4.83989	0.841527	1.19567	-0.610611	7.74539	0.742148	0.181072
>sp|P00747|PLMN_HUMAN Plasminogen OS=Homo sapiens GN=PLG PE=1 SV=2	BP00209:Blood circulation and gas exchange	P00747	PLMN_HUMAN	PLMN_HUMAN Plasminogen OS=Homo sapiens GN=PLG PE=1 SV=2	23	-19.2858	-1.16298	-20.964	5.26752	-4.39303	1.60196	-4.83989	0.841527	1.19567	-0.610611	7.74539	0.742148	0.181072
>sp|P01042|KNG1_HUMAN Kininogen-1 OS=Homo sapiens GN=KNG1 PE=1 SV=2	BP00209:Blood circulation and gas exchange	P01042	KNG1_HUMAN	KNG1_HUMAN Kininogen-1 OS=Homo sapiens GN=KNG1 PE=1 SV=2	23	-19.2858	-1.16298	-20.964	5.26752	-4.39303	1.60196	-4.83989	0.841527	1.19567	-0.610611	7.74539	0.742148	0.181072
>sp|P02008|HBAZ_HUMAN Hemoglobin subunit zeta OS=Homo sapiens GN=HBZ PE=1 SV=2	BP00209:Blood circulation and gas exchange	P02008	HBAZ_HUMAN	HBAZ_HUMAN Hemoglobin subunit zeta OS=Homo sapiens GN=HBZ PE=1 SV=2	23	-19.2858	-1.16298	-20.964	5.26752	-4.39303	1.60196	-4.83989	0.841527	1.19567	-0.610611	7.74539	0.742148	0.181072
>sp|P02042|HBD_HUMAN Hemoglobin subunit delta OS=Homo sapiens GN=HBD PE=1 SV=2	BP00209:Blood circulation and gas exchange	P02042	HBD_HUMAN	HBD_HUMAN Hemoglobin subunit delta OS=Homo sapiens GN=HBD PE=1 SV=2	23	-19.2858	-1.16298	-20.964	5.26752	-4.39303	1.60196	-4.83989	0.841527	1.19567	-0.610611	7.74539	0.742148	0.181072
>sp|P02100|HBE_HUMAN Hemoglobin subunit epsilon OS=Homo sapiens GN=HBE1 PE=1 SV=2	BP00209:Blood circulation and gas exchange	P02100	HBE_HUMAN	HBE_HUMAN Hemoglobin subunit epsilon OS=Homo sapiens GN=HBE1 PE=1 SV=2	23	-19.2858	-1.16298	-20.964	5.26752	-4.39303	1.60196	-4.83989	0.841527	1.19567	-0.610611	7.74539	0.742148	0.181072
>sp|P02671|FIBA_HUMAN Fibrinogen alpha chain OS=Homo sapiens GN=FGA PE=1 SV=2	BP00209:Blood circulation and gas exchange	P02671	FIBA_HUMAN	FIBA_HUMAN Fibrinogen alpha chain OS=Homo sapiens GN=FGA PE=1 SV=2	23	-19.2858	-1.16298	-20.964	5.26752	-4.39303	1.60196	-4.83989	0.841527	1.19567	-0.610611	7.74539	0.742148	0.181072
>sp|P02675|FIBB_HUMAN Fibrinogen beta chain OS=Homo sapiens GN=FGB PE=1 SV=2	BP00209:Blood circulation and gas exchange	P02675	FIBB_HUMAN	FIBB_HUMAN Fibrinogen beta chain OS=Homo sapiens GN=FGB PE=1 SV=2	23	-19.2858	-1.16298	-20.964	5.26752	-4.39303	1.60196	-4.83989	0.841527	1.19567	-0.610611	7.74539	0.742148	0.181072
>sp|P02679|FIBG_HUMAN Fibrinogen gamma chain OS=Homo sapiens GN=FGG PE=1 SV=3	BP00209:Blood circulation and gas exchange	P02679	FIBG_HUMAN	FIBG_HUMAN Fibrinogen gamma chain OS=Homo sapiens GN=FGG PE=1 SV=3	23	-19.2858	-1.16298	-20.964	5.26752	-4.39303	1.60196	-4.83989	0.841527	1.19567	-0.610611	7.74539	0.742148	0.181072
>sp|P05305|EDN1_HUMAN Endothelin-1 OS=Homo sapiens GN=EDN1 PE=1 SV=1	BP00209:Blood circulation and gas exchange	P05305	EDN1_HUMAN	EDN1_HUMAN Endothelin-1 OS=Homo sapiens GN=EDN1 PE=1 SV=1	23	-19.2858	-1.16298	-20.964	5.26752	-4.39303	1.60196	-4.83989	0.841527	1.19567	-0.610611	7.74539	0.742148	0.181072
>sp|P06727|APOA4_HUMAN Apolipoprotein A-IV OS=Homo sapiens GN=APOA4 PE=1 SV=3	BP00209:Blood circulation and gas exchange	P06727	APOA4_HUMAN	APOA4_HUMAN Apolipoprotein A-IV OS=Homo sapiens GN=APOA4 PE=1 SV=3	23	-19.2858	-1.16298	-20.964	5.26752	-4.39303	1.60196	-4.83989	0.841527	1.19567	-0.610611	7.74539	0.742148	0.181072
>sp|P08519|APOA_HUMAN Apolipoprotein(a) OS=Homo sapiens GN=LPA PE=1 SV=1	BP00209:Blood circulation and gas exchange	P08519	APOA_HUMAN	APOA_HUMAN Apolipoprotein(a) OS=Homo sapiens GN=LPA PE=1 SV=1	23	-19.2858	-1.16298	-20.964	5.26752	-4.39303	1.60196	-4.83989	0.841527	1.19567	-0.610611	7.74539	0.742148	0.181072
>sp|P24530|EDNRB_HUMAN Endothelin B receptor OS=Homo sapiens GN=EDNRB PE=1 SV=1	BP00209:Blood circulation and gas exchange	P24530	EDNRB_HUMAN	EDNRB_HUMAN Endothelin B receptor OS=Homo sapiens GN=EDNRB PE=1 SV=1	23	-19.2858	-1.16298	-20.964	5.26752	-4.39303	1.60196	-4.83989	0.841527	1.19567	-0.610611	7.74539	0.742148	0.181072
>sp|P24557|THAS_HUMAN Thromboxane-A synthase OS=Homo sapiens GN=TBXAS1 PE=1 SV=3	BP00209:Blood circulation and gas exchange	P24557	THAS_HUMAN	THAS_HUMAN Thromboxane-A synthase OS=Homo sapiens GN=TBXAS1 PE=1 SV=3	23	-19.2858	-1.16298	-20.964	5.26752	-4.39303	1.60196	-4.83989	0.841527	1.19567	-0.610611	7.74539	0.742148	0.181072
>sp|P42892|ECE1_HUMAN Endothelin-converting enzyme 1 OS=Homo sapiens GN=ECE1 PE=1 SV=2	BP00209:Blood circulation and gas exchange	P42892	ECE1_HUMAN	ECE1_HUMAN Endothelin-converting enzyme 1 OS=Homo sapiens GN=ECE1 PE=1 SV=2	23	-19.2858	-1.16298	-20.964	5.26752	-4.39303	1.60196	-4.83989	0.841527	1.19567	-0.610611	7.74539	0.742148	0.181072
>sp|P69891|HBG1_HUMAN Hemoglobin subunit gamma-1 OS=Homo sapiens GN=HBG1 PE=1 SV=2	BP00209:Blood circulation and gas exchange	P69891	HBG1_HUMAN	HBG1_HUMAN Hemoglobin subunit gamma-1 OS=Homo sapiens GN=HBG1 PE=1 SV=2	23	-19.2858	-1.16298	-20.964	5.26752	-4.39303	1.60196	-4.83989	0.841527	1.19567	-0.610611	7.74539	0.742148	0.181072
>sp|P69905|HBA_HUMAN Hemoglobin subunit alpha OS=Homo sapiens GN=HBA1 PE=1 SV=2	BP00209:Blood circulation and gas exchange	P69905	HBA_HUMAN	HBA_HUMAN Hemoglobin subunit alpha OS=Homo sapiens GN=HBA1 PE=1 SV=2	23	-19.2858	-1.16298	-20.964	5.26752	-4.39303	1.60196	-4.83989	0.841527	1.19567	-0.610611	7.74539	0.742148	0.181072
>sp|Q16647|PTGIS_HUMAN Prostacyclin synthase OS=Homo sapiens GN=PTGIS PE=1 SV=1	BP00209:Blood circulation and gas exchange	Q16647	PTGIS_HUMAN	PTGIS_HUMAN Prostacyclin synthase OS=Homo sapiens GN=PTGIS PE=1 SV=1	23	-19.2858	-1.16298	-20.964	5.26752	-4.39303	1.60196	-4.83989	0.841527	1.19567	-0.610611	7.74539	0.742148	0.181072
>sp|Q6Q788|APOA5_HUMAN Apolipoprotein A-V OS=Homo sapiens GN=APOA5 PE=1 SV=1	BP00209:Blood circulation and gas exchange	Q6Q788	APOA5_HUMAN	APOA5_HUMAN Apolipoprotein A-V OS=Homo sapiens GN=APOA5 PE=1 SV=1	23	-19.2858	-1.16298	-20.964	5.26752	-4.39303	1.60196	-4.83989	0.841527	1.19567	-0.610611	7.74539	0.742148	0.181072
>sp|Q99571|P2RX4_HUMAN P2X purinoceptor 4 OS=Homo sapiens GN=P2RX4 PE=1 SV=2	BP00209:Blood circulation and gas exchange	Q99571	P2RX4_HUMAN	P2RX4_HUMAN P2X purinoceptor 4 OS=Homo sapiens GN=P2RX4 PE=1 SV=2	23	-19.2858	-1.16298	-20.964	5.26752	-4.39303	1.60196	-4.83989	0.841527	1.19567	-0.610611	7.74539	0.742148	0.181072
>sp|Q9BYP7|WNK3_HUMAN Serine/threonine-protein kinase WNK3 OS=Homo sapiens GN=WNK3 PE=1 SV=3	BP00209:Blood circulation and gas exchange	Q9BYP7	WNK3_HUMAN	WNK3_HUMAN Serine/threonine-protein kinase WNK3 OS=Homo sapiens GN=WNK3 PE=1 SV=3	23	-19.2858	-1.16298	-20.964	5.26752	-4.39303	1.60196	-4.83989	0.841527	1.19567	-0.610611	7.74539	0.742148	0.181072
>sp|Q9H4A3|WNK1_HUMAN Serine/threonine-protein kinase WNK1 OS=Homo sapiens GN=WNK1 PE=1 SV=2	BP00209:Blood circulation and gas exchange	Q9H4A3	WNK1_HUMAN	WNK1_HUMAN Serine/threonine-protein kinase WNK1 OS=Homo sapiens GN=WNK1 PE=1 SV=2	23	-19.2858	-1.16298	-20.964	5.26752	-4.39303	1.60196	-4.83989	0.841527	1.19567	-0.610611	7.74539	0.742148	0.181072
>sp|P00736|C1R_HUMAN Complement C1r subcomponent OS=Homo sapiens GN=C1R PE=1 SV=2	PTHR19355:SF44~SERINE PROTEASE-RELATED_COMPLEMENT COMPONENT 1	P00736	C1R_HUMAN	C1R_HUMAN Complement C1r subcomponent OS=Homo sapiens GN=C1R PE=1 SV=2	2	-5.30657	-14.2086	-6.80325	3.77424	0.841004	8.98989	-2.54826	3.52711	4.52046	1.57082	7.55264	1.13634	0.0730565
>sp|P09871|C1S_HUMAN Complement C1s subcomponent OS=Homo sapiens GN=C1S PE=1 SV=1	PTHR19355:SF44~SERINE PROTEASE-RELATED_COMPLEMENT COMPONENT 1	P09871	C1S_HUMAN	C1S_HUMAN Complement C1s subcomponent OS=Homo sapiens GN=C1S PE=1 SV=1	2	-5.30657	-14.2086	-6.80325	3.77424	0.841004	8.98989	-2.54826	3.52711	4.52046	1.57082	7.55264	1.13634	0.0730565
>sp|P02647|APOA1_HUMAN Apolipoprotein A-I OS=Homo sapiens GN=APOA1 PE=1 SV=1	813499:cubilin (intrinsic factor-cobalamin receptor)	P02647	APOA1_HUMAN	APOA1_HUMAN Apolipoprotein A-I OS=Homo sapiens GN=APOA1 PE=1 SV=1	3	-3.02747	-14.0663	-18.2558	4.46179	4.15011	11.5224	-6.05166	18.1186	-5.99815	-6.90076	7.48562	0.496129	0.319059
>sp|P02774|VTDB_HUMAN Vitamin D-binding protein OS=Homo sapiens GN=GC PE=1 SV=1	813499:cubilin (intrinsic factor-cobalamin receptor)	P02774	VTDB_HUMAN	VTDB_HUMAN Vitamin D-binding protein OS=Homo sapiens GN=GC PE=1 SV=1	3	-3.02747	-14.0663	-18.2558	4.46179	4.15011	11.5224	-6.05166	18.1186	-5.99815	-6.90076	7.48562	0.496129	0.319059
>sp|P98164|LRP2_HUMAN Low-density lipoprotein receptor-related protein 2 OS=Homo sapiens GN=LRP2 PE=1 SV=3	813499:cubilin (intrinsic factor-cobalamin receptor)	P98164	LRP2_HUMAN	LRP2_HUMAN Low-density lipoprotein receptor-related protein 2 OS=Homo sapiens GN=LRP2 PE=1 SV=3	3	-3.02747	-14.0663	-18.2558	4.46179	4.15011	11.5224	-6.05166	18.1186	-5.99815	-6.90076	7.48562	0.496129	0.319059
>sp|P02760|AMBP_HUMAN Protein AMBP OS=Homo sapiens GN=AMBP PE=1 SV=1	PTHR10083:SF18~SERINE-TYPE PROTEASE INHIBITOR-RELATED_ALPHA-1-MICROGLOBULIN/BIKUNIN	P02760	AMBP_HUMAN	AMBP_HUMAN Protein AMBP OS=Homo sapiens GN=AMBP PE=1 SV=1	1	-4.40774	-8.84858	-8.38305	2.6079	-2.71687	7.06581	2.54224	6.79048	0.873624	-1.88965	7.42617	1.59319	0.0255161
>sp|P00747|PLMN_HUMAN Plasminogen OS=Homo sapiens GN=PLG PE=1 SV=2	799381:histidine-rich glycoprotein	P00747	PLMN_HUMAN	PLMN_HUMAN Plasminogen OS=Homo sapiens GN=PLG PE=1 SV=2	3	-5.57236	-3.60955	-9.30583	-1.66379	-1.17517	9.70016	-3.83353	6.09988	-0.978266	4.30699	7.32439	1.4791	0.0331818
>sp|P00749|UROK_HUMAN Urokinase-type plasminogen activator OS=Homo sapiens GN=PLAU PE=1 SV=2	799381:histidine-rich glycoprotein	P00749	UROK_HUMAN	UROK_HUMAN Urokinase-type plasminogen activator OS=Homo sapiens GN=PLAU PE=1 SV=2	3	-5.57236	-3.60955	-9.30583	-1.66379	-1.17517	9.70016	-3.83353	6.09988	-0.978266	4.30699	7.32439	1.4791	0.0331818
>sp|Q03405|UPAR_HUMAN Urokinase plasminogen activator surface receptor OS=Homo sapiens GN=PLAUR PE=1 SV=1	799381:histidine-rich glycoprotein	Q03405	UPAR_HUMAN	UPAR_HUMAN Urokinase plasminogen activator surface receptor OS=Homo sapiens GN=PLAUR PE=1 SV=1	3	-5.57236	-3.60955	-9.30583	-1.66379	-1.17517	9.70016	-3.83353	6.09988	-0.978266	4.30699	7.32439	1.4791	0.0331818
>sp|P05156|CFAI_HUMAN Complement factor I OS=Homo sapiens GN=CFI PE=1 SV=2	PTHR19355:SF49~SERINE PROTEASE-RELATED_COMPLEMENT FACTOR I	P05156	CFAI_HUMAN	CFAI_HUMAN Complement factor I OS=Homo sapiens GN=CFI PE=1 SV=2	1	-3.77215	-7.30858	-6.97745	0.614332	-3.02605	7.11671	0.315223	4.7853	-0.16497	3.44162	7.19276	2.15989	0.00692005
>sp|P02008|HBAZ_HUMAN Hemoglobin subunit zeta OS=Homo sapiens GN=HBZ PE=1 SV=2	PTHR11442:SF11~HEMOGLOBIN-RELATED_HEMOGLOBIN ZETA CHAIN	P02008	HBAZ_HUMAN	HBAZ_HUMAN Hemoglobin subunit zeta OS=Homo sapiens GN=HBZ PE=1 SV=2	1	-2.13801	-7.67795	-7.22288	-4.44591	-1.00176	2.07255	-3.76882	-1.05572	6.85276	9.32219	7.18189	1.49907	0.0316903
>sp|P00747|PLMN_HUMAN Plasminogen OS=Homo sapiens GN=PLG PE=1 SV=2	778245:platelet derived growth factor D	P00747	PLMN_HUMAN	PLMN_HUMAN Plasminogen OS=Homo sapiens GN=PLG PE=1 SV=2	2	-5.60285	-3.68832	-9.34148	-2.0372	-0.575852	10.0263	-5.42384	5.59913	-0.983475	5.25948	7.14467	1.29102	0.0511654
>sp|P00750|TPA_HUMAN Tissue-type plasminogen activator OS=Homo sapiens GN=PLAT PE=1 SV=1	778245:platelet derived growth factor D	P00750	TPA_HUMAN	TPA_HUMAN Tissue-type plasminogen activator OS=Homo sapiens GN=PLAT PE=1 SV=1	2	-5.60285	-3.68832	-9.34148	-2.0372	-0.575852	10.0263	-5.42384	5.59913	-0.983475	5.25948	7.14467	1.29102	0.0511654
>sp|P00451|FA8_HUMAN Coagulation factor VIII OS=Homo sapiens GN=F8 PE=1 SV=1	P00011:Blood coagulation	P00451	FA8_HUMAN	FA8_HUMAN Coagulation factor VIII OS=Homo sapiens GN=F8 PE=1 SV=1	38	-9.09484	-13.619	-3.91342	3.29726	-0.857263	10.2099	-6.94922	10.5253	-0.181991	-2.25498	7.10726	0.796262	0.159859
>sp|P00488|F13A_HUMAN Coagulation factor XIII A chain OS=Homo sapiens GN=F13A1 PE=1 SV=4	P00011:Blood coagulation	P00488	F13A_HUMAN	F13A_HUMAN Coagulation factor XIII A chain OS=Homo sapiens GN=F13A1 PE=1 SV=4	38	-9.09484	-13.619	-3.91342	3.29726	-0.857263	10.2099	-6.94922	10.5253	-0.181991	-2.25498	7.10726	0.796262	0.159859
>sp|P00734|THRB_HUMAN Prothrombin OS=Homo sapiens GN=F2 PE=1 SV=2	P00011:Blood coagulation	P00734	THRB_HUMAN	THRB_HUMAN Prothrombin OS=Homo sapiens GN=F2 PE=1 SV=2	38	-9.09484	-13.619	-3.91342	3.29726	-0.857263	10.2099	-6.94922	10.5253	-0.181991	-2.25498	7.10726	0.796262	0.159859
>sp|P00740|FA9_HUMAN Coagulation factor IX OS=Homo sapiens GN=F9 PE=1 SV=2	P00011:Blood coagulation	P00740	FA9_HUMAN	FA9_HUMAN Coagulation factor IX OS=Homo sapiens GN=F9 PE=1 SV=2	38	-9.09484	-13.619	-3.91342	3.29726	-0.857263	10.2099	-6.94922	10.5253	-0.181991	-2.25498	7.10726	0.796262	0.159859
>sp|P00742|FA10_HUMAN Coagulation factor X OS=Homo sapiens GN=F10 PE=1 SV=2	P00011:Blood coagulation	P00742	FA10_HUMAN	FA10_HUMAN Coagulation factor X OS=Homo sapiens GN=F10 PE=1 SV=2	38	-9.09484	-13.619	-3.91342	3.29726	-0.857263	10.2099	-6.94922	10.5253	-0.181991	-2.25498	7.10726	0.796262	0.159859
>sp|P00747|PLMN_HUMAN Plasminogen OS=Homo sapiens GN=PLG PE=1 SV=2	P00011:Blood coagulation	P00747	PLMN_HUMAN	PLMN_HUMAN Plasminogen OS=Homo sapiens GN=PLG PE=1 SV=2	38	-9.09484	-13.619	-3.91342	3.29726	-0.857263	10.2099	-6.94922	10.5253	-0.181991	-2.25498	7.10726	0.796262	0.159859
>sp|P00748|FA12_HUMAN Coagulation factor XII OS=Homo sapiens GN=F12 PE=1 SV=3	P00011:Blood coagulation	P00748	FA12_HUMAN	FA12_HUMAN Coagulation factor XII OS=Homo sapiens GN=F12 PE=1 SV=3	38	-9.09484	-13.619	-3.91342	3.29726	-0.857263	10.2099	-6.94922	10.5253	-0.181991	-2.25498	7.10726	0.796262	0.159859
>sp|P00749|UROK_HUMAN Urokinase-type plasminogen activator OS=Homo sapiens GN=PLAU PE=1 SV=2	P00011:Blood coagulation	P00749	UROK_HUMAN	UROK_HUMAN Urokinase-type plasminogen activator OS=Homo sapiens GN=PLAU PE=1 SV=2	38	-9.09484	-13.619	-3.91342	3.29726	-0.857263	10.2099	-6.94922	10.5253	-0.181991	-2.25498	7.10726	0.796262	0.159859
>sp|P00750|TPA_HUMAN Tissue-type plasminogen activator OS=Homo sapiens GN=PLAT PE=1 SV=1	P00011:Blood coagulation	P00750	TPA_HUMAN	TPA_HUMAN Tissue-type plasminogen activator OS=Homo sapiens GN=PLAT PE=1 SV=1	38	-9.09484	-13.619	-3.91342	3.29726	-0.857263	10.2099	-6.94922	10.5253	-0.181991	-2.25498	7.10726	0.796262	0.159859
>sp|P01008|ANT3_HUMAN Antithrombin-III OS=Homo sapiens GN=SERPINC1 PE=1 SV=1	P00011:Blood coagulation	P01008	ANT3_HUMAN	ANT3_HUMAN Antithrombin-III OS=Homo sapiens GN=SERPINC1 PE=1 SV=1	38	-9.09484	-13.619	-3.91342	3.29726	-0.857263	10.2099	-6.94922	10.5253	-0.181991	-2.25498	7.10726	0.796262	0.159859
>sp|P01009|A1AT_HUMAN Alpha-1-antitrypsin OS=Homo sapiens GN=SERPINA1 PE=1 SV=3	P00011:Blood coagulation	P01009	A1AT_HUMAN	A1AT_HUMAN Alpha-1-antitrypsin OS=Homo sapiens GN=SERPINA1 PE=1 SV=3	38	-9.09484	-13.619	-3.91342	3.29726	-0.857263	10.2099	-6.94922	10.5253	-0.181991	-2.25498	7.10726	0.796262	0.159859
>sp|P01023|A2MG_HUMAN Alpha-2-macroglobulin OS=Homo sapiens GN=A2M PE=1 SV=3	P00011:Blood coagulation	P01023	A2MG_HUMAN	A2MG_HUMAN Alpha-2-macroglobulin OS=Homo sapiens GN=A2M PE=1 SV=3	38	-9.09484	-13.619	-3.91342	3.29726	-0.857263	10.2099	-6.94922	10.5253	-0.181991	-2.25498	7.10726	0.796262	0.159859
>sp|P01042|KNG1_HUMAN Kininogen-1 OS=Homo sapiens GN=KNG1 PE=1 SV=2	P00011:Blood coagulation	P01042	KNG1_HUMAN	KNG1_HUMAN Kininogen-1 OS=Homo sapiens GN=KNG1 PE=1 SV=2	38	-9.09484	-13.619	-3.91342	3.29726	-0.857263	10.2099	-6.94922	10.5253	-0.181991	-2.25498	7.10726	0.796262	0.159859
>sp|P02671|FIBA_HUMAN Fibrinogen alpha chain OS=Homo sapiens GN=FGA PE=1 SV=2	P00011:Blood coagulation	P02671	FIBA_HUMAN	FIBA_HUMAN Fibrinogen alpha chain OS=Homo sapiens GN=FGA PE=1 SV=2	38	-9.09484	-13.619	-3.91342	3.29726	-0.857263	10.2099	-6.94922	10.5253	-0.181991	-2.25498	7.10726	0.796262	0.159859
>sp|P02675|FIBB_HUMAN Fibrinogen beta chain OS=Homo sapiens GN=FGB PE=1 SV=2	P00011:Blood coagulation	P02675	FIBB_HUMAN	FIBB_HUMAN Fibrinogen beta chain OS=Homo sapiens GN=FGB PE=1 SV=2	38	-9.09484	-13.619	-3.91342	3.29726	-0.857263	10.2099	-6.94922	10.5253	-0.181991	-2.25498	7.10726	0.796262	0.159859
>sp|P02679|FIBG_HUMAN Fibrinogen gamma chain OS=Homo sapiens GN=FGG PE=1 SV=3	P00011:Blood coagulation	P02679	FIBG_HUMAN	FIBG_HUMAN Fibrinogen gamma chain OS=Homo sapiens GN=FGG PE=1 SV=3	38	-9.09484	-13.619	-3.91342	3.29726	-0.857263	10.2099	-6.94922	10.5253	-0.181991	-2.25498	7.10726	0.796262	0.159859
>sp|P03952|KLKB1_HUMAN Plasma kallikrein OS=Homo sapiens GN=KLKB1 PE=1 SV=1	P00011:Blood coagulation	P03952	KLKB1_HUMAN	KLKB1_HUMAN Plasma kallikrein OS=Homo sapiens GN=KLKB1 PE=1 SV=1	38	-9.09484	-13.619	-3.91342	3.29726	-0.857263	10.2099	-6.94922	10.5253	-0.181991	-2.25498	7.10726	0.796262	0.159859
>sp|P04070|PROC_HUMAN Vitamin K-dependent protein C OS=Homo sapiens GN=PROC PE=1 SV=1	P00011:Blood coagulation	P04070	PROC_HUMAN	PROC_HUMAN Vitamin K-dependent protein C OS=Homo sapiens GN=PROC PE=1 SV=1	38	-9.09484	-13.619	-3.91342	3.29726	-0.857263	10.2099	-6.94922	10.5253	-0.181991	-2.25498	7.10726	0.796262	0.159859
>sp|P04275|VWF_HUMAN von Willebrand factor OS=Homo sapiens GN=VWF PE=1 SV=4	P00011:Blood coagulation	P04275	VWF_HUMAN	VWF_HUMAN von Willebrand factor OS=Homo sapiens GN=VWF PE=1 SV=4	38	-9.09484	-13.619	-3.91342	3.29726	-0.857263	10.2099	-6.94922	10.5253	-0.181991	-2.25498	7.10726	0.796262	0.159859
>sp|P05067|A4_HUMAN Amyloid beta A4 protein OS=Homo sapiens GN=APP PE=1 SV=3	P00011:Blood coagulation	P05067	A4_HUMAN	A4_HUMAN Amyloid beta A4 protein OS=Homo sapiens GN=APP PE=1 SV=3	38	-9.09484	-13.619	-3.91342	3.29726	-0.857263	10.2099	-6.94922	10.5253	-0.181991	-2.25498	7.10726	0.796262	0.159859
>sp|P05106|ITB3_HUMAN Integrin beta-3 OS=Homo sapiens GN=ITGB3 PE=1 SV=2	P00011:Blood coagulation	P05106	ITB3_HUMAN	ITB3_HUMAN Integrin beta-3 OS=Homo sapiens GN=ITGB3 PE=1 SV=2	38	-9.09484	-13.619	-3.91342	3.29726	-0.857263	10.2099	-6.94922	10.5253	-0.181991	-2.25498	7.10726	0.796262	0.159859
>sp|P05120|PAI2_HUMAN Plasminogen activator inhibitor 2 OS=Homo sapiens GN=SERPINB2 PE=1 SV=2	P00011:Blood coagulation	P05120	PAI2_HUMAN	PAI2_HUMAN Plasminogen activator inhibitor 2 OS=Homo sapiens GN=SERPINB2 PE=1 SV=2	38	-9.09484	-13.619	-3.91342	3.29726	-0.857263	10.2099	-6.94922	10.5253	-0.181991	-2.25498	7.10726	0.796262	0.159859
>sp|P05121|PAI1_HUMAN Plasminogen activator inhibitor 1 OS=Homo sapiens GN=SERPINE1 PE=1 SV=1	P00011:Blood coagulation	P05121	PAI1_HUMAN	PAI1_HUMAN Plasminogen activator inhibitor 1 OS=Homo sapiens GN=SERPINE1 PE=1 SV=1	38	-9.09484	-13.619	-3.91342	3.29726	-0.857263	10.2099	-6.94922	10.5253	-0.181991	-2.25498	7.10726	0.796262	0.159859
>sp|P05160|F13B_HUMAN Coagulation factor XIII B chain OS=Homo sapiens GN=F13B PE=1 SV=3	P00011:Blood coagulation	P05160	F13B_HUMAN	F13B_HUMAN Coagulation factor XIII B chain OS=Homo sapiens GN=F13B PE=1 SV=3	38	-9.09484	-13.619	-3.91342	3.29726	-0.857263	10.2099	-6.94922	10.5253	-0.181991	-2.25498	7.10726	0.796262	0.159859
>sp|P05546|HEP2_HUMAN Heparin cofactor 2 OS=Homo sapiens GN=SERPIND1 PE=1 SV=3	P00011:Blood coagulation	P05546	HEP2_HUMAN	HEP2_HUMAN Heparin cofactor 2 OS=Homo sapiens GN=SERPIND1 PE=1 SV=3	38	-9.09484	-13.619	-3.91342	3.29726	-0.857263	10.2099	-6.94922	10.5253	-0.181991	-2.25498	7.10726	0.796262	0.159859
>sp|P07204|TRBM_HUMAN Thrombomodulin OS=Homo sapiens GN=THBD PE=1 SV=2	P00011:Blood coagulation	P07204	TRBM_HUMAN	TRBM_HUMAN Thrombomodulin OS=Homo sapiens GN=THBD PE=1 SV=2	38	-9.09484	-13.619	-3.91342	3.29726	-0.857263	10.2099	-6.94922	10.5253	-0.181991	-2.25498	7.10726	0.796262	0.159859
>sp|P07225|PROS_HUMAN Vitamin K-dependent protein S OS=Homo sapiens GN=PROS1 PE=1 SV=1	P00011:Blood coagulation	P07225	PROS_HUMAN	PROS_HUMAN Vitamin K-dependent protein S OS=Homo sapiens GN=PROS1 PE=1 SV=1	38	-9.09484	-13.619	-3.91342	3.29726	-0.857263	10.2099	-6.94922	10.5253	-0.181991	-2.25498	7.10726	0.796262	0.159859
>sp|P08519|APOA_HUMAN Apolipoprotein(a) OS=Homo sapiens GN=LPA PE=1 SV=1	P00011:Blood coagulation	P08519	APOA_HUMAN	APOA_HUMAN Apolipoprotein(a) OS=Homo sapiens GN=LPA PE=1 SV=1	38	-9.09484	-13.619	-3.91342	3.29726	-0.857263	10.2099	-6.94922	10.5253	-0.181991	-2.25498	7.10726	0.796262	0.159859
>sp|P08697|A2AP_HUMAN Alpha-2-antiplasmin OS=Homo sapiens GN=SERPINF2 PE=1 SV=3	P00011:Blood coagulation	P08697	A2AP_HUMAN	A2AP_HUMAN Alpha-2-antiplasmin OS=Homo sapiens GN=SERPINF2 PE=1 SV=3	38	-9.09484	-13.619	-3.91342	3.29726	-0.857263	10.2099	-6.94922	10.5253	-0.181991	-2.25498	7.10726	0.796262	0.159859
>sp|P10646|TFPI1_HUMAN Tissue factor pathway inhibitor OS=Homo sapiens GN=TFPI PE=1 SV=1	P00011:Blood coagulation	P10646	TFPI1_HUMAN	TFPI1_HUMAN Tissue factor pathway inhibitor OS=Homo sapiens GN=TFPI PE=1 SV=1	38	-9.09484	-13.619	-3.91342	3.29726	-0.857263	10.2099	-6.94922	10.5253	-0.181991	-2.25498	7.10726	0.796262	0.159859
>sp|P12259|FA5_HUMAN Coagulation factor V OS=Homo sapiens GN=F5 PE=1 SV=4	P00011:Blood coagulation	P12259	FA5_HUMAN	FA5_HUMAN Coagulation factor V OS=Homo sapiens GN=F5 PE=1 SV=4	38	-9.09484	-13.619	-3.91342	3.29726	-0.857263	10.2099	-6.94922	10.5253	-0.181991	-2.25498	7.10726	0.796262	0.159859
>sp|P18084|ITB5_HUMAN Integrin beta-5 OS=Homo sapiens GN=ITGB5 PE=1 SV=1	P00011:Blood coagulation	P18084	ITB5_HUMAN	ITB5_HUMAN Integrin beta-5 OS=Homo sapiens GN=ITGB5 PE=1 SV=1	38	-9.09484	-13.619	-3.91342	3.29726	-0.857263	10.2099	-6.94922	10.5253	-0.181991	-2.25498	7.10726	0.796262	0.159859
>sp|P20742|PZP_HUMAN Pregnancy zone protein OS=Homo sapiens GN=PZP PE=1 SV=4	P00011:Blood coagulation	P20742	PZP_HUMAN	PZP_HUMAN Pregnancy zone protein OS=Homo sapiens GN=PZP PE=1 SV=4	38	-9.09484	-13.619	-3.91342	3.29726	-0.857263	10.2099	-6.94922	10.5253	-0.181991	-2.25498	7.10726	0.796262	0.159859
>sp|P26927|HGFL_HUMAN Hepatocyte growth factor-like protein OS=Homo sapiens GN=MST1 PE=1 SV=2	P00011:Blood coagulation	P26927	HGFL_HUMAN	HGFL_HUMAN Hepatocyte growth factor-like protein OS=Homo sapiens GN=MST1 PE=1 SV=2	38	-9.09484	-13.619	-3.91342	3.29726	-0.857263	10.2099	-6.94922	10.5253	-0.181991	-2.25498	7.10726	0.796262	0.159859
>sp|P36955|PEDF_HUMAN Pigment epithelium-derived factor OS=Homo sapiens GN=SERPINF1 PE=1 SV=4	P00011:Blood coagulation	P36955	PEDF_HUMAN	PEDF_HUMAN Pigment epithelium-derived factor OS=Homo sapiens GN=SERPINF1 PE=1 SV=4	38	-9.09484	-13.619	-3.91342	3.29726	-0.857263	10.2099	-6.94922	10.5253	-0.181991	-2.25498	7.10726	0.796262	0.159859
>sp|P48307|TFPI2_HUMAN Tissue factor pathway inhibitor 2 OS=Homo sapiens GN=TFPI2 PE=1 SV=1	P00011:Blood coagulation	P48307	TFPI2_HUMAN	TFPI2_HUMAN Tissue factor pathway inhibitor 2 OS=Homo sapiens GN=TFPI2 PE=1 SV=1	38	-9.09484	-13.619	-3.91342	3.29726	-0.857263	10.2099	-6.94922	10.5253	-0.181991	-2.25498	7.10726	0.796262	0.159859
>sp|Q03405|UPAR_HUMAN Urokinase plasminogen activator surface receptor OS=Homo sapiens GN=PLAUR PE=1 SV=1	P00011:Blood coagulation	Q03405	UPAR_HUMAN	UPAR_HUMAN Urokinase plasminogen activator surface receptor OS=Homo sapiens GN=PLAUR PE=1 SV=1	38	-9.09484	-13.619	-3.91342	3.29726	-0.857263	10.2099	-6.94922	10.5253	-0.181991	-2.25498	7.10726	0.796262	0.159859
>sp|Q9UNN8|EPCR_HUMAN Endothelial protein C receptor OS=Homo sapiens GN=PROCR PE=1 SV=1	P00011:Blood coagulation	Q9UNN8	EPCR_HUMAN	EPCR_HUMAN Endothelial protein C receptor OS=Homo sapiens GN=PROCR PE=1 SV=1	38	-9.09484	-13.619	-3.91342	3.29726	-0.857263	10.2099	-6.94922	10.5253	-0.181991	-2.25498	7.10726	0.796262	0.159859
>sp|O60494|CUBN_HUMAN Cubilin OS=Homo sapiens GN=CUBN PE=1 SV=5	774646:low density lipoprotein-related protein 2	O60494	CUBN_HUMAN	CUBN_HUMAN Cubilin OS=Homo sapiens GN=CUBN PE=1 SV=5	2	-2.9439	-8.59327	-11.909	1.03358	-1.86012	8.41421	-6.6032	13.3141	-2.26342	-2.32275	6.96234	0.812514	0.153988
>sp|P02774|VTDB_HUMAN Vitamin D-binding protein OS=Homo sapiens GN=GC PE=1 SV=1	774646:low density lipoprotein-related protein 2	P02774	VTDB_HUMAN	VTDB_HUMAN Vitamin D-binding protein OS=Homo sapiens GN=GC PE=1 SV=1	2	-2.9439	-8.59327	-11.909	1.03358	-1.86012	8.41421	-6.6032	13.3141	-2.26342	-2.32275	6.96234	0.812514	0.153988
>sp|P07357|CO8A_HUMAN Complement component C8 alpha chain OS=Homo sapiens GN=C8A PE=1 SV=2	PTHR19325:SF4~COMPLEMENT COMPONENT-RELATED SUSHI DOMAIN-CONTAINING_COMPLEMENT COMPONENT C8 BETA	P07357	CO8A_HUMAN	CO8A_HUMAN Complement component C8 alpha chain OS=Homo sapiens GN=C8A PE=1 SV=2	2	1.18594	-8.28879	-7.21869	-3.44612	-2.23932	2.91178	-4.29642	9.8196	3.64957	2.51023	6.92035	1.39933	0.0398722
>sp|P07358|CO8B_HUMAN Complement component C8 beta chain OS=Homo sapiens GN=C8B PE=1 SV=3	PTHR19325:SF4~COMPLEMENT COMPONENT-RELATED SUSHI DOMAIN-CONTAINING_COMPLEMENT COMPONENT C8 BETA	P07358	CO8B_HUMAN	CO8B_HUMAN Complement component C8 beta chain OS=Homo sapiens GN=C8B PE=1 SV=3	2	1.18594	-8.28879	-7.21869	-3.44612	-2.23932	2.91178	-4.29642	9.8196	3.64957	2.51023	6.92035	1.39933	0.0398722
>sp|P00734|THRB_HUMAN Prothrombin OS=Homo sapiens GN=F2 PE=1 SV=2	819650:coagulation factor V (proaccelerin, labile factor)	P00734	THRB_HUMAN	THRB_HUMAN Prothrombin OS=Homo sapiens GN=F2 PE=1 SV=2	3	-6.18356	-7.18531	-9.6259	1.40951	1.63877	6.2107	-3.24566	6.30976	5.17555	-0.263027	6.82676	1.26712	0.0540605
>sp|P00742|FA10_HUMAN Coagulation factor X OS=Homo sapiens GN=F10 PE=1 SV=2	819650:coagulation factor V (proaccelerin, labile factor)	P00742	FA10_HUMAN	FA10_HUMAN Coagulation factor X OS=Homo sapiens GN=F10 PE=1 SV=2	3	-6.18356	-7.18531	-9.6259	1.40951	1.63877	6.2107	-3.24566	6.30976	5.17555	-0.263027	6.82676	1.26712	0.0540605
>sp|P04070|PROC_HUMAN Vitamin K-dependent protein C OS=Homo sapiens GN=PROC PE=1 SV=1	819650:coagulation factor V (proaccelerin, labile factor)	P04070	PROC_HUMAN	PROC_HUMAN Vitamin K-dependent protein C OS=Homo sapiens GN=PROC PE=1 SV=1	3	-6.18356	-7.18531	-9.6259	1.40951	1.63877	6.2107	-3.24566	6.30976	5.17555	-0.263027	6.82676	1.26712	0.0540605
>sp|O43147|SGSM2_HUMAN Small G protein signaling modulator 2 OS=Homo sapiens GN=SGSM2 PE=1 SV=4	PTHR22957:SF35~TBC1 DOMAIN FAMILY MEMBER GTPASE-ACTIVATING PROTEIN_RUN AND TBC1 DOMAIN CONTAINING 1	O43147	SGSM2_HUMAN	SGSM2_HUMAN Small G protein signaling modulator 2 OS=Homo sapiens GN=SGSM2 PE=1 SV=4	1	-6.52104	-9.4961	-3.33689	-5.56398	-3.64437	-1.96705	-10.0916	10.7285	-5.03768	10.9031	6.61952	0.76897	0.170227
>sp|P01024|CO3_HUMAN Complement C3 OS=Homo sapiens GN=C3 PE=1 SV=2	789032:CD19 molecule	P01024	CO3_HUMAN	CO3_HUMAN Complement C3 OS=Homo sapiens GN=C3 PE=1 SV=2	3	-2.58254	0.442042	-13.7982	0.132904	-0.0176141	6.90061	1.6647	2.83928	8.57922	-3.2226	6.51692	1.03203	0.0928901
>sp|P13164|IFM1_HUMAN Interferon-induced transmembrane protein 1 OS=Homo sapiens GN=IFITM1 PE=1 SV=3	789032:CD19 molecule	P13164	IFM1_HUMAN	IFM1_HUMAN Interferon-induced transmembrane protein 1 OS=Homo sapiens GN=IFITM1 PE=1 SV=3	3	-2.58254	0.442042	-13.7982	0.132904	-0.0176141	6.90061	1.6647	2.83928	8.57922	-3.2226	6.51692	1.03203	0.0928901
>sp|P60033|CD81_HUMAN CD81 antigen OS=Homo sapiens GN=CD81 PE=1 SV=1	789032:CD19 molecule	P60033	CD81_HUMAN	CD81_HUMAN CD81 antigen OS=Homo sapiens GN=CD81 PE=1 SV=1	3	-2.58254	0.442042	-13.7982	0.132904	-0.0176141	6.90061	1.6647	2.83928	8.57922	-3.2226	6.51692	1.03203	0.0928901
>sp|P01008|ANT3_HUMAN Antithrombin-III OS=Homo sapiens GN=SERPINC1 PE=1 SV=1	dysfunction of kidney	P01008	ANT3_HUMAN	ANT3_HUMAN Antithrombin-III OS=Homo sapiens GN=SERPINC1 PE=1 SV=1	2	-2.96688	-7.39002	-7.93265	-0.947883	1.17608	4.58871	-2.42079	8.86732	3.12805	-0.435348	6.35786	1.35982	0.0436694
>sp|P12821|ACE_HUMAN Angiotensin-converting enzyme OS=Homo sapiens GN=ACE PE=1 SV=1	dysfunction of kidney	P12821	ACE_HUMAN	ACE_HUMAN Angiotensin-converting enzyme OS=Homo sapiens GN=ACE PE=1 SV=1	2	-2.96688	-7.39002	-7.93265	-0.947883	1.17608	4.58871	-2.42079	8.86732	3.12805	-0.435348	6.35786	1.35982	0.0436694
>sp|O43854|EDIL3_HUMAN EGF-like repeat and discoidin I-like domain-containing protein 3 OS=Homo sapiens GN=EDIL3 PE=1 SV=1	MF00181:Other extracellular matrix	O43854	EDIL3_HUMAN	EDIL3_HUMAN EGF-like repeat and discoidin I-like domain-containing protein 3 OS=Homo sapiens GN=EDIL3 PE=1 SV=1	7	1.54695	-6.83828	-6.23998	-6.29696	-3.12586	-1.29964	2.35657	0.577446	7.0255	1.97303	6.3174	1.77643	0.0167328
>sp|P07996|TSP1_HUMAN Thrombospondin-1 OS=Homo sapiens GN=THBS1 PE=1 SV=2	MF00181:Other extracellular matrix	P07996	TSP1_HUMAN	TSP1_HUMAN Thrombospondin-1 OS=Homo sapiens GN=THBS1 PE=1 SV=2	7	1.54695	-6.83828	-6.23998	-6.29696	-3.12586	-1.29964	2.35657	0.577446	7.0255	1.97303	6.3174	1.77643	0.0167328
>sp|P08253|MMP2_HUMAN 72 kDa type IV collagenase OS=Homo sapiens GN=MMP2 PE=1 SV=2	MF00181:Other extracellular matrix	P08253	MMP2_HUMAN	MMP2_HUMAN 72 kDa type IV collagenase OS=Homo sapiens GN=MMP2 PE=1 SV=2	7	1.54695	-6.83828	-6.23998	-6.29696	-3.12586	-1.29964	2.35657	0.577446	7.0255	1.97303	6.3174	1.77643	0.0167328
>sp|P35442|TSP2_HUMAN Thrombospondin-2 OS=Homo sapiens GN=THBS2 PE=1 SV=2	MF00181:Other extracellular matrix	P35442	TSP2_HUMAN	TSP2_HUMAN Thrombospondin-2 OS=Homo sapiens GN=THBS2 PE=1 SV=2	7	1.54695	-6.83828	-6.23998	-6.29696	-3.12586	-1.29964	2.35657	0.577446	7.0255	1.97303	6.3174	1.77643	0.0167328
>sp|P49747|COMP_HUMAN Cartilage oligomeric matrix protein OS=Homo sapiens GN=COMP PE=1 SV=2	MF00181:Other extracellular matrix	P49747	COMP_HUMAN	COMP_HUMAN Cartilage oligomeric matrix protein OS=Homo sapiens GN=COMP PE=1 SV=2	7	1.54695	-6.83828	-6.23998	-6.29696	-3.12586	-1.29964	2.35657	0.577446	7.0255	1.97303	6.3174	1.77643	0.0167328
>sp|P50281|MMP14_HUMAN Matrix metalloproteinase-14 OS=Homo sapiens GN=MMP14 PE=1 SV=3	MF00181:Other extracellular matrix	P50281	MMP14_HUMAN	MMP14_HUMAN Matrix metalloproteinase-14 OS=Homo sapiens GN=MMP14 PE=1 SV=3	7	1.54695	-6.83828	-6.23998	-6.29696	-3.12586	-1.29964	2.35657	0.577446	7.0255	1.97303	6.3174	1.77643	0.0167328
>sp|P55081|MFAP1_HUMAN Microfibrillar-associated protein 1 OS=Homo sapiens GN=MFAP1 PE=1 SV=2	MF00181:Other extracellular matrix	P55081	MFAP1_HUMAN	MFAP1_HUMAN Microfibrillar-associated protein 1 OS=Homo sapiens GN=MFAP1 PE=1 SV=2	7	1.54695	-6.83828	-6.23998	-6.29696	-3.12586	-1.29964	2.35657	0.577446	7.0255	1.97303	6.3174	1.77643	0.0167328
>sp|P01031|CO5_HUMAN Complement C5 OS=Homo sapiens GN=C5 PE=1 SV=4	increased localization of LDH	P01031	CO5_HUMAN	CO5_HUMAN Complement C5 OS=Homo sapiens GN=C5 PE=1 SV=4	1	-0.931838	-7.82801	-11.0427	2.21124	-0.460039	6.29724	2.65522	4.4734	1.37727	-1.91069	6.18876	1.20723	0.0620536
>sp|P05160|F13B_HUMAN Coagulation factor XIII B chain OS=Homo sapiens GN=F13B PE=1 SV=3	PTHR19325:SF34~COMPLEMENT COMPONENT-RELATED SUSHI DOMAIN-CONTAINING_COAGULATION FACTOR XIII B	P05160	F13B_HUMAN	F13B_HUMAN Coagulation factor XIII B chain OS=Homo sapiens GN=F13B PE=1 SV=3	1	-3.71987	-8.00979	-9.1329	3.07441	-1.38763	4.71115	-4.23371	4.85876	3.74594	2.22899	6.09738	1.21604	0.0608084
>sp|P05109|S10A8_HUMAN Protein S100-A8 OS=Homo sapiens GN=S100A8 PE=1 SV=1	Role of IL-17A in Psoriasis	P05109	S10A8_HUMAN	S10A8_HUMAN Protein S100-A8 OS=Homo sapiens GN=S100A8 PE=1 SV=1	3	-6.91608	-4.59737	0.553086	-8.23935	0.0663707	7.84209	-1.67535	11.8924	-3.72042	-3.07366	6.07969	0.869456	0.135065
>sp|P06702|S10A9_HUMAN Protein S100-A9 OS=Homo sapiens GN=S100A9 PE=1 SV=1	Role of IL-17A in Psoriasis	P06702	S10A9_HUMAN	S10A9_HUMAN Protein S100-A9 OS=Homo sapiens GN=S100A9 PE=1 SV=1	3	-6.91608	-4.59737	0.553086	-8.23935	0.0663707	7.84209	-1.67535	11.8924	-3.72042	-3.07366	6.07969	0.869456	0.135065
>sp|P31151|S10A7_HUMAN Protein S100-A7 OS=Homo sapiens GN=S100A7 PE=1 SV=4	Role of IL-17A in Psoriasis	P31151	S10A7_HUMAN	S10A7_HUMAN Protein S100-A7 OS=Homo sapiens GN=S100A7 PE=1 SV=4	3	-6.91608	-4.59737	0.553086	-8.23935	0.0663707	7.84209	-1.67535	11.8924	-3.72042	-3.07366	6.07969	0.869456	0.135065
>sp|P01019|ANGT_HUMAN Angiotensinogen OS=Homo sapiens GN=AGT PE=1 SV=1	784233:platelet factor 4	P01019	ANGT_HUMAN	ANGT_HUMAN Angiotensinogen OS=Homo sapiens GN=AGT PE=1 SV=1	8	-4.63374	-12.0879	1.05529	4.83339	-2.93397	10.2641	1.52914	5.05239	-0.46825	-0.799914	5.86888	0.871745	0.134355
>sp|P01031|CO5_HUMAN Complement C5 OS=Homo sapiens GN=C5 PE=1 SV=4	784233:platelet factor 4	P01031	CO5_HUMAN	CO5_HUMAN Complement C5 OS=Homo sapiens GN=C5 PE=1 SV=4	8	-4.63374	-12.0879	1.05529	4.83339	-2.93397	10.2641	1.52914	5.05239	-0.46825	-0.799914	5.86888	0.871745	0.134355
>sp|P01042|KNG1_HUMAN Kininogen-1 OS=Homo sapiens GN=KNG1 PE=1 SV=2	784233:platelet factor 4	P01042	KNG1_HUMAN	KNG1_HUMAN Kininogen-1 OS=Homo sapiens GN=KNG1 PE=1 SV=2	8	-4.63374	-12.0879	1.05529	4.83339	-2.93397	10.2641	1.52914	5.05239	-0.46825	-0.799914	5.86888	0.871745	0.134355
>sp|P02775|CXCL7_HUMAN Platelet basic protein OS=Homo sapiens GN=PPBP PE=1 SV=3	784233:platelet factor 4	P02775	CXCL7_HUMAN	CXCL7_HUMAN Platelet basic protein OS=Homo sapiens GN=PPBP PE=1 SV=3	8	-4.63374	-12.0879	1.05529	4.83339	-2.93397	10.2641	1.52914	5.05239	-0.46825	-0.799914	5.86888	0.871745	0.134355
>sp|P04899|GNAI2_HUMAN Guanine nucleotide-binding protein G(i) subunit alpha-2 OS=Homo sapiens GN=GNAI2 PE=1 SV=3	784233:platelet factor 4	P04899	GNAI2_HUMAN	GNAI2_HUMAN Guanine nucleotide-binding protein G(i) subunit alpha-2 OS=Homo sapiens GN=GNAI2 PE=1 SV=3	8	-4.63374	-12.0879	1.05529	4.83339	-2.93397	10.2641	1.52914	5.05239	-0.46825	-0.799914	5.86888	0.871745	0.134355
>sp|P08754|GNAI3_HUMAN Guanine nucleotide-binding protein G(k) subunit alpha OS=Homo sapiens GN=GNAI3 PE=1 SV=3	784233:platelet factor 4	P08754	GNAI3_HUMAN	GNAI3_HUMAN Guanine nucleotide-binding protein G(k) subunit alpha OS=Homo sapiens GN=GNAI3 PE=1 SV=3	8	-4.63374	-12.0879	1.05529	4.83339	-2.93397	10.2641	1.52914	5.05239	-0.46825	-0.799914	5.86888	0.871745	0.134355
>sp|P61073|CXCR4_HUMAN C-X-C chemokine receptor type 4 OS=Homo sapiens GN=CXCR4 PE=1 SV=1	784233:platelet factor 4	P61073	CXCR4_HUMAN	CXCR4_HUMAN C-X-C chemokine receptor type 4 OS=Homo sapiens GN=CXCR4 PE=1 SV=1	8	-4.63374	-12.0879	1.05529	4.83339	-2.93397	10.2641	1.52914	5.05239	-0.46825	-0.799914	5.86888	0.871745	0.134355
>sp|P63096|GNAI1_HUMAN Guanine nucleotide-binding protein G(i) subunit alpha-1 OS=Homo sapiens GN=GNAI1 PE=1 SV=2	784233:platelet factor 4	P63096	GNAI1_HUMAN	GNAI1_HUMAN Guanine nucleotide-binding protein G(i) subunit alpha-1 OS=Homo sapiens GN=GNAI1 PE=1 SV=2	8	-4.63374	-12.0879	1.05529	4.83339	-2.93397	10.2641	1.52914	5.05239	-0.46825	-0.799914	5.86888	0.871745	0.134355
>sp|Q63HK3|ZKSC2_HUMAN Zinc finger protein with KRAB and SCAN domains 2 OS=Homo sapiens GN=ZKSCAN2 PE=1 SV=2	PTHR23224:SF392~ZINC FINGER PROTEINS_SUBFAMILY NOT NAMED	Q63HK3	ZKSC2_HUMAN	ZKSC2_HUMAN Zinc finger protein with KRAB and SCAN domains 2 OS=Homo sapiens GN=ZKSCAN2 PE=1 SV=2	1	-7.41233	-7.94521	0.0373459	-5.8335	-6.47122	-1.98219	-10.828	11.2915	-7.76723	10.9378	5.85538	0.582814	0.261328
>sp|P01008|ANT3_HUMAN Antithrombin-III OS=Homo sapiens GN=SERPINC1 PE=1 SV=1	PTHR11461:SF53~SERINE PROTEASE INHIBITOR, SERPIN_ANTITHROMBIN-III	P01008	ANT3_HUMAN	ANT3_HUMAN Antithrombin-III OS=Homo sapiens GN=SERPINC1 PE=1 SV=1	1	-2.64466	-7.39002	-7.93265	-0.455704	1.21554	4.58871	-3.80706	8.86732	3.91849	-1.6319	5.82861	1.0908	0.0811339
>sp|P00749|UROK_HUMAN Urokinase-type plasminogen activator OS=Homo sapiens GN=PLAU PE=1 SV=2	proliferation of kidney cells	P00749	UROK_HUMAN	UROK_HUMAN Urokinase-type plasminogen activator OS=Homo sapiens GN=PLAU PE=1 SV=2	7	-1.77837	-0.0414501	-13.7798	3.75852	-1.63815	8.5863	-0.467252	7.01744	-0.599062	0.439755	5.69129	0.83031	0.147805
>sp|P01019|ANGT_HUMAN Angiotensinogen OS=Homo sapiens GN=AGT PE=1 SV=1	proliferation of kidney cells	P01019	ANGT_HUMAN	ANGT_HUMAN Angiotensinogen OS=Homo sapiens GN=AGT PE=1 SV=1	7	-1.77837	-0.0414501	-13.7798	3.75852	-1.63815	8.5863	-0.467252	7.01744	-0.599062	0.439755	5.69129	0.83031	0.147805
>sp|P01031|CO5_HUMAN Complement C5 OS=Homo sapiens GN=C5 PE=1 SV=4	proliferation of kidney cells	P01031	CO5_HUMAN	CO5_HUMAN Complement C5 OS=Homo sapiens GN=C5 PE=1 SV=4	7	-1.77837	-0.0414501	-13.7798	3.75852	-1.63815	8.5863	-0.467252	7.01744	-0.599062	0.439755	5.69129	0.83031	0.147805
>sp|P01344|IGF2_HUMAN Insulin-like growth factor II OS=Homo sapiens GN=IGF2 PE=1 SV=1	proliferation of kidney cells	P01344	IGF2_HUMAN	IGF2_HUMAN Insulin-like growth factor II OS=Homo sapiens GN=IGF2 PE=1 SV=1	7	-1.77837	-0.0414501	-13.7798	3.75852	-1.63815	8.5863	-0.467252	7.01744	-0.599062	0.439755	5.69129	0.83031	0.147805
>sp|P05305|EDN1_HUMAN Endothelin-1 OS=Homo sapiens GN=EDN1 PE=1 SV=1	proliferation of kidney cells	P05305	EDN1_HUMAN	EDN1_HUMAN Endothelin-1 OS=Homo sapiens GN=EDN1 PE=1 SV=1	7	-1.77837	-0.0414501	-13.7798	3.75852	-1.63815	8.5863	-0.467252	7.01744	-0.599062	0.439755	5.69129	0.83031	0.147805
>sp|P26927|HGFL_HUMAN Hepatocyte growth factor-like protein OS=Homo sapiens GN=MST1 PE=1 SV=2	proliferation of kidney cells	P26927	HGFL_HUMAN	HGFL_HUMAN Hepatocyte growth factor-like protein OS=Homo sapiens GN=MST1 PE=1 SV=2	7	-1.77837	-0.0414501	-13.7798	3.75852	-1.63815	8.5863	-0.467252	7.01744	-0.599062	0.439755	5.69129	0.83031	0.147805
>sp|Q03405|UPAR_HUMAN Urokinase plasminogen activator surface receptor OS=Homo sapiens GN=PLAUR PE=1 SV=1	proliferation of kidney cells	Q03405	UPAR_HUMAN	UPAR_HUMAN Urokinase plasminogen activator surface receptor OS=Homo sapiens GN=PLAUR PE=1 SV=1	7	-1.77837	-0.0414501	-13.7798	3.75852	-1.63815	8.5863	-0.467252	7.01744	-0.599062	0.439755	5.69129	0.83031	0.147805
>sp|P00749|UROK_HUMAN Urokinase-type plasminogen activator OS=Homo sapiens GN=PLAU PE=1 SV=2	proliferation of mesangial cells	P00749	UROK_HUMAN	UROK_HUMAN Urokinase-type plasminogen activator OS=Homo sapiens GN=PLAU PE=1 SV=2	6	-1.95916	0.12856	-13.6258	3.86349	-1.65063	8.59778	-0.401707	7.12738	-0.803999	0.309384	5.61448	0.813576	0.153612
>sp|P01019|ANGT_HUMAN Angiotensinogen OS=Homo sapiens GN=AGT PE=1 SV=1	proliferation of mesangial cells	P01019	ANGT_HUMAN	ANGT_HUMAN Angiotensinogen OS=Homo sapiens GN=AGT PE=1 SV=1	6	-1.95916	0.12856	-13.6258	3.86349	-1.65063	8.59778	-0.401707	7.12738	-0.803999	0.309384	5.61448	0.813576	0.153612
>sp|P01031|CO5_HUMAN Complement C5 OS=Homo sapiens GN=C5 PE=1 SV=4	proliferation of mesangial cells	P01031	CO5_HUMAN	CO5_HUMAN Complement C5 OS=Homo sapiens GN=C5 PE=1 SV=4	6	-1.95916	0.12856	-13.6258	3.86349	-1.65063	8.59778	-0.401707	7.12738	-0.803999	0.309384	5.61448	0.813576	0.153612
>sp|P01344|IGF2_HUMAN Insulin-like growth factor II OS=Homo sapiens GN=IGF2 PE=1 SV=1	proliferation of mesangial cells	P01344	IGF2_HUMAN	IGF2_HUMAN Insulin-like growth factor II OS=Homo sapiens GN=IGF2 PE=1 SV=1	6	-1.95916	0.12856	-13.6258	3.86349	-1.65063	8.59778	-0.401707	7.12738	-0.803999	0.309384	5.61448	0.813576	0.153612
>sp|P05305|EDN1_HUMAN Endothelin-1 OS=Homo sapiens GN=EDN1 PE=1 SV=1	proliferation of mesangial cells	P05305	EDN1_HUMAN	EDN1_HUMAN Endothelin-1 OS=Homo sapiens GN=EDN1 PE=1 SV=1	6	-1.95916	0.12856	-13.6258	3.86349	-1.65063	8.59778	-0.401707	7.12738	-0.803999	0.309384	5.61448	0.813576	0.153612
>sp|Q03405|UPAR_HUMAN Urokinase plasminogen activator surface receptor OS=Homo sapiens GN=PLAUR PE=1 SV=1	proliferation of mesangial cells	Q03405	UPAR_HUMAN	UPAR_HUMAN Urokinase plasminogen activator surface receptor OS=Homo sapiens GN=PLAUR PE=1 SV=1	6	-1.95916	0.12856	-13.6258	3.86349	-1.65063	8.59778	-0.401707	7.12738	-0.803999	0.309384	5.61448	0.813576	0.153612
>sp|P04217|A1BG_HUMAN Alpha-1B-glycoprotein OS=Homo sapiens GN=A1BG PE=1 SV=4	PTHR11738:SF3~MHC CLASS I NK CELL RECEPTOR_ALPHA-1B-GLYCOPROTEIN PRECURSOR (ALPHA-1-B GLYCOPROTEIN)	P04217	A1BG_HUMAN	A1BG_HUMAN Alpha-1B-glycoprotein OS=Homo sapiens GN=A1BG PE=1 SV=4	1	-1.24605	-8.05578	-6.66743	2.49068	-1.68377	5.882	-1.13777	6.73622	2.0575	-0.748201	5.59042	1.23989	0.057558
>sp|P04217|A1BG_HUMAN Alpha-1B-glycoprotein OS=Homo sapiens GN=A1BG PE=1 SV=4	PTHR11738~MHC CLASS I NK CELL RECEPTOR	P04217	A1BG_HUMAN	A1BG_HUMAN Alpha-1B-glycoprotein OS=Homo sapiens GN=A1BG PE=1 SV=4	1	-1.24605	-8.05578	-6.66743	2.49068	-1.68377	5.882	-1.13777	6.73622	2.0575	-0.748201	5.59042	1.23989	0.057558
>sp|P00734|THRB_HUMAN Prothrombin OS=Homo sapiens GN=F2 PE=1 SV=2	825664:coagulation factor XIII, A1 polypeptide	P00734	THRB_HUMAN	THRB_HUMAN Prothrombin OS=Homo sapiens GN=F2 PE=1 SV=2	2	-5.60773	-5.58451	-7.35432	3.34359	1.02299	6.80322	-5.29665	6.51573	4.69553	0.455687	5.4707	0.93437	0.116313
>sp|P05160|F13B_HUMAN Coagulation factor XIII B chain OS=Homo sapiens GN=F13B PE=1 SV=3	825664:coagulation factor XIII, A1 polypeptide	P05160	F13B_HUMAN	F13B_HUMAN Coagulation factor XIII B chain OS=Homo sapiens GN=F13B PE=1 SV=3	2	-5.60773	-5.58451	-7.35432	3.34359	1.02299	6.80322	-5.29665	6.51573	4.69553	0.455687	5.4707	0.93437	0.116313
>sp|P04004|VTNC_HUMAN Vitronectin OS=Homo sapiens GN=VTN PE=1 SV=1	PTHR22917~HEMOPEXIN DOMAIN-CONTAINING PROTEIN	P04004	VTNC_HUMAN	VTNC_HUMAN Vitronectin OS=Homo sapiens GN=VTN PE=1 SV=1	2	-3.03437	-5.00376	-5.63843	-1.54532	-0.454403	6.18318	-1.23683	2.93835	2.17	1.62072	5.47034	2.11356	0.00769902
>sp|Q92954|PRG4_HUMAN Proteoglycan 4 OS=Homo sapiens GN=PRG4 PE=1 SV=2	PTHR22917~HEMOPEXIN DOMAIN-CONTAINING PROTEIN	Q92954	PRG4_HUMAN	PRG4_HUMAN Proteoglycan 4 OS=Homo sapiens GN=PRG4 PE=1 SV=2	2	-3.03437	-5.00376	-5.63843	-1.54532	-0.454403	6.18318	-1.23683	2.93835	2.17	1.62072	5.47034	2.11356	0.00769902
>sp|P01009|A1AT_HUMAN Alpha-1-antitrypsin OS=Homo sapiens GN=SERPINA1 PE=1 SV=3	PTHR11461:SF36~SERINE PROTEASE INHIBITOR, SERPIN_ALPHA-1-ANTITRYPSIN	P01009	A1AT_HUMAN	A1AT_HUMAN Alpha-1-antitrypsin OS=Homo sapiens GN=SERPINA1 PE=1 SV=3	1	0.36305	-6.74041	-14.6534	1.10234	1.44369	8.06519	-2.76223	11.3656	-1.62117	-6.2697	5.45247	0.56843	0.270128
>sp|P01009|A1AT_HUMAN Alpha-1-antitrypsin OS=Homo sapiens GN=SERPINA1 PE=1 SV=3	SERPINA1-CTSG complex	P01009	A1AT_HUMAN	A1AT_HUMAN Alpha-1-antitrypsin OS=Homo sapiens GN=SERPINA1 PE=1 SV=3	1	0.36305	-6.74041	-14.6534	1.10234	1.44369	8.06519	-2.76223	11.3656	-1.62117	-6.2697	5.45247	0.56843	0.270128
>sp|P01009|A1AT_HUMAN Alpha-1-antitrypsin OS=Homo sapiens GN=SERPINA1 PE=1 SV=3	SERPINA1-ELA2 complex	P01009	A1AT_HUMAN	A1AT_HUMAN Alpha-1-antitrypsin OS=Homo sapiens GN=SERPINA1 PE=1 SV=3	1	0.36305	-6.74041	-14.6534	1.10234	1.44369	8.06519	-2.76223	11.3656	-1.62117	-6.2697	5.45247	0.56843	0.270128
>sp|P05452|TETN_HUMAN Tetranectin OS=Homo sapiens GN=CLEC3B PE=1 SV=3	PTHR22799~TETRANECTIN-RELATED	P05452	TETN_HUMAN	TETN_HUMAN Tetranectin OS=Homo sapiens GN=CLEC3B PE=1 SV=3	1	-3.4697	-6.53593	-4.22663	-1.23225	0.177483	5.2017	-5.26854	6.99592	2.68247	1.95208	5.37013	1.25297	0.0558514
>sp|Q9P2E7|PCD10_HUMAN Protocadherin-10 OS=Homo sapiens GN=PCDH10 PE=2 SV=2	PTHR10596:SF95~CADHERIN_PROTOCADHERIN 10	Q9P2E7	PCD10_HUMAN	PCD10_HUMAN Protocadherin-10 OS=Homo sapiens GN=PCDH10 PE=2 SV=2	1	-0.961754	-4.39882	-5.69401	-6.62164	-6.14386	10.4101	-7.85459	-0.890819	-4.0559	4.88425	5.26263	0.796208	0.159879
>sp|P00734|THRB_HUMAN Prothrombin OS=Homo sapiens GN=F2 PE=1 SV=2	824591:thrombomodulin	P00734	THRB_HUMAN	THRB_HUMAN Prothrombin OS=Homo sapiens GN=F2 PE=1 SV=2	2	-4.5568	-6.27145	-8.32042	1.57486	1.87844	5.25859	-3.24287	5.10491	4.18419	-0.798849	5.24027	1.05186	0.0887433
>sp|P04070|PROC_HUMAN Vitamin K-dependent protein C OS=Homo sapiens GN=PROC PE=1 SV=1	824591:thrombomodulin	P04070	PROC_HUMAN	PROC_HUMAN Vitamin K-dependent protein C OS=Homo sapiens GN=PROC PE=1 SV=1	2	-4.5568	-6.27145	-8.32042	1.57486	1.87844	5.25859	-3.24287	5.10491	4.18419	-0.798849	5.24027	1.05186	0.0887433
>sp|Q14517|FAT1_HUMAN Protocadherin Fat 1 OS=Homo sapiens GN=FAT1 PE=1 SV=2	PTHR10596:SF76~CADHERIN_CADHERIN-RELATED TUMOR SUPPRESSOR-RELATED	Q14517	FAT1_HUMAN	FAT1_HUMAN Protocadherin Fat 1 OS=Homo sapiens GN=FAT1 PE=1 SV=2	2	-0.881375	-8.2883	-6.65	-1.46829	-0.751635	9.05098	-3.4947	3.65674	-1.19442	-0.209893	5.16966	1.02681	0.0940125
>sp|Q9H251|CAD23_HUMAN Cadherin-23 OS=Homo sapiens GN=CDH23 PE=1 SV=2	PTHR10596:SF76~CADHERIN_CADHERIN-RELATED TUMOR SUPPRESSOR-RELATED	Q9H251	CAD23_HUMAN	CAD23_HUMAN Cadherin-23 OS=Homo sapiens GN=CDH23 PE=1 SV=2	2	-0.881375	-8.2883	-6.65	-1.46829	-0.751635	9.05098	-3.4947	3.65674	-1.19442	-0.209893	5.16966	1.02681	0.0940125
>sp|P00488|F13A_HUMAN Coagulation factor XIII A chain OS=Homo sapiens GN=F13A1 PE=1 SV=4	795734:coagulation factor XIII, B polypeptide	P00488	F13A_HUMAN	F13A_HUMAN Coagulation factor XIII A chain OS=Homo sapiens GN=F13A1 PE=1 SV=4	2	-4.27201	-9.45548	-7.35432	2.04573	3.77531	5.87529	-3.54654	4.54377	4.19687	-0.91448	5.08314	0.83596	0.145895
>sp|P00734|THRB_HUMAN Prothrombin OS=Homo sapiens GN=F2 PE=1 SV=2	795734:coagulation factor XIII, B polypeptide	P00734	THRB_HUMAN	THRB_HUMAN Prothrombin OS=Homo sapiens GN=F2 PE=1 SV=2	2	-4.27201	-9.45548	-7.35432	2.04573	3.77531	5.87529	-3.54654	4.54377	4.19687	-0.91448	5.08314	0.83596	0.145895
>sp|P06681|CO2_HUMAN Complement C2 OS=Homo sapiens GN=C2 PE=1 SV=2	PTHR19325:SF21~COMPLEMENT COMPONENT-RELATED SUSHI DOMAIN-CONTAINING_COMPLEMENT COMPONENT C2	P06681	CO2_HUMAN	CO2_HUMAN Complement C2 OS=Homo sapiens GN=C2 PE=1 SV=2	1	0.0537561	-5.00239	-5.2718	-1.40716	-2.32244	4.25332	-2.28018	5.10422	1.73212	2.31882	5.01567	1.79821	0.0159145
>sp|P00742|FA10_HUMAN Coagulation factor X OS=Homo sapiens GN=F10 PE=1 SV=2	787305:tissue factor pathway inhibitor (lipoprotein-associated coagulation inhibitor)	P00742	FA10_HUMAN	FA10_HUMAN Coagulation factor X OS=Homo sapiens GN=F10 PE=1 SV=2	1	-4.82357	-3.50743	-4.87946	-0.088423	-0.244352	3.32558	-0.754762	3.84885	3.28604	1.04493	4.85878	2.1091	0.00777857
>sp|P00742|FA10_HUMAN Coagulation factor X OS=Homo sapiens GN=F10 PE=1 SV=2	non-valvular atrial fibrillation	P00742	FA10_HUMAN	FA10_HUMAN Coagulation factor X OS=Homo sapiens GN=F10 PE=1 SV=2	1	-4.82357	-3.50743	-4.87946	-0.088423	-0.244352	3.32558	-0.754762	3.84885	3.28604	1.04493	4.85878	2.1091	0.00777857
>sp|P07225|PROS_HUMAN Vitamin K-dependent protein S OS=Homo sapiens GN=PROS1 PE=1 SV=1	809797:similar to growth arrest-specific 6; growth arrest-specific 6	P07225	PROS_HUMAN	PROS_HUMAN Vitamin K-dependent protein S OS=Homo sapiens GN=PROS1 PE=1 SV=1	3	-1.98327	0.488425	-7.45224	0.428877	-0.232771	3.12433	0.988564	-0.0600057	7.32311	4.15212	4.85582	1.40445	0.0394053
>sp|P38435|VKGC_HUMAN Vitamin K-dependent gamma-carboxylase OS=Homo sapiens GN=GGCX PE=1 SV=2	809797:similar to growth arrest-specific 6; growth arrest-specific 6	P38435	VKGC_HUMAN	VKGC_HUMAN Vitamin K-dependent gamma-carboxylase OS=Homo sapiens GN=GGCX PE=1 SV=2	3	-1.98327	0.488425	-7.45224	0.428877	-0.232771	3.12433	0.988564	-0.0600057	7.32311	4.15212	4.85582	1.40445	0.0394053
>sp|Q12866|MERTK_HUMAN Tyrosine-protein kinase Mer OS=Homo sapiens GN=MERTK PE=1 SV=2	809797:similar to growth arrest-specific 6; growth arrest-specific 6	Q12866	MERTK_HUMAN	MERTK_HUMAN Tyrosine-protein kinase Mer OS=Homo sapiens GN=MERTK PE=1 SV=2	3	-1.98327	0.488425	-7.45224	0.428877	-0.232771	3.12433	0.988564	-0.0600057	7.32311	4.15212	4.85582	1.40445	0.0394053
>sp|P06727|APOA4_HUMAN Apolipoprotein A-IV OS=Homo sapiens GN=APOA4 PE=1 SV=3	PTHR18976:SF3~APOLIPOPROTEIN_APOLIPOPROTEIN A-IV	P06727	APOA4_HUMAN	APOA4_HUMAN Apolipoprotein A-IV OS=Homo sapiens GN=APOA4 PE=1 SV=3	1	-5.25685	-9.04743	-9.47337	8.18327	-0.166305	6.91601	0.610575	9.04779	2.95731	-11.0345	4.85157	0.465141	0.342657
>sp|P30203|CD6_HUMAN T-cell differentiation antigen CD6 OS=Homo sapiens GN=CD6 PE=1 SV=3	PTHR19331:SF12~LYSYL OXIDASE-RELATED_T CELL SURFACE GLYCOPROTEIN CD6	P30203	CD6_HUMAN	CD6_HUMAN T-cell differentiation antigen CD6 OS=Homo sapiens GN=CD6 PE=1 SV=3	1	-6.03324	3.68488	3.01088	-6.78847	-12.3575	5.10997	-0.925971	2.40168	-4.23891	3.35289	4.83662	0.689672	0.204328
>sp|O14497|ARI1A_HUMAN AT-rich interactive domain-containing protein 1A OS=Homo sapiens GN=ARID1A PE=1 SV=3	BAF complex	O14497	ARI1A_HUMAN	ARI1A_HUMAN AT-rich interactive domain-containing protein 1A OS=Homo sapiens GN=ARID1A PE=1 SV=3	47	-3.26029	1.21485	2.43808	-10.6691	-4.50191	4.81722	-5.00737	4.52862	-1.73858	6.50245	4.77615	0.756938	0.17501
>sp|O96019|ACL6A_HUMAN Actin-like protein 6A OS=Homo sapiens GN=ACTL6A PE=1 SV=1	BAF complex	O96019	ACL6A_HUMAN	ACL6A_HUMAN Actin-like protein 6A OS=Homo sapiens GN=ACTL6A PE=1 SV=1	47	-3.26029	1.21485	2.43808	-10.6691	-4.50191	4.81722	-5.00737	4.52862	-1.73858	6.50245	4.77615	0.756938	0.17501
>sp|P51531|SMCA2_HUMAN Probable global transcription activator SNF2L2 OS=Homo sapiens GN=SMARCA2 PE=1 SV=2	BAF complex	P51531	SMCA2_HUMAN	SMCA2_HUMAN Probable global transcription activator SNF2L2 OS=Homo sapiens GN=SMARCA2 PE=1 SV=2	47	-3.26029	1.21485	2.43808	-10.6691	-4.50191	4.81722	-5.00737	4.52862	-1.73858	6.50245	4.77615	0.756938	0.17501
>sp|P51532|SMCA4_HUMAN Transcription activator BRG1 OS=Homo sapiens GN=SMARCA4 PE=1 SV=2	BAF complex	P51532	SMCA4_HUMAN	SMCA4_HUMAN Transcription activator BRG1 OS=Homo sapiens GN=SMARCA4 PE=1 SV=2	47	-3.26029	1.21485	2.43808	-10.6691	-4.50191	4.81722	-5.00737	4.52862	-1.73858	6.50245	4.77615	0.756938	0.17501
>sp|Q12824|SNF5_HUMAN SWI/SNF-related matrix-associated actin-dependent regulator of chromatin subfamily B member 1 OS=Homo sapiens GN=SMARCB1 PE=1 SV=2	BAF complex	Q12824	SNF5_HUMAN	SNF5_HUMAN SWI/SNF-related matrix-associated actin-dependent regulator of chromatin subfamily B member 1 OS=Homo sapiens GN=SMARCB1 PE=1 SV=2	47	-3.26029	1.21485	2.43808	-10.6691	-4.50191	4.81722	-5.00737	4.52862	-1.73858	6.50245	4.77615	0.756938	0.17501
>sp|Q8TAQ2|SMRC2_HUMAN SWI/SNF complex subunit SMARCC2 OS=Homo sapiens GN=SMARCC2 PE=1 SV=1	BAF complex	Q8TAQ2	SMRC2_HUMAN	SMRC2_HUMAN SWI/SNF complex subunit SMARCC2 OS=Homo sapiens GN=SMARCC2 PE=1 SV=1	47	-3.26029	1.21485	2.43808	-10.6691	-4.50191	4.81722	-5.00737	4.52862	-1.73858	6.50245	4.77615	0.756938	0.17501
>sp|Q92922|SMRC1_HUMAN SWI/SNF complex subunit SMARCC1 OS=Homo sapiens GN=SMARCC1 PE=1 SV=3	BAF complex	Q92922	SMRC1_HUMAN	SMRC1_HUMAN SWI/SNF complex subunit SMARCC1 OS=Homo sapiens GN=SMARCC1 PE=1 SV=3	47	-3.26029	1.21485	2.43808	-10.6691	-4.50191	4.81722	-5.00737	4.52862	-1.73858	6.50245	4.77615	0.756938	0.17501
>sp|Q92925|SMRD2_HUMAN SWI/SNF-related matrix-associated actin-dependent regulator of chromatin subfamily D member 2 OS=Homo sapiens GN=SMARCD2 PE=1 SV=3	BAF complex	Q92925	SMRD2_HUMAN	SMRD2_HUMAN SWI/SNF-related matrix-associated actin-dependent regulator of chromatin subfamily D member 2 OS=Homo sapiens GN=SMARCD2 PE=1 SV=3	47	-3.26029	1.21485	2.43808	-10.6691	-4.50191	4.81722	-5.00737	4.52862	-1.73858	6.50245	4.77615	0.756938	0.17501
>sp|Q969G3|SMCE1_HUMAN SWI/SNF-related matrix-associated actin-dependent regulator of chromatin subfamily E member 1 OS=Homo sapiens GN=SMARCE1 PE=1 SV=2	BAF complex	Q969G3	SMCE1_HUMAN	SMCE1_HUMAN SWI/SNF-related matrix-associated actin-dependent regulator of chromatin subfamily E member 1 OS=Homo sapiens GN=SMARCE1 PE=1 SV=2	47	-3.26029	1.21485	2.43808	-10.6691	-4.50191	4.81722	-5.00737	4.52862	-1.73858	6.50245	4.77615	0.756938	0.17501
>sp|Q96GM5|SMRD1_HUMAN SWI/SNF-related matrix-associated actin-dependent regulator of chromatin subfamily D member 1 OS=Homo sapiens GN=SMARCD1 PE=1 SV=2	BAF complex	Q96GM5	SMRD1_HUMAN	SMRD1_HUMAN SWI/SNF-related matrix-associated actin-dependent regulator of chromatin subfamily D member 1 OS=Homo sapiens GN=SMARCD1 PE=1 SV=2	47	-3.26029	1.21485	2.43808	-10.6691	-4.50191	4.81722	-5.00737	4.52862	-1.73858	6.50245	4.77615	0.756938	0.17501
>sp|P01861|IGHG4_HUMAN Ig gamma-4 chain C region OS=Homo sapiens GN=IGHG4 PE=1 SV=1	PTHR23266:SF7~IMMUNOGLOBULIN HEAVY CHAIN_IMMUNOGLOBULIN HEAVY CHAIN VARIABLE REGION VH-II	P01861	IGHG4_HUMAN	IGHG4_HUMAN Ig gamma-4 chain C region OS=Homo sapiens GN=IGHG4 PE=1 SV=1	1	-2.54457	-10.1305	-5.06366	9.48588	-10.642	14.5562	-10.449	-5.3666	11.0206	-4.91372	4.74846	0.334887	0.462501
>sp|Q14624|ITIH4_HUMAN Inter-alpha-trypsin inhibitor heavy chain H4 OS=Homo sapiens GN=ITIH4 PE=1 SV=4	PTHR10338:SF11~VON WILLEBRAND FACTOR, TYPE A DOMAIN CONTAINING_INTER-ALPHA-TRYPSIN INHIBITOR HEAVY CHAIN H4	Q14624	ITIH4_HUMAN	ITIH4_HUMAN Inter-alpha-trypsin inhibitor heavy chain H4 OS=Homo sapiens GN=ITIH4 PE=1 SV=4	1	0.0154075	-4.82675	-12.1332	-0.835278	0.778987	8.42835	-3.89694	6.75244	-4.45212	-0.379767	4.69057	0.643153	0.227429
>sp|P00451|FA8_HUMAN Coagulation factor VIII OS=Homo sapiens GN=F8 PE=1 SV=1	794781:coagulation factor II (thrombin)	P00451	FA8_HUMAN	FA8_HUMAN Coagulation factor VIII OS=Homo sapiens GN=F8 PE=1 SV=1	16	-1.74089	-14.6645	-1.87465	2.54865	1.69817	6.18739	-4.5587	6.12271	1.36768	0.236352	4.67773	0.618431	0.240752
>sp|P00488|F13A_HUMAN Coagulation factor XIII A chain OS=Homo sapiens GN=F13A1 PE=1 SV=4	794781:coagulation factor II (thrombin)	P00488	F13A_HUMAN	F13A_HUMAN Coagulation factor XIII A chain OS=Homo sapiens GN=F13A1 PE=1 SV=4	16	-1.74089	-14.6645	-1.87465	2.54865	1.69817	6.18739	-4.5587	6.12271	1.36768	0.236352	4.67773	0.618431	0.240752
>sp|P00742|FA10_HUMAN Coagulation factor X OS=Homo sapiens GN=F10 PE=1 SV=2	794781:coagulation factor II (thrombin)	P00742	FA10_HUMAN	FA10_HUMAN Coagulation factor X OS=Homo sapiens GN=F10 PE=1 SV=2	16	-1.74089	-14.6645	-1.87465	2.54865	1.69817	6.18739	-4.5587	6.12271	1.36768	0.236352	4.67773	0.618431	0.240752
>sp|P01008|ANT3_HUMAN Antithrombin-III OS=Homo sapiens GN=SERPINC1 PE=1 SV=1	794781:coagulation factor II (thrombin)	P01008	ANT3_HUMAN	ANT3_HUMAN Antithrombin-III OS=Homo sapiens GN=SERPINC1 PE=1 SV=1	16	-1.74089	-14.6645	-1.87465	2.54865	1.69817	6.18739	-4.5587	6.12271	1.36768	0.236352	4.67773	0.618431	0.240752
>sp|P01344|IGF2_HUMAN Insulin-like growth factor II OS=Homo sapiens GN=IGF2 PE=1 SV=1	794781:coagulation factor II (thrombin)	P01344	IGF2_HUMAN	IGF2_HUMAN Insulin-like growth factor II OS=Homo sapiens GN=IGF2 PE=1 SV=1	16	-1.74089	-14.6645	-1.87465	2.54865	1.69817	6.18739	-4.5587	6.12271	1.36768	0.236352	4.67773	0.618431	0.240752
>sp|P02671|FIBA_HUMAN Fibrinogen alpha chain OS=Homo sapiens GN=FGA PE=1 SV=2	794781:coagulation factor II (thrombin)	P02671	FIBA_HUMAN	FIBA_HUMAN Fibrinogen alpha chain OS=Homo sapiens GN=FGA PE=1 SV=2	16	-1.74089	-14.6645	-1.87465	2.54865	1.69817	6.18739	-4.5587	6.12271	1.36768	0.236352	4.67773	0.618431	0.240752
>sp|P02675|FIBB_HUMAN Fibrinogen beta chain OS=Homo sapiens GN=FGB PE=1 SV=2	794781:coagulation factor II (thrombin)	P02675	FIBB_HUMAN	FIBB_HUMAN Fibrinogen beta chain OS=Homo sapiens GN=FGB PE=1 SV=2	16	-1.74089	-14.6645	-1.87465	2.54865	1.69817	6.18739	-4.5587	6.12271	1.36768	0.236352	4.67773	0.618431	0.240752
>sp|P02679|FIBG_HUMAN Fibrinogen gamma chain OS=Homo sapiens GN=FGG PE=1 SV=3	794781:coagulation factor II (thrombin)	P02679	FIBG_HUMAN	FIBG_HUMAN Fibrinogen gamma chain OS=Homo sapiens GN=FGG PE=1 SV=3	16	-1.74089	-14.6645	-1.87465	2.54865	1.69817	6.18739	-4.5587	6.12271	1.36768	0.236352	4.67773	0.618431	0.240752
>sp|P04070|PROC_HUMAN Vitamin K-dependent protein C OS=Homo sapiens GN=PROC PE=1 SV=1	794781:coagulation factor II (thrombin)	P04070	PROC_HUMAN	PROC_HUMAN Vitamin K-dependent protein C OS=Homo sapiens GN=PROC PE=1 SV=1	16	-1.74089	-14.6645	-1.87465	2.54865	1.69817	6.18739	-4.5587	6.12271	1.36768	0.236352	4.67773	0.618431	0.240752
>sp|P04275|VWF_HUMAN von Willebrand factor OS=Homo sapiens GN=VWF PE=1 SV=4	794781:coagulation factor II (thrombin)	P04275	VWF_HUMAN	VWF_HUMAN von Willebrand factor OS=Homo sapiens GN=VWF PE=1 SV=4	16	-1.74089	-14.6645	-1.87465	2.54865	1.69817	6.18739	-4.5587	6.12271	1.36768	0.236352	4.67773	0.618431	0.240752
>sp|P05160|F13B_HUMAN Coagulation factor XIII B chain OS=Homo sapiens GN=F13B PE=1 SV=3	794781:coagulation factor II (thrombin)	P05160	F13B_HUMAN	F13B_HUMAN Coagulation factor XIII B chain OS=Homo sapiens GN=F13B PE=1 SV=3	16	-1.74089	-14.6645	-1.87465	2.54865	1.69817	6.18739	-4.5587	6.12271	1.36768	0.236352	4.67773	0.618431	0.240752
>sp|P07204|TRBM_HUMAN Thrombomodulin OS=Homo sapiens GN=THBD PE=1 SV=2	794781:coagulation factor II (thrombin)	P07204	TRBM_HUMAN	TRBM_HUMAN Thrombomodulin OS=Homo sapiens GN=THBD PE=1 SV=2	16	-1.74089	-14.6645	-1.87465	2.54865	1.69817	6.18739	-4.5587	6.12271	1.36768	0.236352	4.67773	0.618431	0.240752
>sp|P12259|FA5_HUMAN Coagulation factor V OS=Homo sapiens GN=F5 PE=1 SV=4	794781:coagulation factor II (thrombin)	P12259	FA5_HUMAN	FA5_HUMAN Coagulation factor V OS=Homo sapiens GN=F5 PE=1 SV=4	16	-1.74089	-14.6645	-1.87465	2.54865	1.69817	6.18739	-4.5587	6.12271	1.36768	0.236352	4.67773	0.618431	0.240752
>sp|P17936|IBP3_HUMAN Insulin-like growth factor-binding protein 3 OS=Homo sapiens GN=IGFBP3 PE=1 SV=2	794781:coagulation factor II (thrombin)	P17936	IBP3_HUMAN	IBP3_HUMAN Insulin-like growth factor-binding protein 3 OS=Homo sapiens GN=IGFBP3 PE=1 SV=2	16	-1.74089	-14.6645	-1.87465	2.54865	1.69817	6.18739	-4.5587	6.12271	1.36768	0.236352	4.67773	0.618431	0.240752
>sp|P35858|ALS_HUMAN Insulin-like growth factor-binding protein complex acid labile subunit OS=Homo sapiens GN=IGFALS PE=1 SV=1	794781:coagulation factor II (thrombin)	P35858	ALS_HUMAN	ALS_HUMAN Insulin-like growth factor-binding protein complex acid labile subunit OS=Homo sapiens GN=IGFALS PE=1 SV=1	16	-1.74089	-14.6645	-1.87465	2.54865	1.69817	6.18739	-4.5587	6.12271	1.36768	0.236352	4.67773	0.618431	0.240752
>sp|P38435|VKGC_HUMAN Vitamin K-dependent gamma-carboxylase OS=Homo sapiens GN=GGCX PE=1 SV=2	794781:coagulation factor II (thrombin)	P38435	VKGC_HUMAN	VKGC_HUMAN Vitamin K-dependent gamma-carboxylase OS=Homo sapiens GN=GGCX PE=1 SV=2	16	-1.74089	-14.6645	-1.87465	2.54865	1.69817	6.18739	-4.5587	6.12271	1.36768	0.236352	4.67773	0.618431	0.240752
>sp|P18428|LBP_HUMAN Lipopolysaccharide-binding protein OS=Homo sapiens GN=LBP PE=1 SV=3	778956:CD14 molecule	P18428	LBP_HUMAN	LBP_HUMAN Lipopolysaccharide-binding protein OS=Homo sapiens GN=LBP PE=1 SV=3	1	-1.19848	-5.53677	-4.23292	0.0614926	-1.81359	1.92923	3.5687	0.705833	0.682871	3.44674	4.61073	2.30343	0.00497241
>sp|O00401|WASL_HUMAN Neural Wiskott-Aldrich syndrome protein OS=Homo sapiens GN=WASL PE=1 SV=2	coagulation of blood	O00401	WASL_HUMAN	WASL_HUMAN Neural Wiskott-Aldrich syndrome protein OS=Homo sapiens GN=WASL PE=1 SV=2	37	-1.68457	0.571031	-1.43729	-1.16824	-4.07957	5.45989	-0.51022	6.74991	-0.449033	3.75131	4.5601	1.58489	0.0260082
>sp|O43852|CALU_HUMAN Calumenin OS=Homo sapiens GN=CALU PE=1 SV=2	coagulation of blood	O43852	CALU_HUMAN	CALU_HUMAN Calumenin OS=Homo sapiens GN=CALU PE=1 SV=2	37	-1.68457	0.571031	-1.43729	-1.16824	-4.07957	5.45989	-0.51022	6.74991	-0.449033	3.75131	4.5601	1.58489	0.0260082
>sp|P00734|THRB_HUMAN Prothrombin OS=Homo sapiens GN=F2 PE=1 SV=2	coagulation of blood	P00734	THRB_HUMAN	THRB_HUMAN Prothrombin OS=Homo sapiens GN=F2 PE=1 SV=2	37	-1.68457	0.571031	-1.43729	-1.16824	-4.07957	5.45989	-0.51022	6.74991	-0.449033	3.75131	4.5601	1.58489	0.0260082
>sp|P00740|FA9_HUMAN Coagulation factor IX OS=Homo sapiens GN=F9 PE=1 SV=2	coagulation of blood	P00740	FA9_HUMAN	FA9_HUMAN Coagulation factor IX OS=Homo sapiens GN=F9 PE=1 SV=2	37	-1.68457	0.571031	-1.43729	-1.16824	-4.07957	5.45989	-0.51022	6.74991	-0.449033	3.75131	4.5601	1.58489	0.0260082
>sp|P00742|FA10_HUMAN Coagulation factor X OS=Homo sapiens GN=F10 PE=1 SV=2	coagulation of blood	P00742	FA10_HUMAN	FA10_HUMAN Coagulation factor X OS=Homo sapiens GN=F10 PE=1 SV=2	37	-1.68457	0.571031	-1.43729	-1.16824	-4.07957	5.45989	-0.51022	6.74991	-0.449033	3.75131	4.5601	1.58489	0.0260082
>sp|P00747|PLMN_HUMAN Plasminogen OS=Homo sapiens GN=PLG PE=1 SV=2	coagulation of blood	P00747	PLMN_HUMAN	PLMN_HUMAN Plasminogen OS=Homo sapiens GN=PLG PE=1 SV=2	37	-1.68457	0.571031	-1.43729	-1.16824	-4.07957	5.45989	-0.51022	6.74991	-0.449033	3.75131	4.5601	1.58489	0.0260082
>sp|P00748|FA12_HUMAN Coagulation factor XII OS=Homo sapiens GN=F12 PE=1 SV=3	coagulation of blood	P00748	FA12_HUMAN	FA12_HUMAN Coagulation factor XII OS=Homo sapiens GN=F12 PE=1 SV=3	37	-1.68457	0.571031	-1.43729	-1.16824	-4.07957	5.45989	-0.51022	6.74991	-0.449033	3.75131	4.5601	1.58489	0.0260082
>sp|P01042|KNG1_HUMAN Kininogen-1 OS=Homo sapiens GN=KNG1 PE=1 SV=2	coagulation of blood	P01042	KNG1_HUMAN	KNG1_HUMAN Kininogen-1 OS=Homo sapiens GN=KNG1 PE=1 SV=2	37	-1.68457	0.571031	-1.43729	-1.16824	-4.07957	5.45989	-0.51022	6.74991	-0.449033	3.75131	4.5601	1.58489	0.0260082
>sp|P01127|PDGFB_HUMAN Platelet-derived growth factor subunit B OS=Homo sapiens GN=PDGFB PE=1 SV=1	coagulation of blood	P01127	PDGFB_HUMAN	PDGFB_HUMAN Platelet-derived growth factor subunit B OS=Homo sapiens GN=PDGFB PE=1 SV=1	37	-1.68457	0.571031	-1.43729	-1.16824	-4.07957	5.45989	-0.51022	6.74991	-0.449033	3.75131	4.5601	1.58489	0.0260082
>sp|P02649|APOE_HUMAN Apolipoprotein E OS=Homo sapiens GN=APOE PE=1 SV=1	coagulation of blood	P02649	APOE_HUMAN	APOE_HUMAN Apolipoprotein E OS=Homo sapiens GN=APOE PE=1 SV=1	37	-1.68457	0.571031	-1.43729	-1.16824	-4.07957	5.45989	-0.51022	6.74991	-0.449033	3.75131	4.5601	1.58489	0.0260082
>sp|P02749|APOH_HUMAN Beta-2-glycoprotein 1 OS=Homo sapiens GN=APOH PE=1 SV=3	coagulation of blood	P02749	APOH_HUMAN	APOH_HUMAN Beta-2-glycoprotein 1 OS=Homo sapiens GN=APOH PE=1 SV=3	37	-1.68457	0.571031	-1.43729	-1.16824	-4.07957	5.45989	-0.51022	6.74991	-0.449033	3.75131	4.5601	1.58489	0.0260082
>sp|P02776|PLF4_HUMAN Platelet factor 4 OS=Homo sapiens GN=PF4 PE=1 SV=2	coagulation of blood	P02776	PLF4_HUMAN	PLF4_HUMAN Platelet factor 4 OS=Homo sapiens GN=PF4 PE=1 SV=2	37	-1.68457	0.571031	-1.43729	-1.16824	-4.07957	5.45989	-0.51022	6.74991	-0.449033	3.75131	4.5601	1.58489	0.0260082
>sp|P04070|PROC_HUMAN Vitamin K-dependent protein C OS=Homo sapiens GN=PROC PE=1 SV=1	coagulation of blood	P04070	PROC_HUMAN	PROC_HUMAN Vitamin K-dependent protein C OS=Homo sapiens GN=PROC PE=1 SV=1	37	-1.68457	0.571031	-1.43729	-1.16824	-4.07957	5.45989	-0.51022	6.74991	-0.449033	3.75131	4.5601	1.58489	0.0260082
>sp|P04196|HRG_HUMAN Histidine-rich glycoprotein OS=Homo sapiens GN=HRG PE=1 SV=1	coagulation of blood	P04196	HRG_HUMAN	HRG_HUMAN Histidine-rich glycoprotein OS=Homo sapiens GN=HRG PE=1 SV=1	37	-1.68457	0.571031	-1.43729	-1.16824	-4.07957	5.45989	-0.51022	6.74991	-0.449033	3.75131	4.5601	1.58489	0.0260082
>sp|P04275|VWF_HUMAN von Willebrand factor OS=Homo sapiens GN=VWF PE=1 SV=4	coagulation of blood	P04275	VWF_HUMAN	VWF_HUMAN von Willebrand factor OS=Homo sapiens GN=VWF PE=1 SV=4	37	-1.68457	0.571031	-1.43729	-1.16824	-4.07957	5.45989	-0.51022	6.74991	-0.449033	3.75131	4.5601	1.58489	0.0260082
>sp|P05067|A4_HUMAN Amyloid beta A4 protein OS=Homo sapiens GN=APP PE=1 SV=3	coagulation of blood	P05067	A4_HUMAN	A4_HUMAN Amyloid beta A4 protein OS=Homo sapiens GN=APP PE=1 SV=3	37	-1.68457	0.571031	-1.43729	-1.16824	-4.07957	5.45989	-0.51022	6.74991	-0.449033	3.75131	4.5601	1.58489	0.0260082
>sp|P05106|ITB3_HUMAN Integrin beta-3 OS=Homo sapiens GN=ITGB3 PE=1 SV=2	coagulation of blood	P05106	ITB3_HUMAN	ITB3_HUMAN Integrin beta-3 OS=Homo sapiens GN=ITGB3 PE=1 SV=2	37	-1.68457	0.571031	-1.43729	-1.16824	-4.07957	5.45989	-0.51022	6.74991	-0.449033	3.75131	4.5601	1.58489	0.0260082
>sp|P05305|EDN1_HUMAN Endothelin-1 OS=Homo sapiens GN=EDN1 PE=1 SV=1	coagulation of blood	P05305	EDN1_HUMAN	EDN1_HUMAN Endothelin-1 OS=Homo sapiens GN=EDN1 PE=1 SV=1	37	-1.68457	0.571031	-1.43729	-1.16824	-4.07957	5.45989	-0.51022	6.74991	-0.449033	3.75131	4.5601	1.58489	0.0260082
>sp|P07204|TRBM_HUMAN Thrombomodulin OS=Homo sapiens GN=THBD PE=1 SV=2	coagulation of blood	P07204	TRBM_HUMAN	TRBM_HUMAN Thrombomodulin OS=Homo sapiens GN=THBD PE=1 SV=2	37	-1.68457	0.571031	-1.43729	-1.16824	-4.07957	5.45989	-0.51022	6.74991	-0.449033	3.75131	4.5601	1.58489	0.0260082
>sp|P07225|PROS_HUMAN Vitamin K-dependent protein S OS=Homo sapiens GN=PROS1 PE=1 SV=1	coagulation of blood	P07225	PROS_HUMAN	PROS_HUMAN Vitamin K-dependent protein S OS=Homo sapiens GN=PROS1 PE=1 SV=1	37	-1.68457	0.571031	-1.43729	-1.16824	-4.07957	5.45989	-0.51022	6.74991	-0.449033	3.75131	4.5601	1.58489	0.0260082
>sp|P07996|TSP1_HUMAN Thrombospondin-1 OS=Homo sapiens GN=THBS1 PE=1 SV=2	coagulation of blood	P07996	TSP1_HUMAN	TSP1_HUMAN Thrombospondin-1 OS=Homo sapiens GN=THBS1 PE=1 SV=2	37	-1.68457	0.571031	-1.43729	-1.16824	-4.07957	5.45989	-0.51022	6.74991	-0.449033	3.75131	4.5601	1.58489	0.0260082
>sp|P08758|ANXA5_HUMAN Annexin A5 OS=Homo sapiens GN=ANXA5 PE=1 SV=2	coagulation of blood	P08758	ANXA5_HUMAN	ANXA5_HUMAN Annexin A5 OS=Homo sapiens GN=ANXA5 PE=1 SV=2	37	-1.68457	0.571031	-1.43729	-1.16824	-4.07957	5.45989	-0.51022	6.74991	-0.449033	3.75131	4.5601	1.58489	0.0260082
>sp|P11712|CP2C9_HUMAN Cytochrome P450 2C9 OS=Homo sapiens GN=CYP2C9 PE=1 SV=3	coagulation of blood	P11712	CP2C9_HUMAN	CP2C9_HUMAN Cytochrome P450 2C9 OS=Homo sapiens GN=CYP2C9 PE=1 SV=3	37	-1.68457	0.571031	-1.43729	-1.16824	-4.07957	5.45989	-0.51022	6.74991	-0.449033	3.75131	4.5601	1.58489	0.0260082
>sp|P13987|CD59_HUMAN CD59 glycoprotein OS=Homo sapiens GN=CD59 PE=1 SV=1	coagulation of blood	P13987	CD59_HUMAN	CD59_HUMAN CD59 glycoprotein OS=Homo sapiens GN=CD59 PE=1 SV=1	37	-1.68457	0.571031	-1.43729	-1.16824	-4.07957	5.45989	-0.51022	6.74991	-0.449033	3.75131	4.5601	1.58489	0.0260082
>sp|P20851|C4BPB_HUMAN C4b-binding protein beta chain OS=Homo sapiens GN=C4BPB PE=1 SV=1	coagulation of blood	P20851	C4BPB_HUMAN	C4BPB_HUMAN C4b-binding protein beta chain OS=Homo sapiens GN=C4BPB PE=1 SV=1	37	-1.68457	0.571031	-1.43729	-1.16824	-4.07957	5.45989	-0.51022	6.74991	-0.449033	3.75131	4.5601	1.58489	0.0260082
>sp|P28906|CD34_HUMAN Hematopoietic progenitor cell antigen CD34 OS=Homo sapiens GN=CD34 PE=1 SV=2	coagulation of blood	P28906	CD34_HUMAN	CD34_HUMAN Hematopoietic progenitor cell antigen CD34 OS=Homo sapiens GN=CD34 PE=1 SV=2	37	-1.68457	0.571031	-1.43729	-1.16824	-4.07957	5.45989	-0.51022	6.74991	-0.449033	3.75131	4.5601	1.58489	0.0260082
>sp|P29474|NOS3_HUMAN Nitric oxide synthase, endothelial OS=Homo sapiens GN=NOS3 PE=1 SV=3	coagulation of blood	P29474	NOS3_HUMAN	NOS3_HUMAN Nitric oxide synthase, endothelial OS=Homo sapiens GN=NOS3 PE=1 SV=3	37	-1.68457	0.571031	-1.43729	-1.16824	-4.07957	5.45989	-0.51022	6.74991	-0.449033	3.75131	4.5601	1.58489	0.0260082
>sp|P38435|VKGC_HUMAN Vitamin K-dependent gamma-carboxylase OS=Homo sapiens GN=GGCX PE=1 SV=2	coagulation of blood	P38435	VKGC_HUMAN	VKGC_HUMAN Vitamin K-dependent gamma-carboxylase OS=Homo sapiens GN=GGCX PE=1 SV=2	37	-1.68457	0.571031	-1.43729	-1.16824	-4.07957	5.45989	-0.51022	6.74991	-0.449033	3.75131	4.5601	1.58489	0.0260082
>sp|P41235|HNF4A_HUMAN Hepatocyte nuclear factor 4-alpha OS=Homo sapiens GN=HNF4A PE=1 SV=3	coagulation of blood	P41235	HNF4A_HUMAN	HNF4A_HUMAN Hepatocyte nuclear factor 4-alpha OS=Homo sapiens GN=HNF4A PE=1 SV=3	37	-1.68457	0.571031	-1.43729	-1.16824	-4.07957	5.45989	-0.51022	6.74991	-0.449033	3.75131	4.5601	1.58489	0.0260082
>sp|P49257|LMAN1_HUMAN Protein ERGIC-53 OS=Homo sapiens GN=LMAN1 PE=1 SV=2	coagulation of blood	P49257	LMAN1_HUMAN	LMAN1_HUMAN Protein ERGIC-53 OS=Homo sapiens GN=LMAN1 PE=1 SV=2	37	-1.68457	0.571031	-1.43729	-1.16824	-4.07957	5.45989	-0.51022	6.74991	-0.449033	3.75131	4.5601	1.58489	0.0260082
>sp|P49961|ENTP1_HUMAN Ectonucleoside triphosphate diphosphohydrolase 1 OS=Homo sapiens GN=ENTPD1 PE=1 SV=1	coagulation of blood	P49961	ENTP1_HUMAN	ENTP1_HUMAN Ectonucleoside triphosphate diphosphohydrolase 1 OS=Homo sapiens GN=ENTPD1 PE=1 SV=1	37	-1.68457	0.571031	-1.43729	-1.16824	-4.07957	5.45989	-0.51022	6.74991	-0.449033	3.75131	4.5601	1.58489	0.0260082
>sp|Q03135|CAV1_HUMAN Caveolin-1 OS=Homo sapiens GN=CAV1 PE=1 SV=4	coagulation of blood	Q03135	CAV1_HUMAN	CAV1_HUMAN Caveolin-1 OS=Homo sapiens GN=CAV1 PE=1 SV=4	37	-1.68457	0.571031	-1.43729	-1.16824	-4.07957	5.45989	-0.51022	6.74991	-0.449033	3.75131	4.5601	1.58489	0.0260082
>sp|Q06481|APLP2_HUMAN Amyloid-like protein 2 OS=Homo sapiens GN=APLP2 PE=1 SV=2	coagulation of blood	Q06481	APLP2_HUMAN	APLP2_HUMAN Amyloid-like protein 2 OS=Homo sapiens GN=APLP2 PE=1 SV=2	37	-1.68457	0.571031	-1.43729	-1.16824	-4.07957	5.45989	-0.51022	6.74991	-0.449033	3.75131	4.5601	1.58489	0.0260082
>sp|Q13310|PABP4_HUMAN Polyadenylate-binding protein 4 OS=Homo sapiens GN=PABPC4 PE=1 SV=1	coagulation of blood	Q13310	PABP4_HUMAN	PABP4_HUMAN Polyadenylate-binding protein 4 OS=Homo sapiens GN=PABPC4 PE=1 SV=1	37	-1.68457	0.571031	-1.43729	-1.16824	-4.07957	5.45989	-0.51022	6.74991	-0.449033	3.75131	4.5601	1.58489	0.0260082
>sp|Q6QNY0|BL1S3_HUMAN Biogenesis of lysosome-related organelles complex 1 subunit 3 OS=Homo sapiens GN=BLOC1S3 PE=1 SV=1	coagulation of blood	Q6QNY0	BL1S3_HUMAN	BL1S3_HUMAN Biogenesis of lysosome-related organelles complex 1 subunit 3 OS=Homo sapiens GN=BLOC1S3 PE=1 SV=1	37	-1.68457	0.571031	-1.43729	-1.16824	-4.07957	5.45989	-0.51022	6.74991	-0.449033	3.75131	4.5601	1.58489	0.0260082
>sp|Q9BQB6|VKOR1_HUMAN Vitamin K epoxide reductase complex subunit 1 OS=Homo sapiens GN=VKORC1 PE=1 SV=1	coagulation of blood	Q9BQB6	VKOR1_HUMAN	VKOR1_HUMAN Vitamin K epoxide reductase complex subunit 1 OS=Homo sapiens GN=VKORC1 PE=1 SV=1	37	-1.68457	0.571031	-1.43729	-1.16824	-4.07957	5.45989	-0.51022	6.74991	-0.449033	3.75131	4.5601	1.58489	0.0260082
>sp|Q9UNN8|EPCR_HUMAN Endothelial protein C receptor OS=Homo sapiens GN=PROCR PE=1 SV=1	coagulation of blood	Q9UNN8	EPCR_HUMAN	EPCR_HUMAN Endothelial protein C receptor OS=Homo sapiens GN=PROCR PE=1 SV=1	37	-1.68457	0.571031	-1.43729	-1.16824	-4.07957	5.45989	-0.51022	6.74991	-0.449033	3.75131	4.5601	1.58489	0.0260082
>sp|O15078|CE290_HUMAN Centrosomal protein of 290 kDa OS=Homo sapiens GN=CEP290 PE=1 SV=2	renal dysplasia and retinal aplasia	O15078	CE290_HUMAN	CE290_HUMAN Centrosomal protein of 290 kDa OS=Homo sapiens GN=CEP290 PE=1 SV=2	1	-3.0913	0.331088	-0.0149547	-6.84571	-6.80699	-1.27036	-10.4563	11.1306	-6.36624	13.2307	4.53927	0.412754	0.386586
>sp|P02647|APOA1_HUMAN Apolipoprotein A-I OS=Homo sapiens GN=APOA1 PE=1 SV=1	premature coronary artery disease	P02647	APOA1_HUMAN	APOA1_HUMAN Apolipoprotein A-I OS=Homo sapiens GN=APOA1 PE=1 SV=1	1	-1.08241	-11.2487	-13.8665	5.04227	4.04821	8.2425	-1.6815	12.3444	-6.13547	-7.28569	4.51829	0.359145	0.437376
>sp|O60494|CUBN_HUMAN Cubilin OS=Homo sapiens GN=CUBN PE=1 SV=5	805898:amnionless homolog (mouse)	O60494	CUBN_HUMAN	CUBN_HUMAN Cubilin OS=Homo sapiens GN=CUBN PE=1 SV=5	2	-0.914389	-11.2487	-13.8665	4.95772	3.98455	7.82892	-1.69779	12.3444	-6.01272	-7.16171	4.4777	0.359183	0.437338
>sp|P02647|APOA1_HUMAN Apolipoprotein A-I OS=Homo sapiens GN=APOA1 PE=1 SV=1	805898:amnionless homolog (mouse)	P02647	APOA1_HUMAN	APOA1_HUMAN Apolipoprotein A-I OS=Homo sapiens GN=APOA1 PE=1 SV=1	2	-0.914389	-11.2487	-13.8665	4.95772	3.98455	7.82892	-1.69779	12.3444	-6.01272	-7.16171	4.4777	0.359183	0.437338
>sp|P00742|FA10_HUMAN Coagulation factor X OS=Homo sapiens GN=F10 PE=1 SV=2	non-rheumatic aortic stenosis	P00742	FA10_HUMAN	FA10_HUMAN Coagulation factor X OS=Homo sapiens GN=F10 PE=1 SV=2	6	-1.82096	-7.26066	-8.64439	1.19821	1.37668	4.33083	-2.71621	1.88359	3.00085	0.076619	4.34536	0.951929	0.111705
>sp|P01008|ANT3_HUMAN Antithrombin-III OS=Homo sapiens GN=SERPINC1 PE=1 SV=1	non-rheumatic aortic stenosis	P01008	ANT3_HUMAN	ANT3_HUMAN Antithrombin-III OS=Homo sapiens GN=SERPINC1 PE=1 SV=1	6	-1.82096	-7.26066	-8.64439	1.19821	1.37668	4.33083	-2.71621	1.88359	3.00085	0.076619	4.34536	0.951929	0.111705
>sp|P05362|ICAM1_HUMAN Intercellular adhesion molecule 1 OS=Homo sapiens GN=ICAM1 PE=1 SV=2	non-rheumatic aortic stenosis	P05362	ICAM1_HUMAN	ICAM1_HUMAN Intercellular adhesion molecule 1 OS=Homo sapiens GN=ICAM1 PE=1 SV=2	6	-1.82096	-7.26066	-8.64439	1.19821	1.37668	4.33083	-2.71621	1.88359	3.00085	0.076619	4.34536	0.951929	0.111705
>sp|P08253|MMP2_HUMAN 72 kDa type IV collagenase OS=Homo sapiens GN=MMP2 PE=1 SV=2	non-rheumatic aortic stenosis	P08253	MMP2_HUMAN	MMP2_HUMAN 72 kDa type IV collagenase OS=Homo sapiens GN=MMP2 PE=1 SV=2	6	-1.82096	-7.26066	-8.64439	1.19821	1.37668	4.33083	-2.71621	1.88359	3.00085	0.076619	4.34536	0.951929	0.111705
>sp|P16581|LYAM2_HUMAN E-selectin OS=Homo sapiens GN=SELE PE=1 SV=1	non-rheumatic aortic stenosis	P16581	LYAM2_HUMAN	LYAM2_HUMAN E-selectin OS=Homo sapiens GN=SELE PE=1 SV=1	6	-1.82096	-7.26066	-8.64439	1.19821	1.37668	4.33083	-2.71621	1.88359	3.00085	0.076619	4.34536	0.951929	0.111705
>sp|P19320|VCAM1_HUMAN Vascular cell adhesion protein 1 OS=Homo sapiens GN=VCAM1 PE=1 SV=1	non-rheumatic aortic stenosis	P19320	VCAM1_HUMAN	VCAM1_HUMAN Vascular cell adhesion protein 1 OS=Homo sapiens GN=VCAM1 PE=1 SV=1	6	-1.82096	-7.26066	-8.64439	1.19821	1.37668	4.33083	-2.71621	1.88359	3.00085	0.076619	4.34536	0.951929	0.111705
>sp|P00734|THRB_HUMAN Prothrombin OS=Homo sapiens GN=F2 PE=1 SV=2	817299:coagulation factor II (thrombin) receptor-like 1	P00734	THRB_HUMAN	THRB_HUMAN Prothrombin OS=Homo sapiens GN=F2 PE=1 SV=2	1	-4.27201	-5.58451	-7.35432	2.04573	1.97683	4.97672	-3.54654	4.54377	3.23815	-0.91448	4.29718	0.874831	0.133404
>sp|P02649|APOE_HUMAN Apolipoprotein E OS=Homo sapiens GN=APOE PE=1 SV=1	susceptibility to severe coronary artery disease	P02649	APOE_HUMAN	APOE_HUMAN Apolipoprotein E OS=Homo sapiens GN=APOE PE=1 SV=1	2	-9.6557	-23.4177	-2.49712	9.76238	-33.8574	43.0301	-27.8924	-14.3477	-31.3219	-7.67568	4.29159	0.103503	0.787947
>sp|P02671|FIBA_HUMAN Fibrinogen alpha chain OS=Homo sapiens GN=FGA PE=1 SV=2	susceptibility to severe coronary artery disease	P02671	FIBA_HUMAN	FIBA_HUMAN Fibrinogen alpha chain OS=Homo sapiens GN=FGA PE=1 SV=2	2	-9.6557	-23.4177	-2.49712	9.76238	-33.8574	43.0301	-27.8924	-14.3477	-31.3219	-7.67568	4.29159	0.103503	0.787947
>sp|P01857|IGHG1_HUMAN Ig gamma-1 chain C region OS=Homo sapiens GN=IGHG1 PE=1 SV=1	manual_Ig	P01857	IGHG1_HUMAN	IGHG1_HUMAN Ig gamma-1 chain C region OS=Homo sapiens GN=IGHG1 PE=1 SV=1	1	6.6359	-11.669	-7.1289	-6.4422	6.30516	6.08666	-8.03925	4.95427	8.89608	-2.79171	4.28101	0.390401	0.407004
>sp|A5PLL7|TM189_HUMAN Transmembrane protein 189 OS=Homo sapiens GN=TMEM189 PE=1 SV=3	REACT_6900:Signaling in Immune system	A5PLL7	TM189_HUMAN	TM189_HUMAN Transmembrane protein 189 OS=Homo sapiens GN=TMEM189 PE=1 SV=3	138	-3.21681	0.740486	-1.97404	-2.16791	0.785341	4.58926	0.849762	6.27191	-0.386454	4.15754	4.26299	1.68579	0.0206161
>sp|O14920|IKKB_HUMAN Inhibitor of nuclear factor kappa-B kinase subunit beta OS=Homo sapiens GN=IKBKB PE=1 SV=1	REACT_6900:Signaling in Immune system	O14920	IKKB_HUMAN	IKKB_HUMAN Inhibitor of nuclear factor kappa-B kinase subunit beta OS=Homo sapiens GN=IKBKB PE=1 SV=1	138	-3.21681	0.740486	-1.97404	-2.16791	0.785341	4.58926	0.849762	6.27191	-0.386454	4.15754	4.26299	1.68579	0.0206161
>sp|O15111|IKKA_HUMAN Inhibitor of nuclear factor kappa-B kinase subunit alpha OS=Homo sapiens GN=CHUK PE=1 SV=2	REACT_6900:Signaling in Immune system	O15111	IKKA_HUMAN	IKKA_HUMAN Inhibitor of nuclear factor kappa-B kinase subunit alpha OS=Homo sapiens GN=CHUK PE=1 SV=2	138	-3.21681	0.740486	-1.97404	-2.16791	0.785341	4.58926	0.849762	6.27191	-0.386454	4.15754	4.26299	1.68579	0.0206161
>sp|O15123|ANGP2_HUMAN Angiopoietin-2 OS=Homo sapiens GN=ANGPT2 PE=1 SV=1	REACT_6900:Signaling in Immune system	O15123	ANGP2_HUMAN	ANGP2_HUMAN Angiopoietin-2 OS=Homo sapiens GN=ANGPT2 PE=1 SV=1	138	-3.21681	0.740486	-1.97404	-2.16791	0.785341	4.58926	0.849762	6.27191	-0.386454	4.15754	4.26299	1.68579	0.0206161
>sp|O15427|MOT4_HUMAN Monocarboxylate transporter 4 OS=Homo sapiens GN=SLC16A3 PE=1 SV=1	REACT_6900:Signaling in Immune system	O15427	MOT4_HUMAN	MOT4_HUMAN Monocarboxylate transporter 4 OS=Homo sapiens GN=SLC16A3 PE=1 SV=1	138	-3.21681	0.740486	-1.97404	-2.16791	0.785341	4.58926	0.849762	6.27191	-0.386454	4.15754	4.26299	1.68579	0.0206161
>sp|O15455|TLR3_HUMAN Toll-like receptor 3 OS=Homo sapiens GN=TLR3 PE=1 SV=1	REACT_6900:Signaling in Immune system	O15455	TLR3_HUMAN	TLR3_HUMAN Toll-like receptor 3 OS=Homo sapiens GN=TLR3 PE=1 SV=1	138	-3.21681	0.740486	-1.97404	-2.16791	0.785341	4.58926	0.849762	6.27191	-0.386454	4.15754	4.26299	1.68579	0.0206161
>sp|O15530|PDPK1_HUMAN 3-phosphoinositide-dependent protein kinase 1 OS=Homo sapiens GN=PDPK1 PE=1 SV=1	REACT_6900:Signaling in Immune system	O15530	PDPK1_HUMAN	PDPK1_HUMAN 3-phosphoinositide-dependent protein kinase 1 OS=Homo sapiens GN=PDPK1 PE=1 SV=1	138	-3.21681	0.740486	-1.97404	-2.16791	0.785341	4.58926	0.849762	6.27191	-0.386454	4.15754	4.26299	1.68579	0.0206161
>sp|O43318|M3K7_HUMAN Mitogen-activated protein kinase kinase kinase 7 OS=Homo sapiens GN=MAP3K7 PE=1 SV=1	REACT_6900:Signaling in Immune system	O43318	M3K7_HUMAN	M3K7_HUMAN Mitogen-activated protein kinase kinase kinase 7 OS=Homo sapiens GN=MAP3K7 PE=1 SV=1	138	-3.21681	0.740486	-1.97404	-2.16791	0.785341	4.58926	0.849762	6.27191	-0.386454	4.15754	4.26299	1.68579	0.0206161
>sp|O43353|RIPK2_HUMAN Receptor-interacting serine/threonine-protein kinase 2 OS=Homo sapiens GN=RIPK2 PE=1 SV=2	REACT_6900:Signaling in Immune system	O43353	RIPK2_HUMAN	RIPK2_HUMAN Receptor-interacting serine/threonine-protein kinase 2 OS=Homo sapiens GN=RIPK2 PE=1 SV=2	138	-3.21681	0.740486	-1.97404	-2.16791	0.785341	4.58926	0.849762	6.27191	-0.386454	4.15754	4.26299	1.68579	0.0206161
>sp|O95999|BCL10_HUMAN B-cell lymphoma/leukemia 10 OS=Homo sapiens GN=BCL10 PE=1 SV=1	REACT_6900:Signaling in Immune system	O95999	BCL10_HUMAN	BCL10_HUMAN B-cell lymphoma/leukemia 10 OS=Homo sapiens GN=BCL10 PE=1 SV=1	138	-3.21681	0.740486	-1.97404	-2.16791	0.785341	4.58926	0.849762	6.27191	-0.386454	4.15754	4.26299	1.68579	0.0206161
>sp|P00734|THRB_HUMAN Prothrombin OS=Homo sapiens GN=F2 PE=1 SV=2	REACT_6900:Signaling in Immune system	P00734	THRB_HUMAN	THRB_HUMAN Prothrombin OS=Homo sapiens GN=F2 PE=1 SV=2	138	-3.21681	0.740486	-1.97404	-2.16791	0.785341	4.58926	0.849762	6.27191	-0.386454	4.15754	4.26299	1.68579	0.0206161
>sp|P00736|C1R_HUMAN Complement C1r subcomponent OS=Homo sapiens GN=C1R PE=1 SV=2	REACT_6900:Signaling in Immune system	P00736	C1R_HUMAN	C1R_HUMAN Complement C1r subcomponent OS=Homo sapiens GN=C1R PE=1 SV=2	138	-3.21681	0.740486	-1.97404	-2.16791	0.785341	4.58926	0.849762	6.27191	-0.386454	4.15754	4.26299	1.68579	0.0206161
>sp|P00751|CFAB_HUMAN Complement factor B OS=Homo sapiens GN=CFB PE=1 SV=2	REACT_6900:Signaling in Immune system	P00751	CFAB_HUMAN	CFAB_HUMAN Complement factor B OS=Homo sapiens GN=CFB PE=1 SV=2	138	-3.21681	0.740486	-1.97404	-2.16791	0.785341	4.58926	0.849762	6.27191	-0.386454	4.15754	4.26299	1.68579	0.0206161
>sp|P01024|CO3_HUMAN Complement C3 OS=Homo sapiens GN=C3 PE=1 SV=2	REACT_6900:Signaling in Immune system	P01024	CO3_HUMAN	CO3_HUMAN Complement C3 OS=Homo sapiens GN=C3 PE=1 SV=2	138	-3.21681	0.740486	-1.97404	-2.16791	0.785341	4.58926	0.849762	6.27191	-0.386454	4.15754	4.26299	1.68579	0.0206161
>sp|P01031|CO5_HUMAN Complement C5 OS=Homo sapiens GN=C5 PE=1 SV=4	REACT_6900:Signaling in Immune system	P01031	CO5_HUMAN	CO5_HUMAN Complement C5 OS=Homo sapiens GN=C5 PE=1 SV=4	138	-3.21681	0.740486	-1.97404	-2.16791	0.785341	4.58926	0.849762	6.27191	-0.386454	4.15754	4.26299	1.68579	0.0206161
>sp|P01111|RASN_HUMAN GTPase NRas OS=Homo sapiens GN=NRAS PE=1 SV=1	REACT_6900:Signaling in Immune system	P01111	RASN_HUMAN	RASN_HUMAN GTPase NRas OS=Homo sapiens GN=NRAS PE=1 SV=1	138	-3.21681	0.740486	-1.97404	-2.16791	0.785341	4.58926	0.849762	6.27191	-0.386454	4.15754	4.26299	1.68579	0.0206161
>sp|P01112|RASH_HUMAN GTPase HRas OS=Homo sapiens GN=HRAS PE=1 SV=1	REACT_6900:Signaling in Immune system	P01112	RASH_HUMAN	RASH_HUMAN GTPase HRas OS=Homo sapiens GN=HRAS PE=1 SV=1	138	-3.21681	0.740486	-1.97404	-2.16791	0.785341	4.58926	0.849762	6.27191	-0.386454	4.15754	4.26299	1.68579	0.0206161
>sp|P01116|RASK_HUMAN GTPase KRas OS=Homo sapiens GN=KRAS PE=1 SV=1	REACT_6900:Signaling in Immune system	P01116	RASK_HUMAN	RASK_HUMAN GTPase KRas OS=Homo sapiens GN=KRAS PE=1 SV=1	138	-3.21681	0.740486	-1.97404	-2.16791	0.785341	4.58926	0.849762	6.27191	-0.386454	4.15754	4.26299	1.68579	0.0206161
>sp|P01834|IGKC_HUMAN Ig kappa chain C region OS=Homo sapiens GN=IGKC PE=1 SV=1	REACT_6900:Signaling in Immune system	P01834	IGKC_HUMAN	IGKC_HUMAN Ig kappa chain C region OS=Homo sapiens GN=IGKC PE=1 SV=1	138	-3.21681	0.740486	-1.97404	-2.16791	0.785341	4.58926	0.849762	6.27191	-0.386454	4.15754	4.26299	1.68579	0.0206161
>sp|P01889|1B07_HUMAN HLA class I histocompatibility antigen, B-7 alpha chain OS=Homo sapiens GN=HLA-B PE=1 SV=3	REACT_6900:Signaling in Immune system	P01889	1B07_HUMAN	1B07_HUMAN HLA class I histocompatibility antigen, B-7 alpha chain OS=Homo sapiens GN=HLA-B PE=1 SV=3	138	-3.21681	0.740486	-1.97404	-2.16791	0.785341	4.58926	0.849762	6.27191	-0.386454	4.15754	4.26299	1.68579	0.0206161
>sp|P02452|CO1A1_HUMAN Collagen alpha-1(I) chain OS=Homo sapiens GN=COL1A1 PE=1 SV=5	REACT_6900:Signaling in Immune system	P02452	CO1A1_HUMAN	CO1A1_HUMAN Collagen alpha-1(I) chain OS=Homo sapiens GN=COL1A1 PE=1 SV=5	138	-3.21681	0.740486	-1.97404	-2.16791	0.785341	4.58926	0.849762	6.27191	-0.386454	4.15754	4.26299	1.68579	0.0206161
>sp|P02745|C1QA_HUMAN Complement C1q subcomponent subunit A OS=Homo sapiens GN=C1QA PE=1 SV=2	REACT_6900:Signaling in Immune system	P02745	C1QA_HUMAN	C1QA_HUMAN Complement C1q subcomponent subunit A OS=Homo sapiens GN=C1QA PE=1 SV=2	138	-3.21681	0.740486	-1.97404	-2.16791	0.785341	4.58926	0.849762	6.27191	-0.386454	4.15754	4.26299	1.68579	0.0206161
>sp|P02746|C1QB_HUMAN Complement C1q subcomponent subunit B OS=Homo sapiens GN=C1QB PE=1 SV=3	REACT_6900:Signaling in Immune system	P02746	C1QB_HUMAN	C1QB_HUMAN Complement C1q subcomponent subunit B OS=Homo sapiens GN=C1QB PE=1 SV=3	138	-3.21681	0.740486	-1.97404	-2.16791	0.785341	4.58926	0.849762	6.27191	-0.386454	4.15754	4.26299	1.68579	0.0206161
>sp|P02747|C1QC_HUMAN Complement C1q subcomponent subunit C OS=Homo sapiens GN=C1QC PE=1 SV=3	REACT_6900:Signaling in Immune system	P02747	C1QC_HUMAN	C1QC_HUMAN Complement C1q subcomponent subunit C OS=Homo sapiens GN=C1QC PE=1 SV=3	138	-3.21681	0.740486	-1.97404	-2.16791	0.785341	4.58926	0.849762	6.27191	-0.386454	4.15754	4.26299	1.68579	0.0206161
>sp|P02748|CO9_HUMAN Complement component C9 OS=Homo sapiens GN=C9 PE=1 SV=2	REACT_6900:Signaling in Immune system	P02748	CO9_HUMAN	CO9_HUMAN Complement component C9 OS=Homo sapiens GN=C9 PE=1 SV=2	138	-3.21681	0.740486	-1.97404	-2.16791	0.785341	4.58926	0.849762	6.27191	-0.386454	4.15754	4.26299	1.68579	0.0206161
>sp|P02751|FINC_HUMAN Fibronectin OS=Homo sapiens GN=FN1 PE=1 SV=4	REACT_6900:Signaling in Immune system	P02751	FINC_HUMAN	FINC_HUMAN Fibronectin OS=Homo sapiens GN=FN1 PE=1 SV=4	138	-3.21681	0.740486	-1.97404	-2.16791	0.785341	4.58926	0.849762	6.27191	-0.386454	4.15754	4.26299	1.68579	0.0206161
>sp|P03989|1B27_HUMAN HLA class I histocompatibility antigen, B-27 alpha chain OS=Homo sapiens GN=HLA-B PE=1 SV=2	REACT_6900:Signaling in Immune system	P03989	1B27_HUMAN	1B27_HUMAN HLA class I histocompatibility antigen, B-27 alpha chain OS=Homo sapiens GN=HLA-B PE=1 SV=2	138	-3.21681	0.740486	-1.97404	-2.16791	0.785341	4.58926	0.849762	6.27191	-0.386454	4.15754	4.26299	1.68579	0.0206161
>sp|P04070|PROC_HUMAN Vitamin K-dependent protein C OS=Homo sapiens GN=PROC PE=1 SV=1	REACT_6900:Signaling in Immune system	P04070	PROC_HUMAN	PROC_HUMAN Vitamin K-dependent protein C OS=Homo sapiens GN=PROC PE=1 SV=1	138	-3.21681	0.740486	-1.97404	-2.16791	0.785341	4.58926	0.849762	6.27191	-0.386454	4.15754	4.26299	1.68579	0.0206161
>sp|P04114|APOB_HUMAN Apolipoprotein B-100 OS=Homo sapiens GN=APOB PE=1 SV=2	REACT_6900:Signaling in Immune system	P04114	APOB_HUMAN	APOB_HUMAN Apolipoprotein B-100 OS=Homo sapiens GN=APOB PE=1 SV=2	138	-3.21681	0.740486	-1.97404	-2.16791	0.785341	4.58926	0.849762	6.27191	-0.386454	4.15754	4.26299	1.68579	0.0206161
>sp|P04439|1A03_HUMAN HLA class I histocompatibility antigen, A-3 alpha chain OS=Homo sapiens GN=HLA-A PE=1 SV=2	REACT_6900:Signaling in Immune system	P04439	1A03_HUMAN	1A03_HUMAN HLA class I histocompatibility antigen, A-3 alpha chain OS=Homo sapiens GN=HLA-A PE=1 SV=2	138	-3.21681	0.740486	-1.97404	-2.16791	0.785341	4.58926	0.849762	6.27191	-0.386454	4.15754	4.26299	1.68579	0.0206161
>sp|P05026|AT1B1_HUMAN Sodium/potassium-transporting ATPase subunit beta-1 OS=Homo sapiens GN=ATP1B1 PE=1 SV=1	REACT_6900:Signaling in Immune system	P05026	AT1B1_HUMAN	AT1B1_HUMAN Sodium/potassium-transporting ATPase subunit beta-1 OS=Homo sapiens GN=ATP1B1 PE=1 SV=1	138	-3.21681	0.740486	-1.97404	-2.16791	0.785341	4.58926	0.849762	6.27191	-0.386454	4.15754	4.26299	1.68579	0.0206161
>sp|P05106|ITB3_HUMAN Integrin beta-3 OS=Homo sapiens GN=ITGB3 PE=1 SV=2	REACT_6900:Signaling in Immune system	P05106	ITB3_HUMAN	ITB3_HUMAN Integrin beta-3 OS=Homo sapiens GN=ITGB3 PE=1 SV=2	138	-3.21681	0.740486	-1.97404	-2.16791	0.785341	4.58926	0.849762	6.27191	-0.386454	4.15754	4.26299	1.68579	0.0206161
>sp|P05107|ITB2_HUMAN Integrin beta-2 OS=Homo sapiens GN=ITGB2 PE=1 SV=2	REACT_6900:Signaling in Immune system	P05107	ITB2_HUMAN	ITB2_HUMAN Integrin beta-2 OS=Homo sapiens GN=ITGB2 PE=1 SV=2	138	-3.21681	0.740486	-1.97404	-2.16791	0.785341	4.58926	0.849762	6.27191	-0.386454	4.15754	4.26299	1.68579	0.0206161
>sp|P05362|ICAM1_HUMAN Intercellular adhesion molecule 1 OS=Homo sapiens GN=ICAM1 PE=1 SV=2	REACT_6900:Signaling in Immune system	P05362	ICAM1_HUMAN	ICAM1_HUMAN Intercellular adhesion molecule 1 OS=Homo sapiens GN=ICAM1 PE=1 SV=2	138	-3.21681	0.740486	-1.97404	-2.16791	0.785341	4.58926	0.849762	6.27191	-0.386454	4.15754	4.26299	1.68579	0.0206161
>sp|P05556|ITB1_HUMAN Integrin beta-1 OS=Homo sapiens GN=ITGB1 PE=1 SV=2	REACT_6900:Signaling in Immune system	P05556	ITB1_HUMAN	ITB1_HUMAN Integrin beta-1 OS=Homo sapiens GN=ITGB1 PE=1 SV=2	138	-3.21681	0.740486	-1.97404	-2.16791	0.785341	4.58926	0.849762	6.27191	-0.386454	4.15754	4.26299	1.68579	0.0206161
>sp|P06239|LCK_HUMAN Tyrosine-protein kinase Lck OS=Homo sapiens GN=LCK PE=1 SV=6	REACT_6900:Signaling in Immune system	P06239	LCK_HUMAN	LCK_HUMAN Tyrosine-protein kinase Lck OS=Homo sapiens GN=LCK PE=1 SV=6	138	-3.21681	0.740486	-1.97404	-2.16791	0.785341	4.58926	0.849762	6.27191	-0.386454	4.15754	4.26299	1.68579	0.0206161
>sp|P06241|FYN_HUMAN Tyrosine-protein kinase Fyn OS=Homo sapiens GN=FYN PE=1 SV=3	REACT_6900:Signaling in Immune system	P06241	FYN_HUMAN	FYN_HUMAN Tyrosine-protein kinase Fyn OS=Homo sapiens GN=FYN PE=1 SV=3	138	-3.21681	0.740486	-1.97404	-2.16791	0.785341	4.58926	0.849762	6.27191	-0.386454	4.15754	4.26299	1.68579	0.0206161
>sp|P06681|CO2_HUMAN Complement C2 OS=Homo sapiens GN=C2 PE=1 SV=2	REACT_6900:Signaling in Immune system	P06681	CO2_HUMAN	CO2_HUMAN Complement C2 OS=Homo sapiens GN=C2 PE=1 SV=2	138	-3.21681	0.740486	-1.97404	-2.16791	0.785341	4.58926	0.849762	6.27191	-0.386454	4.15754	4.26299	1.68579	0.0206161
>sp|P06756|ITAV_HUMAN Integrin alpha-V OS=Homo sapiens GN=ITGAV PE=1 SV=2	REACT_6900:Signaling in Immune system	P06756	ITAV_HUMAN	ITAV_HUMAN Integrin alpha-V OS=Homo sapiens GN=ITGAV PE=1 SV=2	138	-3.21681	0.740486	-1.97404	-2.16791	0.785341	4.58926	0.849762	6.27191	-0.386454	4.15754	4.26299	1.68579	0.0206161
>sp|P07204|TRBM_HUMAN Thrombomodulin OS=Homo sapiens GN=THBD PE=1 SV=2	REACT_6900:Signaling in Immune system	P07204	TRBM_HUMAN	TRBM_HUMAN Thrombomodulin OS=Homo sapiens GN=THBD PE=1 SV=2	138	-3.21681	0.740486	-1.97404	-2.16791	0.785341	4.58926	0.849762	6.27191	-0.386454	4.15754	4.26299	1.68579	0.0206161
>sp|P07225|PROS_HUMAN Vitamin K-dependent protein S OS=Homo sapiens GN=PROS1 PE=1 SV=1	REACT_6900:Signaling in Immune system	P07225	PROS_HUMAN	PROS_HUMAN Vitamin K-dependent protein S OS=Homo sapiens GN=PROS1 PE=1 SV=1	138	-3.21681	0.740486	-1.97404	-2.16791	0.785341	4.58926	0.849762	6.27191	-0.386454	4.15754	4.26299	1.68579	0.0206161
>sp|P07357|CO8A_HUMAN Complement component C8 alpha chain OS=Homo sapiens GN=C8A PE=1 SV=2	REACT_6900:Signaling in Immune system	P07357	CO8A_HUMAN	CO8A_HUMAN Complement component C8 alpha chain OS=Homo sapiens GN=C8A PE=1 SV=2	138	-3.21681	0.740486	-1.97404	-2.16791	0.785341	4.58926	0.849762	6.27191	-0.386454	4.15754	4.26299	1.68579	0.0206161
>sp|P07358|CO8B_HUMAN Complement component C8 beta chain OS=Homo sapiens GN=C8B PE=1 SV=3	REACT_6900:Signaling in Immune system	P07358	CO8B_HUMAN	CO8B_HUMAN Complement component C8 beta chain OS=Homo sapiens GN=C8B PE=1 SV=3	138	-3.21681	0.740486	-1.97404	-2.16791	0.785341	4.58926	0.849762	6.27191	-0.386454	4.15754	4.26299	1.68579	0.0206161
>sp|P07360|CO8G_HUMAN Complement component C8 gamma chain OS=Homo sapiens GN=C8G PE=1 SV=3	REACT_6900:Signaling in Immune system	P07360	CO8G_HUMAN	CO8G_HUMAN Complement component C8 gamma chain OS=Homo sapiens GN=C8G PE=1 SV=3	138	-3.21681	0.740486	-1.97404	-2.16791	0.785341	4.58926	0.849762	6.27191	-0.386454	4.15754	4.26299	1.68579	0.0206161
>sp|P07947|YES_HUMAN Tyrosine-protein kinase Yes OS=Homo sapiens GN=YES1 PE=1 SV=3	REACT_6900:Signaling in Immune system	P07947	YES_HUMAN	YES_HUMAN Tyrosine-protein kinase Yes OS=Homo sapiens GN=YES1 PE=1 SV=3	138	-3.21681	0.740486	-1.97404	-2.16791	0.785341	4.58926	0.849762	6.27191	-0.386454	4.15754	4.26299	1.68579	0.0206161
>sp|P07948|LYN_HUMAN Tyrosine-protein kinase Lyn OS=Homo sapiens GN=LYN PE=1 SV=3	REACT_6900:Signaling in Immune system	P07948	LYN_HUMAN	LYN_HUMAN Tyrosine-protein kinase Lyn OS=Homo sapiens GN=LYN PE=1 SV=3	138	-3.21681	0.740486	-1.97404	-2.16791	0.785341	4.58926	0.849762	6.27191	-0.386454	4.15754	4.26299	1.68579	0.0206161
>sp|P08123|CO1A2_HUMAN Collagen alpha-2(I) chain OS=Homo sapiens GN=COL1A2 PE=1 SV=7	REACT_6900:Signaling in Immune system	P08123	CO1A2_HUMAN	CO1A2_HUMAN Collagen alpha-2(I) chain OS=Homo sapiens GN=COL1A2 PE=1 SV=7	138	-3.21681	0.740486	-1.97404	-2.16791	0.785341	4.58926	0.849762	6.27191	-0.386454	4.15754	4.26299	1.68579	0.0206161
>sp|P08195|4F2_HUMAN 4F2 cell-surface antigen heavy chain OS=Homo sapiens GN=SLC3A2 PE=1 SV=3	REACT_6900:Signaling in Immune system	P08195	4F2_HUMAN	4F2_HUMAN 4F2 cell-surface antigen heavy chain OS=Homo sapiens GN=SLC3A2 PE=1 SV=3	138	-3.21681	0.740486	-1.97404	-2.16791	0.785341	4.58926	0.849762	6.27191	-0.386454	4.15754	4.26299	1.68579	0.0206161
>sp|P08571|CD14_HUMAN Monocyte differentiation antigen CD14 OS=Homo sapiens GN=CD14 PE=1 SV=2	REACT_6900:Signaling in Immune system	P08571	CD14_HUMAN	CD14_HUMAN Monocyte differentiation antigen CD14 OS=Homo sapiens GN=CD14 PE=1 SV=2	138	-3.21681	0.740486	-1.97404	-2.16791	0.785341	4.58926	0.849762	6.27191	-0.386454	4.15754	4.26299	1.68579	0.0206161
>sp|P08648|ITA5_HUMAN Integrin alpha-5 OS=Homo sapiens GN=ITGA5 PE=1 SV=2	REACT_6900:Signaling in Immune system	P08648	ITA5_HUMAN	ITA5_HUMAN Integrin alpha-5 OS=Homo sapiens GN=ITGA5 PE=1 SV=2	138	-3.21681	0.740486	-1.97404	-2.16791	0.785341	4.58926	0.849762	6.27191	-0.386454	4.15754	4.26299	1.68579	0.0206161
>sp|P09871|C1S_HUMAN Complement C1s subcomponent OS=Homo sapiens GN=C1S PE=1 SV=1	REACT_6900:Signaling in Immune system	P09871	C1S_HUMAN	C1S_HUMAN Complement C1s subcomponent OS=Homo sapiens GN=C1S PE=1 SV=1	138	-3.21681	0.740486	-1.97404	-2.16791	0.785341	4.58926	0.849762	6.27191	-0.386454	4.15754	4.26299	1.68579	0.0206161
>sp|P0C0L4|CO4A_HUMAN Complement C4-A OS=Homo sapiens GN=C4A PE=1 SV=2	REACT_6900:Signaling in Immune system	P0C0L4	CO4A_HUMAN	CO4A_HUMAN Complement C4-A OS=Homo sapiens GN=C4A PE=1 SV=2	138	-3.21681	0.740486	-1.97404	-2.16791	0.785341	4.58926	0.849762	6.27191	-0.386454	4.15754	4.26299	1.68579	0.0206161
>sp|P10314|1A32_HUMAN HLA class I histocompatibility antigen, A-32 alpha chain OS=Homo sapiens GN=HLA-A PE=1 SV=2	REACT_6900:Signaling in Immune system	P10314	1A32_HUMAN	1A32_HUMAN HLA class I histocompatibility antigen, A-32 alpha chain OS=Homo sapiens GN=HLA-A PE=1 SV=2	138	-3.21681	0.740486	-1.97404	-2.16791	0.785341	4.58926	0.849762	6.27191	-0.386454	4.15754	4.26299	1.68579	0.0206161
>sp|P10316|1A69_HUMAN HLA class I histocompatibility antigen, A-69 alpha chain OS=Homo sapiens GN=HLA-A PE=1 SV=2	REACT_6900:Signaling in Immune system	P10316	1A69_HUMAN	1A69_HUMAN HLA class I histocompatibility antigen, A-69 alpha chain OS=Homo sapiens GN=HLA-A PE=1 SV=2	138	-3.21681	0.740486	-1.97404	-2.16791	0.785341	4.58926	0.849762	6.27191	-0.386454	4.15754	4.26299	1.68579	0.0206161
>sp|P10321|1C07_HUMAN HLA class I histocompatibility antigen, Cw-7 alpha chain OS=Homo sapiens GN=HLA-C PE=1 SV=3	REACT_6900:Signaling in Immune system	P10321	1C07_HUMAN	1C07_HUMAN HLA class I histocompatibility antigen, Cw-7 alpha chain OS=Homo sapiens GN=HLA-C PE=1 SV=3	138	-3.21681	0.740486	-1.97404	-2.16791	0.785341	4.58926	0.849762	6.27191	-0.386454	4.15754	4.26299	1.68579	0.0206161
>sp|P10643|CO7_HUMAN Complement component C7 OS=Homo sapiens GN=C7 PE=1 SV=2	REACT_6900:Signaling in Immune system	P10643	CO7_HUMAN	CO7_HUMAN Complement component C7 OS=Homo sapiens GN=C7 PE=1 SV=2	138	-3.21681	0.740486	-1.97404	-2.16791	0.785341	4.58926	0.849762	6.27191	-0.386454	4.15754	4.26299	1.68579	0.0206161
>sp|P11215|ITAM_HUMAN Integrin alpha-M OS=Homo sapiens GN=ITGAM PE=1 SV=2	REACT_6900:Signaling in Immune system	P11215	ITAM_HUMAN	ITAM_HUMAN Integrin alpha-M OS=Homo sapiens GN=ITGAM PE=1 SV=2	138	-3.21681	0.740486	-1.97404	-2.16791	0.785341	4.58926	0.849762	6.27191	-0.386454	4.15754	4.26299	1.68579	0.0206161
>sp|P12931|SRC_HUMAN Proto-oncogene tyrosine-protein kinase Src OS=Homo sapiens GN=SRC PE=1 SV=3	REACT_6900:Signaling in Immune system	P12931	SRC_HUMAN	SRC_HUMAN Proto-oncogene tyrosine-protein kinase Src OS=Homo sapiens GN=SRC PE=1 SV=3	138	-3.21681	0.740486	-1.97404	-2.16791	0.785341	4.58926	0.849762	6.27191	-0.386454	4.15754	4.26299	1.68579	0.0206161
>sp|P13164|IFM1_HUMAN Interferon-induced transmembrane protein 1 OS=Homo sapiens GN=IFITM1 PE=1 SV=3	REACT_6900:Signaling in Immune system	P13164	IFM1_HUMAN	IFM1_HUMAN Interferon-induced transmembrane protein 1 OS=Homo sapiens GN=IFITM1 PE=1 SV=3	138	-3.21681	0.740486	-1.97404	-2.16791	0.785341	4.58926	0.849762	6.27191	-0.386454	4.15754	4.26299	1.68579	0.0206161
>sp|P13598|ICAM2_HUMAN Intercellular adhesion molecule 2 OS=Homo sapiens GN=ICAM2 PE=1 SV=2	REACT_6900:Signaling in Immune system	P13598	ICAM2_HUMAN	ICAM2_HUMAN Intercellular adhesion molecule 2 OS=Homo sapiens GN=ICAM2 PE=1 SV=2	138	-3.21681	0.740486	-1.97404	-2.16791	0.785341	4.58926	0.849762	6.27191	-0.386454	4.15754	4.26299	1.68579	0.0206161
>sp|P13671|CO6_HUMAN Complement component C6 OS=Homo sapiens GN=C6 PE=1 SV=3	REACT_6900:Signaling in Immune system	P13671	CO6_HUMAN	CO6_HUMAN Complement component C6 OS=Homo sapiens GN=C6 PE=1 SV=3	138	-3.21681	0.740486	-1.97404	-2.16791	0.785341	4.58926	0.849762	6.27191	-0.386454	4.15754	4.26299	1.68579	0.0206161
>sp|P13746|1A11_HUMAN HLA class I histocompatibility antigen, A-11 alpha chain OS=Homo sapiens GN=HLA-A PE=1 SV=1	REACT_6900:Signaling in Immune system	P13746	1A11_HUMAN	1A11_HUMAN HLA class I histocompatibility antigen, A-11 alpha chain OS=Homo sapiens GN=HLA-A PE=1 SV=1	138	-3.21681	0.740486	-1.97404	-2.16791	0.785341	4.58926	0.849762	6.27191	-0.386454	4.15754	4.26299	1.68579	0.0206161
>sp|P13747|HLAE_HUMAN HLA class I histocompatibility antigen, alpha chain E OS=Homo sapiens GN=HLA-E PE=1 SV=3	REACT_6900:Signaling in Immune system	P13747	HLAE_HUMAN	HLAE_HUMAN HLA class I histocompatibility antigen, alpha chain E OS=Homo sapiens GN=HLA-E PE=1 SV=3	138	-3.21681	0.740486	-1.97404	-2.16791	0.785341	4.58926	0.849762	6.27191	-0.386454	4.15754	4.26299	1.68579	0.0206161
>sp|P13765|DOB_HUMAN HLA class II histocompatibility antigen, DO beta chain OS=Homo sapiens GN=HLA-DOB PE=1 SV=1	REACT_6900:Signaling in Immune system	P13765	DOB_HUMAN	DOB_HUMAN HLA class II histocompatibility antigen, DO beta chain OS=Homo sapiens GN=HLA-DOB PE=1 SV=1	138	-3.21681	0.740486	-1.97404	-2.16791	0.785341	4.58926	0.849762	6.27191	-0.386454	4.15754	4.26299	1.68579	0.0206161
>sp|P14151|LYAM1_HUMAN L-selectin OS=Homo sapiens GN=SELL PE=1 SV=2	REACT_6900:Signaling in Immune system	P14151	LYAM1_HUMAN	LYAM1_HUMAN L-selectin OS=Homo sapiens GN=SELL PE=1 SV=2	138	-3.21681	0.740486	-1.97404	-2.16791	0.785341	4.58926	0.849762	6.27191	-0.386454	4.15754	4.26299	1.68579	0.0206161
>sp|P15151|PVR_HUMAN Poliovirus receptor OS=Homo sapiens GN=PVR PE=1 SV=2	REACT_6900:Signaling in Immune system	P15151	PVR_HUMAN	PVR_HUMAN Poliovirus receptor OS=Homo sapiens GN=PVR PE=1 SV=2	138	-3.21681	0.740486	-1.97404	-2.16791	0.785341	4.58926	0.849762	6.27191	-0.386454	4.15754	4.26299	1.68579	0.0206161
>sp|P15336|ATF2_HUMAN Cyclic AMP-dependent transcription factor ATF-2 OS=Homo sapiens GN=ATF2 PE=1 SV=4	REACT_6900:Signaling in Immune system	P15336	ATF2_HUMAN	ATF2_HUMAN Cyclic AMP-dependent transcription factor ATF-2 OS=Homo sapiens GN=ATF2 PE=1 SV=4	138	-3.21681	0.740486	-1.97404	-2.16791	0.785341	4.58926	0.849762	6.27191	-0.386454	4.15754	4.26299	1.68579	0.0206161
>sp|P16284|PECA1_HUMAN Platelet endothelial cell adhesion molecule OS=Homo sapiens GN=PECAM1 PE=1 SV=1	REACT_6900:Signaling in Immune system	P16284	PECA1_HUMAN	PECA1_HUMAN Platelet endothelial cell adhesion molecule OS=Homo sapiens GN=PECAM1 PE=1 SV=1	138	-3.21681	0.740486	-1.97404	-2.16791	0.785341	4.58926	0.849762	6.27191	-0.386454	4.15754	4.26299	1.68579	0.0206161
>sp|P17693|HLAG_HUMAN HLA class I histocompatibility antigen, alpha chain G OS=Homo sapiens GN=HLA-G PE=1 SV=1	REACT_6900:Signaling in Immune system	P17693	HLAG_HUMAN	HLAG_HUMAN HLA class I histocompatibility antigen, alpha chain G OS=Homo sapiens GN=HLA-G PE=1 SV=1	138	-3.21681	0.740486	-1.97404	-2.16791	0.785341	4.58926	0.849762	6.27191	-0.386454	4.15754	4.26299	1.68579	0.0206161
>sp|P18428|LBP_HUMAN Lipopolysaccharide-binding protein OS=Homo sapiens GN=LBP PE=1 SV=3	REACT_6900:Signaling in Immune system	P18428	LBP_HUMAN	LBP_HUMAN Lipopolysaccharide-binding protein OS=Homo sapiens GN=LBP PE=1 SV=3	138	-3.21681	0.740486	-1.97404	-2.16791	0.785341	4.58926	0.849762	6.27191	-0.386454	4.15754	4.26299	1.68579	0.0206161
>sp|P19174|PLCG1_HUMAN 1-phosphatidylinositol 4,5-bisphosphate phosphodiesterase gamma-1 OS=Homo sapiens GN=PLCG1 PE=1 SV=1	REACT_6900:Signaling in Immune system	P19174	PLCG1_HUMAN	PLCG1_HUMAN 1-phosphatidylinositol 4,5-bisphosphate phosphodiesterase gamma-1 OS=Homo sapiens GN=PLCG1 PE=1 SV=1	138	-3.21681	0.740486	-1.97404	-2.16791	0.785341	4.58926	0.849762	6.27191	-0.386454	4.15754	4.26299	1.68579	0.0206161
>sp|P19256|LFA3_HUMAN Lymphocyte function-associated antigen 3 OS=Homo sapiens GN=CD58 PE=1 SV=1	REACT_6900:Signaling in Immune system	P19256	LFA3_HUMAN	LFA3_HUMAN Lymphocyte function-associated antigen 3 OS=Homo sapiens GN=CD58 PE=1 SV=1	138	-3.21681	0.740486	-1.97404	-2.16791	0.785341	4.58926	0.849762	6.27191	-0.386454	4.15754	4.26299	1.68579	0.0206161
>sp|P19320|VCAM1_HUMAN Vascular cell adhesion protein 1 OS=Homo sapiens GN=VCAM1 PE=1 SV=1	REACT_6900:Signaling in Immune system	P19320	VCAM1_HUMAN	VCAM1_HUMAN Vascular cell adhesion protein 1 OS=Homo sapiens GN=VCAM1 PE=1 SV=1	138	-3.21681	0.740486	-1.97404	-2.16791	0.785341	4.58926	0.849762	6.27191	-0.386454	4.15754	4.26299	1.68579	0.0206161
>sp|P19838|NFKB1_HUMAN Nuclear factor NF-kappa-B p105 subunit OS=Homo sapiens GN=NFKB1 PE=1 SV=2	REACT_6900:Signaling in Immune system	P19838	NFKB1_HUMAN	NFKB1_HUMAN Nuclear factor NF-kappa-B p105 subunit OS=Homo sapiens GN=NFKB1 PE=1 SV=2	138	-3.21681	0.740486	-1.97404	-2.16791	0.785341	4.58926	0.849762	6.27191	-0.386454	4.15754	4.26299	1.68579	0.0206161
>sp|P20701|ITAL_HUMAN Integrin alpha-L OS=Homo sapiens GN=ITGAL PE=1 SV=3	REACT_6900:Signaling in Immune system	P20701	ITAL_HUMAN	ITAL_HUMAN Integrin alpha-L OS=Homo sapiens GN=ITGAL PE=1 SV=3	138	-3.21681	0.740486	-1.97404	-2.16791	0.785341	4.58926	0.849762	6.27191	-0.386454	4.15754	4.26299	1.68579	0.0206161
>sp|P23229|ITA6_HUMAN Integrin alpha-6 OS=Homo sapiens GN=ITGA6 PE=1 SV=5	REACT_6900:Signaling in Immune system	P23229	ITA6_HUMAN	ITA6_HUMAN Integrin alpha-6 OS=Homo sapiens GN=ITGA6 PE=1 SV=5	138	-3.21681	0.740486	-1.97404	-2.16791	0.785341	4.58926	0.849762	6.27191	-0.386454	4.15754	4.26299	1.68579	0.0206161
>sp|P25942|TNR5_HUMAN Tumor necrosis factor receptor superfamily member 5 OS=Homo sapiens GN=CD40 PE=1 SV=1	REACT_6900:Signaling in Immune system	P25942	TNR5_HUMAN	TNR5_HUMAN Tumor necrosis factor receptor superfamily member 5 OS=Homo sapiens GN=CD40 PE=1 SV=1	138	-3.21681	0.740486	-1.97404	-2.16791	0.785341	4.58926	0.849762	6.27191	-0.386454	4.15754	4.26299	1.68579	0.0206161
>sp|P26006|ITA3_HUMAN Integrin alpha-3 OS=Homo sapiens GN=ITGA3 PE=1 SV=5	REACT_6900:Signaling in Immune system	P26006	ITA3_HUMAN	ITA3_HUMAN Integrin alpha-3 OS=Homo sapiens GN=ITGA3 PE=1 SV=5	138	-3.21681	0.740486	-1.97404	-2.16791	0.785341	4.58926	0.849762	6.27191	-0.386454	4.15754	4.26299	1.68579	0.0206161
>sp|P27986|P85A_HUMAN Phosphatidylinositol 3-kinase regulatory subunit alpha OS=Homo sapiens GN=PIK3R1 PE=1 SV=2	REACT_6900:Signaling in Immune system	P27986	P85A_HUMAN	P85A_HUMAN Phosphatidylinositol 3-kinase regulatory subunit alpha OS=Homo sapiens GN=PIK3R1 PE=1 SV=2	138	-3.21681	0.740486	-1.97404	-2.16791	0.785341	4.58926	0.849762	6.27191	-0.386454	4.15754	4.26299	1.68579	0.0206161
>sp|P28482|MK01_HUMAN Mitogen-activated protein kinase 1 OS=Homo sapiens GN=MAPK1 PE=1 SV=3	REACT_6900:Signaling in Immune system	P28482	MK01_HUMAN	MK01_HUMAN Mitogen-activated protein kinase 1 OS=Homo sapiens GN=MAPK1 PE=1 SV=3	138	-3.21681	0.740486	-1.97404	-2.16791	0.785341	4.58926	0.849762	6.27191	-0.386454	4.15754	4.26299	1.68579	0.0206161
>sp|P28906|CD34_HUMAN Hematopoietic progenitor cell antigen CD34 OS=Homo sapiens GN=CD34 PE=1 SV=2	REACT_6900:Signaling in Immune system	P28906	CD34_HUMAN	CD34_HUMAN Hematopoietic progenitor cell antigen CD34 OS=Homo sapiens GN=CD34 PE=1 SV=2	138	-3.21681	0.740486	-1.97404	-2.16791	0.785341	4.58926	0.849762	6.27191	-0.386454	4.15754	4.26299	1.68579	0.0206161
>sp|P29353|SHC1_HUMAN SHC-transforming protein 1 OS=Homo sapiens GN=SHC1 PE=1 SV=4	REACT_6900:Signaling in Immune system	P29353	SHC1_HUMAN	SHC1_HUMAN SHC-transforming protein 1 OS=Homo sapiens GN=SHC1 PE=1 SV=4	138	-3.21681	0.740486	-1.97404	-2.16791	0.785341	4.58926	0.849762	6.27191	-0.386454	4.15754	4.26299	1.68579	0.0206161
>sp|P30450|1A26_HUMAN HLA class I histocompatibility antigen, A-26 alpha chain OS=Homo sapiens GN=HLA-A PE=1 SV=2	REACT_6900:Signaling in Immune system	P30450	1A26_HUMAN	1A26_HUMAN HLA class I histocompatibility antigen, A-26 alpha chain OS=Homo sapiens GN=HLA-A PE=1 SV=2	138	-3.21681	0.740486	-1.97404	-2.16791	0.785341	4.58926	0.849762	6.27191	-0.386454	4.15754	4.26299	1.68579	0.0206161
>sp|P30453|1A34_HUMAN HLA class I histocompatibility antigen, A-34 alpha chain OS=Homo sapiens GN=HLA-A PE=1 SV=1	REACT_6900:Signaling in Immune system	P30453	1A34_HUMAN	1A34_HUMAN HLA class I histocompatibility antigen, A-34 alpha chain OS=Homo sapiens GN=HLA-A PE=1 SV=1	138	-3.21681	0.740486	-1.97404	-2.16791	0.785341	4.58926	0.849762	6.27191	-0.386454	4.15754	4.26299	1.68579	0.0206161
>sp|P30464|1B15_HUMAN HLA class I histocompatibility antigen, B-15 alpha chain OS=Homo sapiens GN=HLA-B PE=1 SV=2	REACT_6900:Signaling in Immune system	P30464	1B15_HUMAN	1B15_HUMAN HLA class I histocompatibility antigen, B-15 alpha chain OS=Homo sapiens GN=HLA-B PE=1 SV=2	138	-3.21681	0.740486	-1.97404	-2.16791	0.785341	4.58926	0.849762	6.27191	-0.386454	4.15754	4.26299	1.68579	0.0206161
>sp|P30479|1B41_HUMAN HLA class I histocompatibility antigen, B-41 alpha chain OS=Homo sapiens GN=HLA-B PE=1 SV=1	REACT_6900:Signaling in Immune system	P30479	1B41_HUMAN	1B41_HUMAN HLA class I histocompatibility antigen, B-41 alpha chain OS=Homo sapiens GN=HLA-B PE=1 SV=1	138	-3.21681	0.740486	-1.97404	-2.16791	0.785341	4.58926	0.849762	6.27191	-0.386454	4.15754	4.26299	1.68579	0.0206161
>sp|P30492|1B54_HUMAN HLA class I histocompatibility antigen, B-54 alpha chain OS=Homo sapiens GN=HLA-B PE=1 SV=1	REACT_6900:Signaling in Immune system	P30492	1B54_HUMAN	1B54_HUMAN HLA class I histocompatibility antigen, B-54 alpha chain OS=Homo sapiens GN=HLA-B PE=1 SV=1	138	-3.21681	0.740486	-1.97404	-2.16791	0.785341	4.58926	0.849762	6.27191	-0.386454	4.15754	4.26299	1.68579	0.0206161
>sp|P32004|L1CAM_HUMAN Neural cell adhesion molecule L1 OS=Homo sapiens GN=L1CAM PE=1 SV=2	REACT_6900:Signaling in Immune system	P32004	L1CAM_HUMAN	L1CAM_HUMAN Neural cell adhesion molecule L1 OS=Homo sapiens GN=L1CAM PE=1 SV=2	138	-3.21681	0.740486	-1.97404	-2.16791	0.785341	4.58926	0.849762	6.27191	-0.386454	4.15754	4.26299	1.68579	0.0206161
>sp|P35613|BASI_HUMAN Basigin OS=Homo sapiens GN=BSG PE=1 SV=2	REACT_6900:Signaling in Immune system	P35613	BASI_HUMAN	BASI_HUMAN Basigin OS=Homo sapiens GN=BSG PE=1 SV=2	138	-3.21681	0.740486	-1.97404	-2.16791	0.785341	4.58926	0.849762	6.27191	-0.386454	4.15754	4.26299	1.68579	0.0206161
>sp|P41217|OX2G_HUMAN OX-2 membrane glycoprotein OS=Homo sapiens GN=CD200 PE=1 SV=4	REACT_6900:Signaling in Immune system	P41217	OX2G_HUMAN	OX2G_HUMAN OX-2 membrane glycoprotein OS=Homo sapiens GN=CD200 PE=1 SV=4	138	-3.21681	0.740486	-1.97404	-2.16791	0.785341	4.58926	0.849762	6.27191	-0.386454	4.15754	4.26299	1.68579	0.0206161
>sp|P41240|CSK_HUMAN Tyrosine-protein kinase CSK OS=Homo sapiens GN=CSK PE=1 SV=1	REACT_6900:Signaling in Immune system	P41240	CSK_HUMAN	CSK_HUMAN Tyrosine-protein kinase CSK OS=Homo sapiens GN=CSK PE=1 SV=1	138	-3.21681	0.740486	-1.97404	-2.16791	0.785341	4.58926	0.849762	6.27191	-0.386454	4.15754	4.26299	1.68579	0.0206161
>sp|P42336|PK3CA_HUMAN Phosphatidylinositol 4,5-bisphosphate 3-kinase catalytic subunit alpha isoform OS=Homo sapiens GN=PIK3CA PE=1 SV=2	REACT_6900:Signaling in Immune system	P42336	PK3CA_HUMAN	PK3CA_HUMAN Phosphatidylinositol 4,5-bisphosphate 3-kinase catalytic subunit alpha isoform OS=Homo sapiens GN=PIK3CA PE=1 SV=2	138	-3.21681	0.740486	-1.97404	-2.16791	0.785341	4.58926	0.849762	6.27191	-0.386454	4.15754	4.26299	1.68579	0.0206161
>sp|P42338|PK3CB_HUMAN Phosphatidylinositol 4,5-bisphosphate 3-kinase catalytic subunit beta isoform OS=Homo sapiens GN=PIK3CB PE=1 SV=1	REACT_6900:Signaling in Immune system	P42338	PK3CB_HUMAN	PK3CB_HUMAN Phosphatidylinositol 4,5-bisphosphate 3-kinase catalytic subunit beta isoform OS=Homo sapiens GN=PIK3CB PE=1 SV=1	138	-3.21681	0.740486	-1.97404	-2.16791	0.785341	4.58926	0.849762	6.27191	-0.386454	4.15754	4.26299	1.68579	0.0206161
>sp|P45983|MK08_HUMAN Mitogen-activated protein kinase 8 OS=Homo sapiens GN=MAPK8 PE=1 SV=2	REACT_6900:Signaling in Immune system	P45983	MK08_HUMAN	MK08_HUMAN Mitogen-activated protein kinase 8 OS=Homo sapiens GN=MAPK8 PE=1 SV=2	138	-3.21681	0.740486	-1.97404	-2.16791	0.785341	4.58926	0.849762	6.27191	-0.386454	4.15754	4.26299	1.68579	0.0206161
>sp|P48740|MASP1_HUMAN Mannan-binding lectin serine protease 1 OS=Homo sapiens GN=MASP1 PE=1 SV=3	REACT_6900:Signaling in Immune system	P48740	MASP1_HUMAN	MASP1_HUMAN Mannan-binding lectin serine protease 1 OS=Homo sapiens GN=MASP1 PE=1 SV=3	138	-3.21681	0.740486	-1.97404	-2.16791	0.785341	4.58926	0.849762	6.27191	-0.386454	4.15754	4.26299	1.68579	0.0206161
>sp|P53985|MOT1_HUMAN Monocarboxylate transporter 1 OS=Homo sapiens GN=SLC16A1 PE=1 SV=3	REACT_6900:Signaling in Immune system	P53985	MOT1_HUMAN	MOT1_HUMAN Monocarboxylate transporter 1 OS=Homo sapiens GN=SLC16A1 PE=1 SV=3	138	-3.21681	0.740486	-1.97404	-2.16791	0.785341	4.58926	0.849762	6.27191	-0.386454	4.15754	4.26299	1.68579	0.0206161
>sp|P54709|AT1B3_HUMAN Sodium/potassium-transporting ATPase subunit beta-3 OS=Homo sapiens GN=ATP1B3 PE=1 SV=1	REACT_6900:Signaling in Immune system	P54709	AT1B3_HUMAN	AT1B3_HUMAN Sodium/potassium-transporting ATPase subunit beta-3 OS=Homo sapiens GN=ATP1B3 PE=1 SV=1	138	-3.21681	0.740486	-1.97404	-2.16791	0.785341	4.58926	0.849762	6.27191	-0.386454	4.15754	4.26299	1.68579	0.0206161
>sp|P60033|CD81_HUMAN CD81 antigen OS=Homo sapiens GN=CD81 PE=1 SV=1	REACT_6900:Signaling in Immune system	P60033	CD81_HUMAN	CD81_HUMAN CD81 antigen OS=Homo sapiens GN=CD81 PE=1 SV=1	138	-3.21681	0.740486	-1.97404	-2.16791	0.785341	4.58926	0.849762	6.27191	-0.386454	4.15754	4.26299	1.68579	0.0206161
>sp|P61088|UBE2N_HUMAN Ubiquitin-conjugating enzyme E2 N OS=Homo sapiens GN=UBE2N PE=1 SV=1	REACT_6900:Signaling in Immune system	P61088	UBE2N_HUMAN	UBE2N_HUMAN Ubiquitin-conjugating enzyme E2 N OS=Homo sapiens GN=UBE2N PE=1 SV=1	138	-3.21681	0.740486	-1.97404	-2.16791	0.785341	4.58926	0.849762	6.27191	-0.386454	4.15754	4.26299	1.68579	0.0206161
>sp|P61769|B2MG_HUMAN Beta-2-microglobulin OS=Homo sapiens GN=B2M PE=1 SV=1	REACT_6900:Signaling in Immune system	P61769	B2MG_HUMAN	B2MG_HUMAN Beta-2-microglobulin OS=Homo sapiens GN=B2M PE=1 SV=1	138	-3.21681	0.740486	-1.97404	-2.16791	0.785341	4.58926	0.849762	6.27191	-0.386454	4.15754	4.26299	1.68579	0.0206161
>sp|P62937|PPIA_HUMAN Peptidyl-prolyl cis-trans isomerase A OS=Homo sapiens GN=PPIA PE=1 SV=2	REACT_6900:Signaling in Immune system	P62937	PPIA_HUMAN	PPIA_HUMAN Peptidyl-prolyl cis-trans isomerase A OS=Homo sapiens GN=PPIA PE=1 SV=2	138	-3.21681	0.740486	-1.97404	-2.16791	0.785341	4.58926	0.849762	6.27191	-0.386454	4.15754	4.26299	1.68579	0.0206161
>sp|P62979|RS27A_HUMAN Ubiquitin-40S ribosomal protein S27a OS=Homo sapiens GN=RPS27A PE=1 SV=2	REACT_6900:Signaling in Immune system	P62979	RS27A_HUMAN	RS27A_HUMAN Ubiquitin-40S ribosomal protein S27a OS=Homo sapiens GN=RPS27A PE=1 SV=2	138	-3.21681	0.740486	-1.97404	-2.16791	0.785341	4.58926	0.849762	6.27191	-0.386454	4.15754	4.26299	1.68579	0.0206161
>sp|P62987|RL40_HUMAN Ubiquitin-60S ribosomal protein L40 OS=Homo sapiens GN=UBA52 PE=1 SV=2	REACT_6900:Signaling in Immune system	P62987	RL40_HUMAN	RL40_HUMAN Ubiquitin-60S ribosomal protein L40 OS=Homo sapiens GN=UBA52 PE=1 SV=2	138	-3.21681	0.740486	-1.97404	-2.16791	0.785341	4.58926	0.849762	6.27191	-0.386454	4.15754	4.26299	1.68579	0.0206161
>sp|P62993|GRB2_HUMAN Growth factor receptor-bound protein 2 OS=Homo sapiens GN=GRB2 PE=1 SV=1	REACT_6900:Signaling in Immune system	P62993	GRB2_HUMAN	GRB2_HUMAN Growth factor receptor-bound protein 2 OS=Homo sapiens GN=GRB2 PE=1 SV=1	138	-3.21681	0.740486	-1.97404	-2.16791	0.785341	4.58926	0.849762	6.27191	-0.386454	4.15754	4.26299	1.68579	0.0206161
>sp|P78324|SHPS1_HUMAN Tyrosine-protein phosphatase non-receptor type substrate 1 OS=Homo sapiens GN=SIRPA PE=1 SV=2	REACT_6900:Signaling in Immune system	P78324	SHPS1_HUMAN	SHPS1_HUMAN Tyrosine-protein phosphatase non-receptor type substrate 1 OS=Homo sapiens GN=SIRPA PE=1 SV=2	138	-3.21681	0.740486	-1.97404	-2.16791	0.785341	4.58926	0.849762	6.27191	-0.386454	4.15754	4.26299	1.68579	0.0206161
>sp|Q00653|NFKB2_HUMAN Nuclear factor NF-kappa-B p100 subunit OS=Homo sapiens GN=NFKB2 PE=1 SV=4	REACT_6900:Signaling in Immune system	Q00653	NFKB2_HUMAN	NFKB2_HUMAN Nuclear factor NF-kappa-B p100 subunit OS=Homo sapiens GN=NFKB2 PE=1 SV=4	138	-3.21681	0.740486	-1.97404	-2.16791	0.785341	4.58926	0.849762	6.27191	-0.386454	4.15754	4.26299	1.68579	0.0206161
>sp|Q02763|TIE2_HUMAN Angiopoietin-1 receptor OS=Homo sapiens GN=TEK PE=1 SV=2	REACT_6900:Signaling in Immune system	Q02763	TIE2_HUMAN	TIE2_HUMAN Angiopoietin-1 receptor OS=Homo sapiens GN=TEK PE=1 SV=2	138	-3.21681	0.740486	-1.97404	-2.16791	0.785341	4.58926	0.849762	6.27191	-0.386454	4.15754	4.26299	1.68579	0.0206161
>sp|Q03135|CAV1_HUMAN Caveolin-1 OS=Homo sapiens GN=CAV1 PE=1 SV=4	REACT_6900:Signaling in Immune system	Q03135	CAV1_HUMAN	CAV1_HUMAN Caveolin-1 OS=Homo sapiens GN=CAV1 PE=1 SV=4	138	-3.21681	0.740486	-1.97404	-2.16791	0.785341	4.58926	0.849762	6.27191	-0.386454	4.15754	4.26299	1.68579	0.0206161
>sp|Q04206|TF65_HUMAN Transcription factor p65 OS=Homo sapiens GN=RELA PE=1 SV=2	REACT_6900:Signaling in Immune system	Q04206	TF65_HUMAN	TF65_HUMAN Transcription factor p65 OS=Homo sapiens GN=RELA PE=1 SV=2	138	-3.21681	0.740486	-1.97404	-2.16791	0.785341	4.58926	0.849762	6.27191	-0.386454	4.15754	4.26299	1.68579	0.0206161
>sp|Q04759|KPCT_HUMAN Protein kinase C theta type OS=Homo sapiens GN=PRKCQ PE=1 SV=3	REACT_6900:Signaling in Immune system	Q04759	KPCT_HUMAN	KPCT_HUMAN Protein kinase C theta type OS=Homo sapiens GN=PRKCQ PE=1 SV=3	138	-3.21681	0.740486	-1.97404	-2.16791	0.785341	4.58926	0.849762	6.27191	-0.386454	4.15754	4.26299	1.68579	0.0206161
>sp|Q06124|PTN11_HUMAN Tyrosine-protein phosphatase non-receptor type 11 OS=Homo sapiens GN=PTPN11 PE=1 SV=2	REACT_6900:Signaling in Immune system	Q06124	PTN11_HUMAN	PTN11_HUMAN Tyrosine-protein phosphatase non-receptor type 11 OS=Homo sapiens GN=PTPN11 PE=1 SV=2	138	-3.21681	0.740486	-1.97404	-2.16791	0.785341	4.58926	0.849762	6.27191	-0.386454	4.15754	4.26299	1.68579	0.0206161
>sp|Q07889|SOS1_HUMAN Son of sevenless homolog 1 OS=Homo sapiens GN=SOS1 PE=1 SV=1	REACT_6900:Signaling in Immune system	Q07889	SOS1_HUMAN	SOS1_HUMAN Son of sevenless homolog 1 OS=Homo sapiens GN=SOS1 PE=1 SV=1	138	-3.21681	0.740486	-1.97404	-2.16791	0.785341	4.58926	0.849762	6.27191	-0.386454	4.15754	4.26299	1.68579	0.0206161
>sp|Q08722|CD47_HUMAN Leukocyte surface antigen CD47 OS=Homo sapiens GN=CD47 PE=1 SV=1	REACT_6900:Signaling in Immune system	Q08722	CD47_HUMAN	CD47_HUMAN Leukocyte surface antigen CD47 OS=Homo sapiens GN=CD47 PE=1 SV=1	138	-3.21681	0.740486	-1.97404	-2.16791	0.785341	4.58926	0.849762	6.27191	-0.386454	4.15754	4.26299	1.68579	0.0206161
>sp|Q12866|MERTK_HUMAN Tyrosine-protein kinase Mer OS=Homo sapiens GN=MERTK PE=1 SV=2	REACT_6900:Signaling in Immune system	Q12866	MERTK_HUMAN	MERTK_HUMAN Tyrosine-protein kinase Mer OS=Homo sapiens GN=MERTK PE=1 SV=2	138	-3.21681	0.740486	-1.97404	-2.16791	0.785341	4.58926	0.849762	6.27191	-0.386454	4.15754	4.26299	1.68579	0.0206161
>sp|Q13356|PPIL2_HUMAN Peptidyl-prolyl cis-trans isomerase-like 2 OS=Homo sapiens GN=PPIL2 PE=1 SV=1	REACT_6900:Signaling in Immune system	Q13356	PPIL2_HUMAN	PPIL2_HUMAN Peptidyl-prolyl cis-trans isomerase-like 2 OS=Homo sapiens GN=PPIL2 PE=1 SV=1	138	-3.21681	0.740486	-1.97404	-2.16791	0.785341	4.58926	0.849762	6.27191	-0.386454	4.15754	4.26299	1.68579	0.0206161
>sp|Q13404|UB2V1_HUMAN Ubiquitin-conjugating enzyme E2 variant 1 OS=Homo sapiens GN=UBE2V1 PE=1 SV=2	REACT_6900:Signaling in Immune system	Q13404	UB2V1_HUMAN	UB2V1_HUMAN Ubiquitin-conjugating enzyme E2 variant 1 OS=Homo sapiens GN=UBE2V1 PE=1 SV=2	138	-3.21681	0.740486	-1.97404	-2.16791	0.785341	4.58926	0.849762	6.27191	-0.386454	4.15754	4.26299	1.68579	0.0206161
>sp|Q13546|RIPK1_HUMAN Receptor-interacting serine/threonine-protein kinase 1 OS=Homo sapiens GN=RIPK1 PE=1 SV=3	REACT_6900:Signaling in Immune system	Q13546	RIPK1_HUMAN	RIPK1_HUMAN Receptor-interacting serine/threonine-protein kinase 1 OS=Homo sapiens GN=RIPK1 PE=1 SV=3	138	-3.21681	0.740486	-1.97404	-2.16791	0.785341	4.58926	0.849762	6.27191	-0.386454	4.15754	4.26299	1.68579	0.0206161
>sp|Q14653|IRF3_HUMAN Interferon regulatory factor 3 OS=Homo sapiens GN=IRF3 PE=1 SV=1	REACT_6900:Signaling in Immune system	Q14653	IRF3_HUMAN	IRF3_HUMAN Interferon regulatory factor 3 OS=Homo sapiens GN=IRF3 PE=1 SV=1	138	-3.21681	0.740486	-1.97404	-2.16791	0.785341	4.58926	0.849762	6.27191	-0.386454	4.15754	4.26299	1.68579	0.0206161
>sp|Q15389|ANGP1_HUMAN Angiopoietin-1 OS=Homo sapiens GN=ANGPT1 PE=1 SV=2	REACT_6900:Signaling in Immune system	Q15389	ANGP1_HUMAN	ANGP1_HUMAN Angiopoietin-1 OS=Homo sapiens GN=ANGPT1 PE=1 SV=2	138	-3.21681	0.740486	-1.97404	-2.16791	0.785341	4.58926	0.849762	6.27191	-0.386454	4.15754	4.26299	1.68579	0.0206161
>sp|Q15653|IKBB_HUMAN NF-kappa-B inhibitor beta OS=Homo sapiens GN=NFKBIB PE=1 SV=2	REACT_6900:Signaling in Immune system	Q15653	IKBB_HUMAN	IKBB_HUMAN NF-kappa-B inhibitor beta OS=Homo sapiens GN=NFKBIB PE=1 SV=2	138	-3.21681	0.740486	-1.97404	-2.16791	0.785341	4.58926	0.849762	6.27191	-0.386454	4.15754	4.26299	1.68579	0.0206161
>sp|Q15750|TAB1_HUMAN TGF-beta-activated kinase 1 and MAP3K7-binding protein 1 OS=Homo sapiens GN=TAB1 PE=1 SV=1	REACT_6900:Signaling in Immune system	Q15750	TAB1_HUMAN	TAB1_HUMAN TGF-beta-activated kinase 1 and MAP3K7-binding protein 1 OS=Homo sapiens GN=TAB1 PE=1 SV=1	138	-3.21681	0.740486	-1.97404	-2.16791	0.785341	4.58926	0.849762	6.27191	-0.386454	4.15754	4.26299	1.68579	0.0206161
>sp|Q29983|MICA_HUMAN MHC class I polypeptide-related sequence A OS=Homo sapiens GN=MICA PE=1 SV=1	REACT_6900:Signaling in Immune system	Q29983	MICA_HUMAN	MICA_HUMAN MHC class I polypeptide-related sequence A OS=Homo sapiens GN=MICA PE=1 SV=1	138	-3.21681	0.740486	-1.97404	-2.16791	0.785341	4.58926	0.849762	6.27191	-0.386454	4.15754	4.26299	1.68579	0.0206161
>sp|Q8IUC6|TCAM1_HUMAN TIR domain-containing adapter molecule 1 OS=Homo sapiens GN=TICAM1 PE=1 SV=1	REACT_6900:Signaling in Immune system	Q8IUC6	TCAM1_HUMAN	TCAM1_HUMAN TIR domain-containing adapter molecule 1 OS=Homo sapiens GN=TICAM1 PE=1 SV=1	138	-3.21681	0.740486	-1.97404	-2.16791	0.785341	4.58926	0.849762	6.27191	-0.386454	4.15754	4.26299	1.68579	0.0206161
>sp|Q8NEB9|PK3C3_HUMAN Phosphatidylinositol 3-kinase catalytic subunit type 3 OS=Homo sapiens GN=PIK3C3 PE=1 SV=1	REACT_6900:Signaling in Immune system	Q8NEB9	PK3C3_HUMAN	PK3C3_HUMAN Phosphatidylinositol 3-kinase catalytic subunit type 3 OS=Homo sapiens GN=PIK3C3 PE=1 SV=1	138	-3.21681	0.740486	-1.97404	-2.16791	0.785341	4.58926	0.849762	6.27191	-0.386454	4.15754	4.26299	1.68579	0.0206161
>sp|Q92835|SHIP1_HUMAN Phosphatidylinositol 3,4,5-trisphosphate 5-phosphatase 1 OS=Homo sapiens GN=INPP5D PE=1 SV=2	REACT_6900:Signaling in Immune system	Q92835	SHIP1_HUMAN	SHIP1_HUMAN Phosphatidylinositol 3,4,5-trisphosphate 5-phosphatase 1 OS=Homo sapiens GN=INPP5D PE=1 SV=2	138	-3.21681	0.740486	-1.97404	-2.16791	0.785341	4.58926	0.849762	6.27191	-0.386454	4.15754	4.26299	1.68579	0.0206161
>sp|Q96AP7|ESAM_HUMAN Endothelial cell-selective adhesion molecule OS=Homo sapiens GN=ESAM PE=1 SV=1	REACT_6900:Signaling in Immune system	Q96AP7	ESAM_HUMAN	ESAM_HUMAN Endothelial cell-selective adhesion molecule OS=Homo sapiens GN=ESAM PE=1 SV=1	138	-3.21681	0.740486	-1.97404	-2.16791	0.785341	4.58926	0.849762	6.27191	-0.386454	4.15754	4.26299	1.68579	0.0206161
>sp|Q96E93|KLRG1_HUMAN Killer cell lectin-like receptor subfamily G member 1 OS=Homo sapiens GN=KLRG1 PE=1 SV=1	REACT_6900:Signaling in Immune system	Q96E93	KLRG1_HUMAN	KLRG1_HUMAN Killer cell lectin-like receptor subfamily G member 1 OS=Homo sapiens GN=KLRG1 PE=1 SV=1	138	-3.21681	0.740486	-1.97404	-2.16791	0.785341	4.58926	0.849762	6.27191	-0.386454	4.15754	4.26299	1.68579	0.0206161
>sp|Q99570|PI3R4_HUMAN Phosphoinositide 3-kinase regulatory subunit 4 OS=Homo sapiens GN=PIK3R4 PE=1 SV=3	REACT_6900:Signaling in Immune system	Q99570	PI3R4_HUMAN	PI3R4_HUMAN Phosphoinositide 3-kinase regulatory subunit 4 OS=Homo sapiens GN=PIK3R4 PE=1 SV=3	138	-3.21681	0.740486	-1.97404	-2.16791	0.785341	4.58926	0.849762	6.27191	-0.386454	4.15754	4.26299	1.68579	0.0206161
>sp|Q9BX67|JAM3_HUMAN Junctional adhesion molecule C OS=Homo sapiens GN=JAM3 PE=1 SV=1	REACT_6900:Signaling in Immune system	Q9BX67	JAM3_HUMAN	JAM3_HUMAN Junctional adhesion molecule C OS=Homo sapiens GN=JAM3 PE=1 SV=1	138	-3.21681	0.740486	-1.97404	-2.16791	0.785341	4.58926	0.849762	6.27191	-0.386454	4.15754	4.26299	1.68579	0.0206161
>sp|Q9BZM5|N2DL2_HUMAN NKG2D ligand 2 OS=Homo sapiens GN=ULBP2 PE=1 SV=1	REACT_6900:Signaling in Immune system	Q9BZM5	N2DL2_HUMAN	N2DL2_HUMAN NKG2D ligand 2 OS=Homo sapiens GN=ULBP2 PE=1 SV=1	138	-3.21681	0.740486	-1.97404	-2.16791	0.785341	4.58926	0.849762	6.27191	-0.386454	4.15754	4.26299	1.68579	0.0206161
>sp|Q9NWZ3|IRAK4_HUMAN Interleukin-1 receptor-associated kinase 4 OS=Homo sapiens GN=IRAK4 PE=1 SV=1	REACT_6900:Signaling in Immune system	Q9NWZ3	IRAK4_HUMAN	IRAK4_HUMAN Interleukin-1 receptor-associated kinase 4 OS=Homo sapiens GN=IRAK4 PE=1 SV=1	138	-3.21681	0.740486	-1.97404	-2.16791	0.785341	4.58926	0.849762	6.27191	-0.386454	4.15754	4.26299	1.68579	0.0206161
>sp|Q9NYJ8|TAB2_HUMAN TGF-beta-activated kinase 1 and MAP3K7-binding protein 2 OS=Homo sapiens GN=TAB2 PE=1 SV=1	REACT_6900:Signaling in Immune system	Q9NYJ8	TAB2_HUMAN	TAB2_HUMAN TGF-beta-activated kinase 1 and MAP3K7-binding protein 2 OS=Homo sapiens GN=TAB2 PE=1 SV=1	138	-3.21681	0.740486	-1.97404	-2.16791	0.785341	4.58926	0.849762	6.27191	-0.386454	4.15754	4.26299	1.68579	0.0206161
>sp|Q9UHD2|TBK1_HUMAN Serine/threonine-protein kinase TBK1 OS=Homo sapiens GN=TBK1 PE=1 SV=1	REACT_6900:Signaling in Immune system	Q9UHD2	TBK1_HUMAN	TBK1_HUMAN Serine/threonine-protein kinase TBK1 OS=Homo sapiens GN=TBK1 PE=1 SV=1	138	-3.21681	0.740486	-1.97404	-2.16791	0.785341	4.58926	0.849762	6.27191	-0.386454	4.15754	4.26299	1.68579	0.0206161
>sp|Q9UM01|YLAT1_HUMAN Y+L amino acid transporter 1 OS=Homo sapiens GN=SLC7A7 PE=1 SV=2	REACT_6900:Signaling in Immune system	Q9UM01	YLAT1_HUMAN	YLAT1_HUMAN Y+L amino acid transporter 1 OS=Homo sapiens GN=SLC7A7 PE=1 SV=2	138	-3.21681	0.740486	-1.97404	-2.16791	0.785341	4.58926	0.849762	6.27191	-0.386454	4.15754	4.26299	1.68579	0.0206161
>sp|Q9Y3B3|TMED7_HUMAN Transmembrane emp24 domain-containing protein 7 OS=Homo sapiens GN=TMED7 PE=1 SV=2	REACT_6900:Signaling in Immune system	Q9Y3B3	TMED7_HUMAN	TMED7_HUMAN Transmembrane emp24 domain-containing protein 7 OS=Homo sapiens GN=TMED7 PE=1 SV=2	138	-3.21681	0.740486	-1.97404	-2.16791	0.785341	4.58926	0.849762	6.27191	-0.386454	4.15754	4.26299	1.68579	0.0206161
>sp|Q9Y4K3|TRAF6_HUMAN TNF receptor-associated factor 6 OS=Homo sapiens GN=TRAF6 PE=1 SV=1	REACT_6900:Signaling in Immune system	Q9Y4K3	TRAF6_HUMAN	TRAF6_HUMAN TNF receptor-associated factor 6 OS=Homo sapiens GN=TRAF6 PE=1 SV=1	138	-3.21681	0.740486	-1.97404	-2.16791	0.785341	4.58926	0.849762	6.27191	-0.386454	4.15754	4.26299	1.68579	0.0206161
>sp|Q9Y624|JAM1_HUMAN Junctional adhesion molecule A OS=Homo sapiens GN=F11R PE=1 SV=1	REACT_6900:Signaling in Immune system	Q9Y624	JAM1_HUMAN	JAM1_HUMAN Junctional adhesion molecule A OS=Homo sapiens GN=F11R PE=1 SV=1	138	-3.21681	0.740486	-1.97404	-2.16791	0.785341	4.58926	0.849762	6.27191	-0.386454	4.15754	4.26299	1.68579	0.0206161
>sp|Q9Y6K9|NEMO_HUMAN NF-kappa-B essential modulator OS=Homo sapiens GN=IKBKG PE=1 SV=2	REACT_6900:Signaling in Immune system	Q9Y6K9	NEMO_HUMAN	NEMO_HUMAN NF-kappa-B essential modulator OS=Homo sapiens GN=IKBKG PE=1 SV=2	138	-3.21681	0.740486	-1.97404	-2.16791	0.785341	4.58926	0.849762	6.27191	-0.386454	4.15754	4.26299	1.68579	0.0206161
>sp|P06732|KCRM_HUMAN Creatine kinase M-type OS=Homo sapiens GN=CKM PE=1 SV=2	decreases metabolism of glycogen	P06732	KCRM_HUMAN	KCRM_HUMAN Creatine kinase M-type OS=Homo sapiens GN=CKM PE=1 SV=2	1	-4.62379	-8.09675	-5.39215	-2.60206	4.47406	-0.286412	-7.89009	1.46452	2.79699	8.83601	4.23234	0.597712	0.252515
>sp|P62942|FKB1A_HUMAN Peptidyl-prolyl cis-trans isomerase FKBP1A OS=Homo sapiens GN=FKBP1A PE=1 SV=2	PTHR10516:SF4~FK506 BINDING PROTEIN_gb def: Novel protein (Zgc:73381) (Fragment)	P62942	FKB1A_HUMAN	FKB1A_HUMAN Peptidyl-prolyl cis-trans isomerase FKBP1A OS=Homo sapiens GN=FKBP1A PE=1 SV=2	1	-5.05333	1.67278	2.40208	-5.43174	-7.01678	3.18403	-0.498463	3.72107	-1.1863	2.4656	4.22259	1.0407	0.0910541
>sp|P05109|S10A8_HUMAN Protein S100-A8 OS=Homo sapiens GN=S100A8 PE=1 SV=1	PTHR11639:SF5~S100 CALCIUM-BINDING PROTEIN A_S100 CALCIUM-BINDING PROTEIN A8 (CALGRANULIN A)	P05109	S10A8_HUMAN	S10A8_HUMAN Protein S100-A8 OS=Homo sapiens GN=S100A8 PE=1 SV=1	1	-4.75532	-2.59557	0.968566	-6.45504	-0.263619	4.25858	0.144208	8.22212	-2.55659	-2.12946	4.20797	0.897132	0.126727
>sp|P00734|THRB_HUMAN Prothrombin OS=Homo sapiens GN=F2 PE=1 SV=2	release of lipid	P00734	THRB_HUMAN	THRB_HUMAN Prothrombin OS=Homo sapiens GN=F2 PE=1 SV=2	30	-7.51099	-0.537951	0.387052	-1.63538	-1.27666	0.343542	-1.18781	7.64506	5.64442	-2.27826	4.14818	0.913261	0.122107
>sp|P00747|PLMN_HUMAN Plasminogen OS=Homo sapiens GN=PLG PE=1 SV=2	release of lipid	P00747	PLMN_HUMAN	PLMN_HUMAN Plasminogen OS=Homo sapiens GN=PLG PE=1 SV=2	30	-7.51099	-0.537951	0.387052	-1.63538	-1.27666	0.343542	-1.18781	7.64506	5.64442	-2.27826	4.14818	0.913261	0.122107
>sp|P01019|ANGT_HUMAN Angiotensinogen OS=Homo sapiens GN=AGT PE=1 SV=1	release of lipid	P01019	ANGT_HUMAN	ANGT_HUMAN Angiotensinogen OS=Homo sapiens GN=AGT PE=1 SV=1	30	-7.51099	-0.537951	0.387052	-1.63538	-1.27666	0.343542	-1.18781	7.64506	5.64442	-2.27826	4.14818	0.913261	0.122107
>sp|P01024|CO3_HUMAN Complement C3 OS=Homo sapiens GN=C3 PE=1 SV=2	release of lipid	P01024	CO3_HUMAN	CO3_HUMAN Complement C3 OS=Homo sapiens GN=C3 PE=1 SV=2	30	-7.51099	-0.537951	0.387052	-1.63538	-1.27666	0.343542	-1.18781	7.64506	5.64442	-2.27826	4.14818	0.913261	0.122107
>sp|P01031|CO5_HUMAN Complement C5 OS=Homo sapiens GN=C5 PE=1 SV=4	release of lipid	P01031	CO5_HUMAN	CO5_HUMAN Complement C5 OS=Homo sapiens GN=C5 PE=1 SV=4	30	-7.51099	-0.537951	0.387052	-1.63538	-1.27666	0.343542	-1.18781	7.64506	5.64442	-2.27826	4.14818	0.913261	0.122107
>sp|P01042|KNG1_HUMAN Kininogen-1 OS=Homo sapiens GN=KNG1 PE=1 SV=2	release of lipid	P01042	KNG1_HUMAN	KNG1_HUMAN Kininogen-1 OS=Homo sapiens GN=KNG1 PE=1 SV=2	30	-7.51099	-0.537951	0.387052	-1.63538	-1.27666	0.343542	-1.18781	7.64506	5.64442	-2.27826	4.14818	0.913261	0.122107
>sp|P01579|IFNG_HUMAN Interferon gamma OS=Homo sapiens GN=IFNG PE=1 SV=1	release of lipid	P01579	IFNG_HUMAN	IFNG_HUMAN Interferon gamma OS=Homo sapiens GN=IFNG PE=1 SV=1	30	-7.51099	-0.537951	0.387052	-1.63538	-1.27666	0.343542	-1.18781	7.64506	5.64442	-2.27826	4.14818	0.913261	0.122107
>sp|P02647|APOA1_HUMAN Apolipoprotein A-I OS=Homo sapiens GN=APOA1 PE=1 SV=1	release of lipid	P02647	APOA1_HUMAN	APOA1_HUMAN Apolipoprotein A-I OS=Homo sapiens GN=APOA1 PE=1 SV=1	30	-7.51099	-0.537951	0.387052	-1.63538	-1.27666	0.343542	-1.18781	7.64506	5.64442	-2.27826	4.14818	0.913261	0.122107
>sp|P02652|APOA2_HUMAN Apolipoprotein A-II OS=Homo sapiens GN=APOA2 PE=1 SV=1	release of lipid	P02652	APOA2_HUMAN	APOA2_HUMAN Apolipoprotein A-II OS=Homo sapiens GN=APOA2 PE=1 SV=1	30	-7.51099	-0.537951	0.387052	-1.63538	-1.27666	0.343542	-1.18781	7.64506	5.64442	-2.27826	4.14818	0.913261	0.122107
>sp|P02768|ALBU_HUMAN Serum albumin OS=Homo sapiens GN=ALB PE=1 SV=2	release of lipid	P02768	ALBU_HUMAN	ALBU_HUMAN Serum albumin OS=Homo sapiens GN=ALB PE=1 SV=2	30	-7.51099	-0.537951	0.387052	-1.63538	-1.27666	0.343542	-1.18781	7.64506	5.64442	-2.27826	4.14818	0.913261	0.122107
>sp|P04054|PA21B_HUMAN Phospholipase A2 OS=Homo sapiens GN=PLA2G1B PE=1 SV=3	release of lipid	P04054	PA21B_HUMAN	PA21B_HUMAN Phospholipase A2 OS=Homo sapiens GN=PLA2G1B PE=1 SV=3	30	-7.51099	-0.537951	0.387052	-1.63538	-1.27666	0.343542	-1.18781	7.64506	5.64442	-2.27826	4.14818	0.913261	0.122107
>sp|P05090|APOD_HUMAN Apolipoprotein D OS=Homo sapiens GN=APOD PE=1 SV=1	release of lipid	P05090	APOD_HUMAN	APOD_HUMAN Apolipoprotein D OS=Homo sapiens GN=APOD PE=1 SV=1	30	-7.51099	-0.537951	0.387052	-1.63538	-1.27666	0.343542	-1.18781	7.64506	5.64442	-2.27826	4.14818	0.913261	0.122107
>sp|P08183|MDR1_HUMAN Multidrug resistance protein 1 OS=Homo sapiens GN=ABCB1 PE=1 SV=3	release of lipid	P08183	MDR1_HUMAN	MDR1_HUMAN Multidrug resistance protein 1 OS=Homo sapiens GN=ABCB1 PE=1 SV=3	30	-7.51099	-0.537951	0.387052	-1.63538	-1.27666	0.343542	-1.18781	7.64506	5.64442	-2.27826	4.14818	0.913261	0.122107
>sp|P08670|VIME_HUMAN Vimentin OS=Homo sapiens GN=VIM PE=1 SV=4	release of lipid	P08670	VIME_HUMAN	VIME_HUMAN Vimentin OS=Homo sapiens GN=VIM PE=1 SV=4	30	-7.51099	-0.537951	0.387052	-1.63538	-1.27666	0.343542	-1.18781	7.64506	5.64442	-2.27826	4.14818	0.913261	0.122107
>sp|P09382|LEG1_HUMAN Galectin-1 OS=Homo sapiens GN=LGALS1 PE=1 SV=2	release of lipid	P09382	LEG1_HUMAN	LEG1_HUMAN Galectin-1 OS=Homo sapiens GN=LGALS1 PE=1 SV=2	30	-7.51099	-0.537951	0.387052	-1.63538	-1.27666	0.343542	-1.18781	7.64506	5.64442	-2.27826	4.14818	0.913261	0.122107
>sp|P12931|SRC_HUMAN Proto-oncogene tyrosine-protein kinase Src OS=Homo sapiens GN=SRC PE=1 SV=3	release of lipid	P12931	SRC_HUMAN	SRC_HUMAN Proto-oncogene tyrosine-protein kinase Src OS=Homo sapiens GN=SRC PE=1 SV=3	30	-7.51099	-0.537951	0.387052	-1.63538	-1.27666	0.343542	-1.18781	7.64506	5.64442	-2.27826	4.14818	0.913261	0.122107
>sp|P17405|ASM_HUMAN Sphingomyelin phosphodiesterase OS=Homo sapiens GN=SMPD1 PE=1 SV=4	release of lipid	P17405	ASM_HUMAN	ASM_HUMAN Sphingomyelin phosphodiesterase OS=Homo sapiens GN=SMPD1 PE=1 SV=4	30	-7.51099	-0.537951	0.387052	-1.63538	-1.27666	0.343542	-1.18781	7.64506	5.64442	-2.27826	4.14818	0.913261	0.122107
>sp|P25440|BRD2_HUMAN Bromodomain-containing protein 2 OS=Homo sapiens GN=BRD2 PE=1 SV=2	release of lipid	P25440	BRD2_HUMAN	BRD2_HUMAN Bromodomain-containing protein 2 OS=Homo sapiens GN=BRD2 PE=1 SV=2	30	-7.51099	-0.537951	0.387052	-1.63538	-1.27666	0.343542	-1.18781	7.64506	5.64442	-2.27826	4.14818	0.913261	0.122107
>sp|P27986|P85A_HUMAN Phosphatidylinositol 3-kinase regulatory subunit alpha OS=Homo sapiens GN=PIK3R1 PE=1 SV=2	release of lipid	P27986	P85A_HUMAN	P85A_HUMAN Phosphatidylinositol 3-kinase regulatory subunit alpha OS=Homo sapiens GN=PIK3R1 PE=1 SV=2	30	-7.51099	-0.537951	0.387052	-1.63538	-1.27666	0.343542	-1.18781	7.64506	5.64442	-2.27826	4.14818	0.913261	0.122107
>sp|P35869|AHR_HUMAN Aryl hydrocarbon receptor OS=Homo sapiens GN=AHR PE=1 SV=2	release of lipid	P35869	AHR_HUMAN	AHR_HUMAN Aryl hydrocarbon receptor OS=Homo sapiens GN=AHR PE=1 SV=2	30	-7.51099	-0.537951	0.387052	-1.63538	-1.27666	0.343542	-1.18781	7.64506	5.64442	-2.27826	4.14818	0.913261	0.122107
>sp|P47712|PA24A_HUMAN Cytosolic phospholipase A2 OS=Homo sapiens GN=PLA2G4A PE=1 SV=2	release of lipid	P47712	PA24A_HUMAN	PA24A_HUMAN Cytosolic phospholipase A2 OS=Homo sapiens GN=PLA2G4A PE=1 SV=2	30	-7.51099	-0.537951	0.387052	-1.63538	-1.27666	0.343542	-1.18781	7.64506	5.64442	-2.27826	4.14818	0.913261	0.122107
>sp|P60903|S10AA_HUMAN Protein S100-A10 OS=Homo sapiens GN=S100A10 PE=1 SV=2	release of lipid	P60903	S10AA_HUMAN	S10AA_HUMAN Protein S100-A10 OS=Homo sapiens GN=S100A10 PE=1 SV=2	30	-7.51099	-0.537951	0.387052	-1.63538	-1.27666	0.343542	-1.18781	7.64506	5.64442	-2.27826	4.14818	0.913261	0.122107
>sp|Q13177|PAK2_HUMAN Serine/threonine-protein kinase PAK 2 OS=Homo sapiens GN=PAK2 PE=1 SV=3	release of lipid	Q13177	PAK2_HUMAN	PAK2_HUMAN Serine/threonine-protein kinase PAK 2 OS=Homo sapiens GN=PAK2 PE=1 SV=3	30	-7.51099	-0.537951	0.387052	-1.63538	-1.27666	0.343542	-1.18781	7.64506	5.64442	-2.27826	4.14818	0.913261	0.122107
>sp|Q13393|PLD1_HUMAN Phospholipase D1 OS=Homo sapiens GN=PLD1 PE=1 SV=1	release of lipid	Q13393	PLD1_HUMAN	PLD1_HUMAN Phospholipase D1 OS=Homo sapiens GN=PLD1 PE=1 SV=1	30	-7.51099	-0.537951	0.387052	-1.63538	-1.27666	0.343542	-1.18781	7.64506	5.64442	-2.27826	4.14818	0.913261	0.122107
>sp|Q13424|SNTA1_HUMAN Alpha-1-syntrophin OS=Homo sapiens GN=SNTA1 PE=1 SV=1	release of lipid	Q13424	SNTA1_HUMAN	SNTA1_HUMAN Alpha-1-syntrophin OS=Homo sapiens GN=SNTA1 PE=1 SV=1	30	-7.51099	-0.537951	0.387052	-1.63538	-1.27666	0.343542	-1.18781	7.64506	5.64442	-2.27826	4.14818	0.913261	0.122107
>sp|Q14005|IL16_HUMAN Pro-interleukin-16 OS=Homo sapiens GN=IL16 PE=1 SV=4	release of lipid	Q14005	IL16_HUMAN	IL16_HUMAN Pro-interleukin-16 OS=Homo sapiens GN=IL16 PE=1 SV=4	30	-7.51099	-0.537951	0.387052	-1.63538	-1.27666	0.343542	-1.18781	7.64506	5.64442	-2.27826	4.14818	0.913261	0.122107
>sp|Q15848|ADIPO_HUMAN Adiponectin OS=Homo sapiens GN=ADIPOQ PE=1 SV=1	release of lipid	Q15848	ADIPO_HUMAN	ADIPO_HUMAN Adiponectin OS=Homo sapiens GN=ADIPOQ PE=1 SV=1	30	-7.51099	-0.537951	0.387052	-1.63538	-1.27666	0.343542	-1.18781	7.64506	5.64442	-2.27826	4.14818	0.913261	0.122107
>sp|Q16539|MK14_HUMAN Mitogen-activated protein kinase 14 OS=Homo sapiens GN=MAPK14 PE=1 SV=3	release of lipid	Q16539	MK14_HUMAN	MK14_HUMAN Mitogen-activated protein kinase 14 OS=Homo sapiens GN=MAPK14 PE=1 SV=3	30	-7.51099	-0.537951	0.387052	-1.63538	-1.27666	0.343542	-1.18781	7.64506	5.64442	-2.27826	4.14818	0.913261	0.122107
>sp|Q9NP80|PLPL8_HUMAN Calcium-independent phospholipase A2-gamma OS=Homo sapiens GN=PNPLA8 PE=1 SV=1	release of lipid	Q9NP80	PLPL8_HUMAN	PLPL8_HUMAN Calcium-independent phospholipase A2-gamma OS=Homo sapiens GN=PNPLA8 PE=1 SV=1	30	-7.51099	-0.537951	0.387052	-1.63538	-1.27666	0.343542	-1.18781	7.64506	5.64442	-2.27826	4.14818	0.913261	0.122107
>sp|Q9UP65|PA24C_HUMAN Cytosolic phospholipase A2 gamma OS=Homo sapiens GN=PLA2G4C PE=1 SV=2	release of lipid	Q9UP65	PA24C_HUMAN	PA24C_HUMAN Cytosolic phospholipase A2 gamma OS=Homo sapiens GN=PLA2G4C PE=1 SV=2	30	-7.51099	-0.537951	0.387052	-1.63538	-1.27666	0.343542	-1.18781	7.64506	5.64442	-2.27826	4.14818	0.913261	0.122107
>sp|P00748|FA12_HUMAN Coagulation factor XII OS=Homo sapiens GN=F12 PE=1 SV=3	773626:serpin peptidase inhibitor, clade G (C1 inhibitor), member 1	P00748	FA12_HUMAN	FA12_HUMAN Coagulation factor XII OS=Homo sapiens GN=F12 PE=1 SV=3	2	-2.94804	-7.65178	-9.75917	6.40316	-0.054383	6.81074	0.0753374	8.96492	-10.2863	0.750925	4.06516	0.415858	0.383833
>sp|P03952|KLKB1_HUMAN Plasma kallikrein OS=Homo sapiens GN=KLKB1 PE=1 SV=1	773626:serpin peptidase inhibitor, clade G (C1 inhibitor), member 1	P03952	KLKB1_HUMAN	KLKB1_HUMAN Plasma kallikrein OS=Homo sapiens GN=KLKB1 PE=1 SV=1	2	-2.94804	-7.65178	-9.75917	6.40316	-0.054383	6.81074	0.0753374	8.96492	-10.2863	0.750925	4.06516	0.415858	0.383833
>sp|P01019|ANGT_HUMAN Angiotensinogen OS=Homo sapiens GN=AGT PE=1 SV=1	increased excretion of albumin	P01019	ANGT_HUMAN	ANGT_HUMAN Angiotensinogen OS=Homo sapiens GN=AGT PE=1 SV=1	1	-7.29263	2.00867	-8.95752	3.33918	-1.94944	5.487	-3.2708	4.33659	-2.28583	2.8248	3.9887	0.652109	0.222788
>sp|P01019|ANGT_HUMAN Angiotensinogen OS=Homo sapiens GN=AGT PE=1 SV=1	susceptibility to progression to renal failure in IgA nephropathy	P01019	ANGT_HUMAN	ANGT_HUMAN Angiotensinogen OS=Homo sapiens GN=AGT PE=1 SV=1	1	-7.29263	2.00867	-8.95752	3.33918	-1.94944	5.487	-3.2708	4.33659	-2.28583	2.8248	3.9887	0.652109	0.222788
>sp|P01019|ANGT_HUMAN Angiotensinogen OS=Homo sapiens GN=AGT PE=1 SV=1	vasodilation of kidney	P01019	ANGT_HUMAN	ANGT_HUMAN Angiotensinogen OS=Homo sapiens GN=AGT PE=1 SV=1	1	-7.29263	2.00867	-8.95752	3.33918	-1.94944	5.487	-3.2708	4.33659	-2.28583	2.8248	3.9887	0.652109	0.222788
>sp|P02750|A2GL_HUMAN Leucine-rich alpha-2-glycoprotein OS=Homo sapiens GN=LRG1 PE=1 SV=2	PTHR23154:SF75~LEUCINE-RICH TRANSMEMBRANE PROTEINS_LEUCINE-RICH TRANSMEMBRANE PROTEIN	P02750	A2GL_HUMAN	A2GL_HUMAN Leucine-rich alpha-2-glycoprotein OS=Homo sapiens GN=LRG1 PE=1 SV=2	1	-0.541542	-2.36455	-5.16165	-2.7406	-1.16512	6.35307	3.48071	5.59998	-4.70226	-2.82879	3.97523	0.870507	0.134739
>sp|P01019|ANGT_HUMAN Angiotensinogen OS=Homo sapiens GN=AGT PE=1 SV=1	772471:interleukin 8	P01019	ANGT_HUMAN	ANGT_HUMAN Angiotensinogen OS=Homo sapiens GN=AGT PE=1 SV=1	9	-4.62362	3.33109	1.64279	5.11154	-2.93397	10.2641	0.398476	5.05239	1.54894	5.13113	3.97344	0.809577	0.155033
>sp|P01031|CO5_HUMAN Complement C5 OS=Homo sapiens GN=C5 PE=1 SV=4	772471:interleukin 8	P01031	CO5_HUMAN	CO5_HUMAN Complement C5 OS=Homo sapiens GN=C5 PE=1 SV=4	9	-4.62362	3.33109	1.64279	5.11154	-2.93397	10.2641	0.398476	5.05239	1.54894	5.13113	3.97344	0.809577	0.155033
>sp|P01042|KNG1_HUMAN Kininogen-1 OS=Homo sapiens GN=KNG1 PE=1 SV=2	772471:interleukin 8	P01042	KNG1_HUMAN	KNG1_HUMAN Kininogen-1 OS=Homo sapiens GN=KNG1 PE=1 SV=2	9	-4.62362	3.33109	1.64279	5.11154	-2.93397	10.2641	0.398476	5.05239	1.54894	5.13113	3.97344	0.809577	0.155033
>sp|P02775|CXCL7_HUMAN Platelet basic protein OS=Homo sapiens GN=PPBP PE=1 SV=3	772471:interleukin 8	P02775	CXCL7_HUMAN	CXCL7_HUMAN Platelet basic protein OS=Homo sapiens GN=PPBP PE=1 SV=3	9	-4.62362	3.33109	1.64279	5.11154	-2.93397	10.2641	0.398476	5.05239	1.54894	5.13113	3.97344	0.809577	0.155033
>sp|P02776|PLF4_HUMAN Platelet factor 4 OS=Homo sapiens GN=PF4 PE=1 SV=2	772471:interleukin 8	P02776	PLF4_HUMAN	PLF4_HUMAN Platelet factor 4 OS=Homo sapiens GN=PF4 PE=1 SV=2	9	-4.62362	3.33109	1.64279	5.11154	-2.93397	10.2641	0.398476	5.05239	1.54894	5.13113	3.97344	0.809577	0.155033
>sp|P04899|GNAI2_HUMAN Guanine nucleotide-binding protein G(i) subunit alpha-2 OS=Homo sapiens GN=GNAI2 PE=1 SV=3	772471:interleukin 8	P04899	GNAI2_HUMAN	GNAI2_HUMAN Guanine nucleotide-binding protein G(i) subunit alpha-2 OS=Homo sapiens GN=GNAI2 PE=1 SV=3	9	-4.62362	3.33109	1.64279	5.11154	-2.93397	10.2641	0.398476	5.05239	1.54894	5.13113	3.97344	0.809577	0.155033
>sp|P08754|GNAI3_HUMAN Guanine nucleotide-binding protein G(k) subunit alpha OS=Homo sapiens GN=GNAI3 PE=1 SV=3	772471:interleukin 8	P08754	GNAI3_HUMAN	GNAI3_HUMAN Guanine nucleotide-binding protein G(k) subunit alpha OS=Homo sapiens GN=GNAI3 PE=1 SV=3	9	-4.62362	3.33109	1.64279	5.11154	-2.93397	10.2641	0.398476	5.05239	1.54894	5.13113	3.97344	0.809577	0.155033
>sp|P61073|CXCR4_HUMAN C-X-C chemokine receptor type 4 OS=Homo sapiens GN=CXCR4 PE=1 SV=1	772471:interleukin 8	P61073	CXCR4_HUMAN	CXCR4_HUMAN C-X-C chemokine receptor type 4 OS=Homo sapiens GN=CXCR4 PE=1 SV=1	9	-4.62362	3.33109	1.64279	5.11154	-2.93397	10.2641	0.398476	5.05239	1.54894	5.13113	3.97344	0.809577	0.155033
>sp|P63096|GNAI1_HUMAN Guanine nucleotide-binding protein G(i) subunit alpha-1 OS=Homo sapiens GN=GNAI1 PE=1 SV=2	772471:interleukin 8	P63096	GNAI1_HUMAN	GNAI1_HUMAN Guanine nucleotide-binding protein G(i) subunit alpha-1 OS=Homo sapiens GN=GNAI1 PE=1 SV=2	9	-4.62362	3.33109	1.64279	5.11154	-2.93397	10.2641	0.398476	5.05239	1.54894	5.13113	3.97344	0.809577	0.155033
>sp|P01019|ANGT_HUMAN Angiotensinogen OS=Homo sapiens GN=AGT PE=1 SV=1	772802:chemokine (C-X-C motif) ligand 3	P01019	ANGT_HUMAN	ANGT_HUMAN Angiotensinogen OS=Homo sapiens GN=AGT PE=1 SV=1	9	-4.62362	3.33109	1.64279	5.11154	-2.93397	10.2641	0.398476	5.05239	1.54894	5.13113	3.97344	0.809577	0.155033
>sp|P01031|CO5_HUMAN Complement C5 OS=Homo sapiens GN=C5 PE=1 SV=4	772802:chemokine (C-X-C motif) ligand 3	P01031	CO5_HUMAN	CO5_HUMAN Complement C5 OS=Homo sapiens GN=C5 PE=1 SV=4	9	-4.62362	3.33109	1.64279	5.11154	-2.93397	10.2641	0.398476	5.05239	1.54894	5.13113	3.97344	0.809577	0.155033
>sp|P01042|KNG1_HUMAN Kininogen-1 OS=Homo sapiens GN=KNG1 PE=1 SV=2	772802:chemokine (C-X-C motif) ligand 3	P01042	KNG1_HUMAN	KNG1_HUMAN Kininogen-1 OS=Homo sapiens GN=KNG1 PE=1 SV=2	9	-4.62362	3.33109	1.64279	5.11154	-2.93397	10.2641	0.398476	5.05239	1.54894	5.13113	3.97344	0.809577	0.155033
>sp|P02775|CXCL7_HUMAN Platelet basic protein OS=Homo sapiens GN=PPBP PE=1 SV=3	772802:chemokine (C-X-C motif) ligand 3	P02775	CXCL7_HUMAN	CXCL7_HUMAN Platelet basic protein OS=Homo sapiens GN=PPBP PE=1 SV=3	9	-4.62362	3.33109	1.64279	5.11154	-2.93397	10.2641	0.398476	5.05239	1.54894	5.13113	3.97344	0.809577	0.155033
>sp|P02776|PLF4_HUMAN Platelet factor 4 OS=Homo sapiens GN=PF4 PE=1 SV=2	772802:chemokine (C-X-C motif) ligand 3	P02776	PLF4_HUMAN	PLF4_HUMAN Platelet factor 4 OS=Homo sapiens GN=PF4 PE=1 SV=2	9	-4.62362	3.33109	1.64279	5.11154	-2.93397	10.2641	0.398476	5.05239	1.54894	5.13113	3.97344	0.809577	0.155033
>sp|P04899|GNAI2_HUMAN Guanine nucleotide-binding protein G(i) subunit alpha-2 OS=Homo sapiens GN=GNAI2 PE=1 SV=3	772802:chemokine (C-X-C motif) ligand 3	P04899	GNAI2_HUMAN	GNAI2_HUMAN Guanine nucleotide-binding protein G(i) subunit alpha-2 OS=Homo sapiens GN=GNAI2 PE=1 SV=3	9	-4.62362	3.33109	1.64279	5.11154	-2.93397	10.2641	0.398476	5.05239	1.54894	5.13113	3.97344	0.809577	0.155033
>sp|P08754|GNAI3_HUMAN Guanine nucleotide-binding protein G(k) subunit alpha OS=Homo sapiens GN=GNAI3 PE=1 SV=3	772802:chemokine (C-X-C motif) ligand 3	P08754	GNAI3_HUMAN	GNAI3_HUMAN Guanine nucleotide-binding protein G(k) subunit alpha OS=Homo sapiens GN=GNAI3 PE=1 SV=3	9	-4.62362	3.33109	1.64279	5.11154	-2.93397	10.2641	0.398476	5.05239	1.54894	5.13113	3.97344	0.809577	0.155033
>sp|P61073|CXCR4_HUMAN C-X-C chemokine receptor type 4 OS=Homo sapiens GN=CXCR4 PE=1 SV=1	772802:chemokine (C-X-C motif) ligand 3	P61073	CXCR4_HUMAN	CXCR4_HUMAN C-X-C chemokine receptor type 4 OS=Homo sapiens GN=CXCR4 PE=1 SV=1	9	-4.62362	3.33109	1.64279	5.11154	-2.93397	10.2641	0.398476	5.05239	1.54894	5.13113	3.97344	0.809577	0.155033
>sp|P63096|GNAI1_HUMAN Guanine nucleotide-binding protein G(i) subunit alpha-1 OS=Homo sapiens GN=GNAI1 PE=1 SV=2	772802:chemokine (C-X-C motif) ligand 3	P63096	GNAI1_HUMAN	GNAI1_HUMAN Guanine nucleotide-binding protein G(i) subunit alpha-1 OS=Homo sapiens GN=GNAI1 PE=1 SV=2	9	-4.62362	3.33109	1.64279	5.11154	-2.93397	10.2641	0.398476	5.05239	1.54894	5.13113	3.97344	0.809577	0.155033
>sp|P01019|ANGT_HUMAN Angiotensinogen OS=Homo sapiens GN=AGT PE=1 SV=1	773021:somatostatin receptor 2	P01019	ANGT_HUMAN	ANGT_HUMAN Angiotensinogen OS=Homo sapiens GN=AGT PE=1 SV=1	9	-4.62362	3.33109	1.64279	5.11154	-2.93397	10.2641	0.398476	5.05239	1.54894	5.13113	3.97344	0.809577	0.155033
>sp|P01031|CO5_HUMAN Complement C5 OS=Homo sapiens GN=C5 PE=1 SV=4	773021:somatostatin receptor 2	P01031	CO5_HUMAN	CO5_HUMAN Complement C5 OS=Homo sapiens GN=C5 PE=1 SV=4	9	-4.62362	3.33109	1.64279	5.11154	-2.93397	10.2641	0.398476	5.05239	1.54894	5.13113	3.97344	0.809577	0.155033
>sp|P01042|KNG1_HUMAN Kininogen-1 OS=Homo sapiens GN=KNG1 PE=1 SV=2	773021:somatostatin receptor 2	P01042	KNG1_HUMAN	KNG1_HUMAN Kininogen-1 OS=Homo sapiens GN=KNG1 PE=1 SV=2	9	-4.62362	3.33109	1.64279	5.11154	-2.93397	10.2641	0.398476	5.05239	1.54894	5.13113	3.97344	0.809577	0.155033
>sp|P02775|CXCL7_HUMAN Platelet basic protein OS=Homo sapiens GN=PPBP PE=1 SV=3	773021:somatostatin receptor 2	P02775	CXCL7_HUMAN	CXCL7_HUMAN Platelet basic protein OS=Homo sapiens GN=PPBP PE=1 SV=3	9	-4.62362	3.33109	1.64279	5.11154	-2.93397	10.2641	0.398476	5.05239	1.54894	5.13113	3.97344	0.809577	0.155033
>sp|P02776|PLF4_HUMAN Platelet factor 4 OS=Homo sapiens GN=PF4 PE=1 SV=2	773021:somatostatin receptor 2	P02776	PLF4_HUMAN	PLF4_HUMAN Platelet factor 4 OS=Homo sapiens GN=PF4 PE=1 SV=2	9	-4.62362	3.33109	1.64279	5.11154	-2.93397	10.2641	0.398476	5.05239	1.54894	5.13113	3.97344	0.809577	0.155033
>sp|P04899|GNAI2_HUMAN Guanine nucleotide-binding protein G(i) subunit alpha-2 OS=Homo sapiens GN=GNAI2 PE=1 SV=3	773021:somatostatin receptor 2	P04899	GNAI2_HUMAN	GNAI2_HUMAN Guanine nucleotide-binding protein G(i) subunit alpha-2 OS=Homo sapiens GN=GNAI2 PE=1 SV=3	9	-4.62362	3.33109	1.64279	5.11154	-2.93397	10.2641	0.398476	5.05239	1.54894	5.13113	3.97344	0.809577	0.155033
>sp|P08754|GNAI3_HUMAN Guanine nucleotide-binding protein G(k) subunit alpha OS=Homo sapiens GN=GNAI3 PE=1 SV=3	773021:somatostatin receptor 2	P08754	GNAI3_HUMAN	GNAI3_HUMAN Guanine nucleotide-binding protein G(k) subunit alpha OS=Homo sapiens GN=GNAI3 PE=1 SV=3	9	-4.62362	3.33109	1.64279	5.11154	-2.93397	10.2641	0.398476	5.05239	1.54894	5.13113	3.97344	0.809577	0.155033
>sp|P61073|CXCR4_HUMAN C-X-C chemokine receptor type 4 OS=Homo sapiens GN=CXCR4 PE=1 SV=1	773021:somatostatin receptor 2	P61073	CXCR4_HUMAN	CXCR4_HUMAN C-X-C chemokine receptor type 4 OS=Homo sapiens GN=CXCR4 PE=1 SV=1	9	-4.62362	3.33109	1.64279	5.11154	-2.93397	10.2641	0.398476	5.05239	1.54894	5.13113	3.97344	0.809577	0.155033
>sp|P63096|GNAI1_HUMAN Guanine nucleotide-binding protein G(i) subunit alpha-1 OS=Homo sapiens GN=GNAI1 PE=1 SV=2	773021:somatostatin receptor 2	P63096	GNAI1_HUMAN	GNAI1_HUMAN Guanine nucleotide-binding protein G(i) subunit alpha-1 OS=Homo sapiens GN=GNAI1 PE=1 SV=2	9	-4.62362	3.33109	1.64279	5.11154	-2.93397	10.2641	0.398476	5.05239	1.54894	5.13113	3.97344	0.809577	0.155033
>sp|P01019|ANGT_HUMAN Angiotensinogen OS=Homo sapiens GN=AGT PE=1 SV=1	773117:chemokine (C-C motif) receptor 10	P01019	ANGT_HUMAN	ANGT_HUMAN Angiotensinogen OS=Homo sapiens GN=AGT PE=1 SV=1	9	-4.62362	3.33109	1.64279	5.11154	-2.93397	10.2641	0.398476	5.05239	1.54894	5.13113	3.97344	0.809577	0.155033
>sp|P01031|CO5_HUMAN Complement C5 OS=Homo sapiens GN=C5 PE=1 SV=4	773117:chemokine (C-C motif) receptor 10	P01031	CO5_HUMAN	CO5_HUMAN Complement C5 OS=Homo sapiens GN=C5 PE=1 SV=4	9	-4.62362	3.33109	1.64279	5.11154	-2.93397	10.2641	0.398476	5.05239	1.54894	5.13113	3.97344	0.809577	0.155033
>sp|P01042|KNG1_HUMAN Kininogen-1 OS=Homo sapiens GN=KNG1 PE=1 SV=2	773117:chemokine (C-C motif) receptor 10	P01042	KNG1_HUMAN	KNG1_HUMAN Kininogen-1 OS=Homo sapiens GN=KNG1 PE=1 SV=2	9	-4.62362	3.33109	1.64279	5.11154	-2.93397	10.2641	0.398476	5.05239	1.54894	5.13113	3.97344	0.809577	0.155033
>sp|P02775|CXCL7_HUMAN Platelet basic protein OS=Homo sapiens GN=PPBP PE=1 SV=3	773117:chemokine (C-C motif) receptor 10	P02775	CXCL7_HUMAN	CXCL7_HUMAN Platelet basic protein OS=Homo sapiens GN=PPBP PE=1 SV=3	9	-4.62362	3.33109	1.64279	5.11154	-2.93397	10.2641	0.398476	5.05239	1.54894	5.13113	3.97344	0.809577	0.155033
>sp|P02776|PLF4_HUMAN Platelet factor 4 OS=Homo sapiens GN=PF4 PE=1 SV=2	773117:chemokine (C-C motif) receptor 10	P02776	PLF4_HUMAN	PLF4_HUMAN Platelet factor 4 OS=Homo sapiens GN=PF4 PE=1 SV=2	9	-4.62362	3.33109	1.64279	5.11154	-2.93397	10.2641	0.398476	5.05239	1.54894	5.13113	3.97344	0.809577	0.155033
>sp|P04899|GNAI2_HUMAN Guanine nucleotide-binding protein G(i) subunit alpha-2 OS=Homo sapiens GN=GNAI2 PE=1 SV=3	773117:chemokine (C-C motif) receptor 10	P04899	GNAI2_HUMAN	GNAI2_HUMAN Guanine nucleotide-binding protein G(i) subunit alpha-2 OS=Homo sapiens GN=GNAI2 PE=1 SV=3	9	-4.62362	3.33109	1.64279	5.11154	-2.93397	10.2641	0.398476	5.05239	1.54894	5.13113	3.97344	0.809577	0.155033
>sp|P08754|GNAI3_HUMAN Guanine nucleotide-binding protein G(k) subunit alpha OS=Homo sapiens GN=GNAI3 PE=1 SV=3	773117:chemokine (C-C motif) receptor 10	P08754	GNAI3_HUMAN	GNAI3_HUMAN Guanine nucleotide-binding protein G(k) subunit alpha OS=Homo sapiens GN=GNAI3 PE=1 SV=3	9	-4.62362	3.33109	1.64279	5.11154	-2.93397	10.2641	0.398476	5.05239	1.54894	5.13113	3.97344	0.809577	0.155033
>sp|P61073|CXCR4_HUMAN C-X-C chemokine receptor type 4 OS=Homo sapiens GN=CXCR4 PE=1 SV=1	773117:chemokine (C-C motif) receptor 10	P61073	CXCR4_HUMAN	CXCR4_HUMAN C-X-C chemokine receptor type 4 OS=Homo sapiens GN=CXCR4 PE=1 SV=1	9	-4.62362	3.33109	1.64279	5.11154	-2.93397	10.2641	0.398476	5.05239	1.54894	5.13113	3.97344	0.809577	0.155033
>sp|P63096|GNAI1_HUMAN Guanine nucleotide-binding protein G(i) subunit alpha-1 OS=Homo sapiens GN=GNAI1 PE=1 SV=2	773117:chemokine (C-C motif) receptor 10	P63096	GNAI1_HUMAN	GNAI1_HUMAN Guanine nucleotide-binding protein G(i) subunit alpha-1 OS=Homo sapiens GN=GNAI1 PE=1 SV=2	9	-4.62362	3.33109	1.64279	5.11154	-2.93397	10.2641	0.398476	5.05239	1.54894	5.13113	3.97344	0.809577	0.155033
>sp|P01019|ANGT_HUMAN Angiotensinogen OS=Homo sapiens GN=AGT PE=1 SV=1	773583:adenosine A1 receptor	P01019	ANGT_HUMAN	ANGT_HUMAN Angiotensinogen OS=Homo sapiens GN=AGT PE=1 SV=1	9	-4.62362	3.33109	1.64279	5.11154	-2.93397	10.2641	0.398476	5.05239	1.54894	5.13113	3.97344	0.809577	0.155033
>sp|P01031|CO5_HUMAN Complement C5 OS=Homo sapiens GN=C5 PE=1 SV=4	773583:adenosine A1 receptor	P01031	CO5_HUMAN	CO5_HUMAN Complement C5 OS=Homo sapiens GN=C5 PE=1 SV=4	9	-4.62362	3.33109	1.64279	5.11154	-2.93397	10.2641	0.398476	5.05239	1.54894	5.13113	3.97344	0.809577	0.155033
>sp|P01042|KNG1_HUMAN Kininogen-1 OS=Homo sapiens GN=KNG1 PE=1 SV=2	773583:adenosine A1 receptor	P01042	KNG1_HUMAN	KNG1_HUMAN Kininogen-1 OS=Homo sapiens GN=KNG1 PE=1 SV=2	9	-4.62362	3.33109	1.64279	5.11154	-2.93397	10.2641	0.398476	5.05239	1.54894	5.13113	3.97344	0.809577	0.155033
>sp|P02775|CXCL7_HUMAN Platelet basic protein OS=Homo sapiens GN=PPBP PE=1 SV=3	773583:adenosine A1 receptor	P02775	CXCL7_HUMAN	CXCL7_HUMAN Platelet basic protein OS=Homo sapiens GN=PPBP PE=1 SV=3	9	-4.62362	3.33109	1.64279	5.11154	-2.93397	10.2641	0.398476	5.05239	1.54894	5.13113	3.97344	0.809577	0.155033
>sp|P02776|PLF4_HUMAN Platelet factor 4 OS=Homo sapiens GN=PF4 PE=1 SV=2	773583:adenosine A1 receptor	P02776	PLF4_HUMAN	PLF4_HUMAN Platelet factor 4 OS=Homo sapiens GN=PF4 PE=1 SV=2	9	-4.62362	3.33109	1.64279	5.11154	-2.93397	10.2641	0.398476	5.05239	1.54894	5.13113	3.97344	0.809577	0.155033
>sp|P04899|GNAI2_HUMAN Guanine nucleotide-binding protein G(i) subunit alpha-2 OS=Homo sapiens GN=GNAI2 PE=1 SV=3	773583:adenosine A1 receptor	P04899	GNAI2_HUMAN	GNAI2_HUMAN Guanine nucleotide-binding protein G(i) subunit alpha-2 OS=Homo sapiens GN=GNAI2 PE=1 SV=3	9	-4.62362	3.33109	1.64279	5.11154	-2.93397	10.2641	0.398476	5.05239	1.54894	5.13113	3.97344	0.809577	0.155033
>sp|P08754|GNAI3_HUMAN Guanine nucleotide-binding protein G(k) subunit alpha OS=Homo sapiens GN=GNAI3 PE=1 SV=3	773583:adenosine A1 receptor	P08754	GNAI3_HUMAN	GNAI3_HUMAN Guanine nucleotide-binding protein G(k) subunit alpha OS=Homo sapiens GN=GNAI3 PE=1 SV=3	9	-4.62362	3.33109	1.64279	5.11154	-2.93397	10.2641	0.398476	5.05239	1.54894	5.13113	3.97344	0.809577	0.155033
>sp|P61073|CXCR4_HUMAN C-X-C chemokine receptor type 4 OS=Homo sapiens GN=CXCR4 PE=1 SV=1	773583:adenosine A1 receptor	P61073	CXCR4_HUMAN	CXCR4_HUMAN C-X-C chemokine receptor type 4 OS=Homo sapiens GN=CXCR4 PE=1 SV=1	9	-4.62362	3.33109	1.64279	5.11154	-2.93397	10.2641	0.398476	5.05239	1.54894	5.13113	3.97344	0.809577	0.155033
>sp|P63096|GNAI1_HUMAN Guanine nucleotide-binding protein G(i) subunit alpha-1 OS=Homo sapiens GN=GNAI1 PE=1 SV=2	773583:adenosine A1 receptor	P63096	GNAI1_HUMAN	GNAI1_HUMAN Guanine nucleotide-binding protein G(i) subunit alpha-1 OS=Homo sapiens GN=GNAI1 PE=1 SV=2	9	-4.62362	3.33109	1.64279	5.11154	-2.93397	10.2641	0.398476	5.05239	1.54894	5.13113	3.97344	0.809577	0.155033
>sp|P01019|ANGT_HUMAN Angiotensinogen OS=Homo sapiens GN=AGT PE=1 SV=1	775025:opioid receptor, kappa 1	P01019	ANGT_HUMAN	ANGT_HUMAN Angiotensinogen OS=Homo sapiens GN=AGT PE=1 SV=1	9	-4.62362	3.33109	1.64279	5.11154	-2.93397	10.2641	0.398476	5.05239	1.54894	5.13113	3.97344	0.809577	0.155033
>sp|P01031|CO5_HUMAN Complement C5 OS=Homo sapiens GN=C5 PE=1 SV=4	775025:opioid receptor, kappa 1	P01031	CO5_HUMAN	CO5_HUMAN Complement C5 OS=Homo sapiens GN=C5 PE=1 SV=4	9	-4.62362	3.33109	1.64279	5.11154	-2.93397	10.2641	0.398476	5.05239	1.54894	5.13113	3.97344	0.809577	0.155033
>sp|P01042|KNG1_HUMAN Kininogen-1 OS=Homo sapiens GN=KNG1 PE=1 SV=2	775025:opioid receptor, kappa 1	P01042	KNG1_HUMAN	KNG1_HUMAN Kininogen-1 OS=Homo sapiens GN=KNG1 PE=1 SV=2	9	-4.62362	3.33109	1.64279	5.11154	-2.93397	10.2641	0.398476	5.05239	1.54894	5.13113	3.97344	0.809577	0.155033
>sp|P02775|CXCL7_HUMAN Platelet basic protein OS=Homo sapiens GN=PPBP PE=1 SV=3	775025:opioid receptor, kappa 1	P02775	CXCL7_HUMAN	CXCL7_HUMAN Platelet basic protein OS=Homo sapiens GN=PPBP PE=1 SV=3	9	-4.62362	3.33109	1.64279	5.11154	-2.93397	10.2641	0.398476	5.05239	1.54894	5.13113	3.97344	0.809577	0.155033
>sp|P02776|PLF4_HUMAN Platelet factor 4 OS=Homo sapiens GN=PF4 PE=1 SV=2	775025:opioid receptor, kappa 1	P02776	PLF4_HUMAN	PLF4_HUMAN Platelet factor 4 OS=Homo sapiens GN=PF4 PE=1 SV=2	9	-4.62362	3.33109	1.64279	5.11154	-2.93397	10.2641	0.398476	5.05239	1.54894	5.13113	3.97344	0.809577	0.155033
>sp|P04899|GNAI2_HUMAN Guanine nucleotide-binding protein G(i) subunit alpha-2 OS=Homo sapiens GN=GNAI2 PE=1 SV=3	775025:opioid receptor, kappa 1	P04899	GNAI2_HUMAN	GNAI2_HUMAN Guanine nucleotide-binding protein G(i) subunit alpha-2 OS=Homo sapiens GN=GNAI2 PE=1 SV=3	9	-4.62362	3.33109	1.64279	5.11154	-2.93397	10.2641	0.398476	5.05239	1.54894	5.13113	3.97344	0.809577	0.155033
>sp|P08754|GNAI3_HUMAN Guanine nucleotide-binding protein G(k) subunit alpha OS=Homo sapiens GN=GNAI3 PE=1 SV=3	775025:opioid receptor, kappa 1	P08754	GNAI3_HUMAN	GNAI3_HUMAN Guanine nucleotide-binding protein G(k) subunit alpha OS=Homo sapiens GN=GNAI3 PE=1 SV=3	9	-4.62362	3.33109	1.64279	5.11154	-2.93397	10.2641	0.398476	5.05239	1.54894	5.13113	3.97344	0.809577	0.155033
>sp|P61073|CXCR4_HUMAN C-X-C chemokine receptor type 4 OS=Homo sapiens GN=CXCR4 PE=1 SV=1	775025:opioid receptor, kappa 1	P61073	CXCR4_HUMAN	CXCR4_HUMAN C-X-C chemokine receptor type 4 OS=Homo sapiens GN=CXCR4 PE=1 SV=1	9	-4.62362	3.33109	1.64279	5.11154	-2.93397	10.2641	0.398476	5.05239	1.54894	5.13113	3.97344	0.809577	0.155033
>sp|P63096|GNAI1_HUMAN Guanine nucleotide-binding protein G(i) subunit alpha-1 OS=Homo sapiens GN=GNAI1 PE=1 SV=2	775025:opioid receptor, kappa 1	P63096	GNAI1_HUMAN	GNAI1_HUMAN Guanine nucleotide-binding protein G(i) subunit alpha-1 OS=Homo sapiens GN=GNAI1 PE=1 SV=2	9	-4.62362	3.33109	1.64279	5.11154	-2.93397	10.2641	0.398476	5.05239	1.54894	5.13113	3.97344	0.809577	0.155033
>sp|P01019|ANGT_HUMAN Angiotensinogen OS=Homo sapiens GN=AGT PE=1 SV=1	775115:guanine nucleotide binding protein (G protein), alpha transducing activity polypeptide 1	P01019	ANGT_HUMAN	ANGT_HUMAN Angiotensinogen OS=Homo sapiens GN=AGT PE=1 SV=1	9	-4.62362	3.33109	1.64279	5.11154	-2.93397	10.2641	0.398476	5.05239	1.54894	5.13113	3.97344	0.809577	0.155033
>sp|P01031|CO5_HUMAN Complement C5 OS=Homo sapiens GN=C5 PE=1 SV=4	775115:guanine nucleotide binding protein (G protein), alpha transducing activity polypeptide 1	P01031	CO5_HUMAN	CO5_HUMAN Complement C5 OS=Homo sapiens GN=C5 PE=1 SV=4	9	-4.62362	3.33109	1.64279	5.11154	-2.93397	10.2641	0.398476	5.05239	1.54894	5.13113	3.97344	0.809577	0.155033
>sp|P01042|KNG1_HUMAN Kininogen-1 OS=Homo sapiens GN=KNG1 PE=1 SV=2	775115:guanine nucleotide binding protein (G protein), alpha transducing activity polypeptide 1	P01042	KNG1_HUMAN	KNG1_HUMAN Kininogen-1 OS=Homo sapiens GN=KNG1 PE=1 SV=2	9	-4.62362	3.33109	1.64279	5.11154	-2.93397	10.2641	0.398476	5.05239	1.54894	5.13113	3.97344	0.809577	0.155033
>sp|P02775|CXCL7_HUMAN Platelet basic protein OS=Homo sapiens GN=PPBP PE=1 SV=3	775115:guanine nucleotide binding protein (G protein), alpha transducing activity polypeptide 1	P02775	CXCL7_HUMAN	CXCL7_HUMAN Platelet basic protein OS=Homo sapiens GN=PPBP PE=1 SV=3	9	-4.62362	3.33109	1.64279	5.11154	-2.93397	10.2641	0.398476	5.05239	1.54894	5.13113	3.97344	0.809577	0.155033
>sp|P02776|PLF4_HUMAN Platelet factor 4 OS=Homo sapiens GN=PF4 PE=1 SV=2	775115:guanine nucleotide binding protein (G protein), alpha transducing activity polypeptide 1	P02776	PLF4_HUMAN	PLF4_HUMAN Platelet factor 4 OS=Homo sapiens GN=PF4 PE=1 SV=2	9	-4.62362	3.33109	1.64279	5.11154	-2.93397	10.2641	0.398476	5.05239	1.54894	5.13113	3.97344	0.809577	0.155033
>sp|P04899|GNAI2_HUMAN Guanine nucleotide-binding protein G(i) subunit alpha-2 OS=Homo sapiens GN=GNAI2 PE=1 SV=3	775115:guanine nucleotide binding protein (G protein), alpha transducing activity polypeptide 1	P04899	GNAI2_HUMAN	GNAI2_HUMAN Guanine nucleotide-binding protein G(i) subunit alpha-2 OS=Homo sapiens GN=GNAI2 PE=1 SV=3	9	-4.62362	3.33109	1.64279	5.11154	-2.93397	10.2641	0.398476	5.05239	1.54894	5.13113	3.97344	0.809577	0.155033
>sp|P08754|GNAI3_HUMAN Guanine nucleotide-binding protein G(k) subunit alpha OS=Homo sapiens GN=GNAI3 PE=1 SV=3	775115:guanine nucleotide binding protein (G protein), alpha transducing activity polypeptide 1	P08754	GNAI3_HUMAN	GNAI3_HUMAN Guanine nucleotide-binding protein G(k) subunit alpha OS=Homo sapiens GN=GNAI3 PE=1 SV=3	9	-4.62362	3.33109	1.64279	5.11154	-2.93397	10.2641	0.398476	5.05239	1.54894	5.13113	3.97344	0.809577	0.155033
>sp|P61073|CXCR4_HUMAN C-X-C chemokine receptor type 4 OS=Homo sapiens GN=CXCR4 PE=1 SV=1	775115:guanine nucleotide binding protein (G protein), alpha transducing activity polypeptide 1	P61073	CXCR4_HUMAN	CXCR4_HUMAN C-X-C chemokine receptor type 4 OS=Homo sapiens GN=CXCR4 PE=1 SV=1	9	-4.62362	3.33109	1.64279	5.11154	-2.93397	10.2641	0.398476	5.05239	1.54894	5.13113	3.97344	0.809577	0.155033
>sp|P63096|GNAI1_HUMAN Guanine nucleotide-binding protein G(i) subunit alpha-1 OS=Homo sapiens GN=GNAI1 PE=1 SV=2	775115:guanine nucleotide binding protein (G protein), alpha transducing activity polypeptide 1	P63096	GNAI1_HUMAN	GNAI1_HUMAN Guanine nucleotide-binding protein G(i) subunit alpha-1 OS=Homo sapiens GN=GNAI1 PE=1 SV=2	9	-4.62362	3.33109	1.64279	5.11154	-2.93397	10.2641	0.398476	5.05239	1.54894	5.13113	3.97344	0.809577	0.155033
>sp|P01019|ANGT_HUMAN Angiotensinogen OS=Homo sapiens GN=AGT PE=1 SV=1	775701:somatostatin receptor 5	P01019	ANGT_HUMAN	ANGT_HUMAN Angiotensinogen OS=Homo sapiens GN=AGT PE=1 SV=1	9	-4.62362	3.33109	1.64279	5.11154	-2.93397	10.2641	0.398476	5.05239	1.54894	5.13113	3.97344	0.809577	0.155033
>sp|P01031|CO5_HUMAN Complement C5 OS=Homo sapiens GN=C5 PE=1 SV=4	775701:somatostatin receptor 5	P01031	CO5_HUMAN	CO5_HUMAN Complement C5 OS=Homo sapiens GN=C5 PE=1 SV=4	9	-4.62362	3.33109	1.64279	5.11154	-2.93397	10.2641	0.398476	5.05239	1.54894	5.13113	3.97344	0.809577	0.155033
>sp|P01042|KNG1_HUMAN Kininogen-1 OS=Homo sapiens GN=KNG1 PE=1 SV=2	775701:somatostatin receptor 5	P01042	KNG1_HUMAN	KNG1_HUMAN Kininogen-1 OS=Homo sapiens GN=KNG1 PE=1 SV=2	9	-4.62362	3.33109	1.64279	5.11154	-2.93397	10.2641	0.398476	5.05239	1.54894	5.13113	3.97344	0.809577	0.155033
>sp|P02775|CXCL7_HUMAN Platelet basic protein OS=Homo sapiens GN=PPBP PE=1 SV=3	775701:somatostatin receptor 5	P02775	CXCL7_HUMAN	CXCL7_HUMAN Platelet basic protein OS=Homo sapiens GN=PPBP PE=1 SV=3	9	-4.62362	3.33109	1.64279	5.11154	-2.93397	10.2641	0.398476	5.05239	1.54894	5.13113	3.97344	0.809577	0.155033
>sp|P02776|PLF4_HUMAN Platelet factor 4 OS=Homo sapiens GN=PF4 PE=1 SV=2	775701:somatostatin receptor 5	P02776	PLF4_HUMAN	PLF4_HUMAN Platelet factor 4 OS=Homo sapiens GN=PF4 PE=1 SV=2	9	-4.62362	3.33109	1.64279	5.11154	-2.93397	10.2641	0.398476	5.05239	1.54894	5.13113	3.97344	0.809577	0.155033
>sp|P04899|GNAI2_HUMAN Guanine nucleotide-binding protein G(i) subunit alpha-2 OS=Homo sapiens GN=GNAI2 PE=1 SV=3	775701:somatostatin receptor 5	P04899	GNAI2_HUMAN	GNAI2_HUMAN Guanine nucleotide-binding protein G(i) subunit alpha-2 OS=Homo sapiens GN=GNAI2 PE=1 SV=3	9	-4.62362	3.33109	1.64279	5.11154	-2.93397	10.2641	0.398476	5.05239	1.54894	5.13113	3.97344	0.809577	0.155033
>sp|P08754|GNAI3_HUMAN Guanine nucleotide-binding protein G(k) subunit alpha OS=Homo sapiens GN=GNAI3 PE=1 SV=3	775701:somatostatin receptor 5	P08754	GNAI3_HUMAN	GNAI3_HUMAN Guanine nucleotide-binding protein G(k) subunit alpha OS=Homo sapiens GN=GNAI3 PE=1 SV=3	9	-4.62362	3.33109	1.64279	5.11154	-2.93397	10.2641	0.398476	5.05239	1.54894	5.13113	3.97344	0.809577	0.155033
>sp|P61073|CXCR4_HUMAN C-X-C chemokine receptor type 4 OS=Homo sapiens GN=CXCR4 PE=1 SV=1	775701:somatostatin receptor 5	P61073	CXCR4_HUMAN	CXCR4_HUMAN C-X-C chemokine receptor type 4 OS=Homo sapiens GN=CXCR4 PE=1 SV=1	9	-4.62362	3.33109	1.64279	5.11154	-2.93397	10.2641	0.398476	5.05239	1.54894	5.13113	3.97344	0.809577	0.155033
>sp|P63096|GNAI1_HUMAN Guanine nucleotide-binding protein G(i) subunit alpha-1 OS=Homo sapiens GN=GNAI1 PE=1 SV=2	775701:somatostatin receptor 5	P63096	GNAI1_HUMAN	GNAI1_HUMAN Guanine nucleotide-binding protein G(i) subunit alpha-1 OS=Homo sapiens GN=GNAI1 PE=1 SV=2	9	-4.62362	3.33109	1.64279	5.11154	-2.93397	10.2641	0.398476	5.05239	1.54894	5.13113	3.97344	0.809577	0.155033
>sp|P01019|ANGT_HUMAN Angiotensinogen OS=Homo sapiens GN=AGT PE=1 SV=1	775815:5-hydroxytryptamine (serotonin) receptor 1A	P01019	ANGT_HUMAN	ANGT_HUMAN Angiotensinogen OS=Homo sapiens GN=AGT PE=1 SV=1	9	-4.62362	3.33109	1.64279	5.11154	-2.93397	10.2641	0.398476	5.05239	1.54894	5.13113	3.97344	0.809577	0.155033
>sp|P01031|CO5_HUMAN Complement C5 OS=Homo sapiens GN=C5 PE=1 SV=4	775815:5-hydroxytryptamine (serotonin) receptor 1A	P01031	CO5_HUMAN	CO5_HUMAN Complement C5 OS=Homo sapiens GN=C5 PE=1 SV=4	9	-4.62362	3.33109	1.64279	5.11154	-2.93397	10.2641	0.398476	5.05239	1.54894	5.13113	3.97344	0.809577	0.155033
>sp|P01042|KNG1_HUMAN Kininogen-1 OS=Homo sapiens GN=KNG1 PE=1 SV=2	775815:5-hydroxytryptamine (serotonin) receptor 1A	P01042	KNG1_HUMAN	KNG1_HUMAN Kininogen-1 OS=Homo sapiens GN=KNG1 PE=1 SV=2	9	-4.62362	3.33109	1.64279	5.11154	-2.93397	10.2641	0.398476	5.05239	1.54894	5.13113	3.97344	0.809577	0.155033
>sp|P02775|CXCL7_HUMAN Platelet basic protein OS=Homo sapiens GN=PPBP PE=1 SV=3	775815:5-hydroxytryptamine (serotonin) receptor 1A	P02775	CXCL7_HUMAN	CXCL7_HUMAN Platelet basic protein OS=Homo sapiens GN=PPBP PE=1 SV=3	9	-4.62362	3.33109	1.64279	5.11154	-2.93397	10.2641	0.398476	5.05239	1.54894	5.13113	3.97344	0.809577	0.155033
>sp|P02776|PLF4_HUMAN Platelet factor 4 OS=Homo sapiens GN=PF4 PE=1 SV=2	775815:5-hydroxytryptamine (serotonin) receptor 1A	P02776	PLF4_HUMAN	PLF4_HUMAN Platelet factor 4 OS=Homo sapiens GN=PF4 PE=1 SV=2	9	-4.62362	3.33109	1.64279	5.11154	-2.93397	10.2641	0.398476	5.05239	1.54894	5.13113	3.97344	0.809577	0.155033
>sp|P04899|GNAI2_HUMAN Guanine nucleotide-binding protein G(i) subunit alpha-2 OS=Homo sapiens GN=GNAI2 PE=1 SV=3	775815:5-hydroxytryptamine (serotonin) receptor 1A	P04899	GNAI2_HUMAN	GNAI2_HUMAN Guanine nucleotide-binding protein G(i) subunit alpha-2 OS=Homo sapiens GN=GNAI2 PE=1 SV=3	9	-4.62362	3.33109	1.64279	5.11154	-2.93397	10.2641	0.398476	5.05239	1.54894	5.13113	3.97344	0.809577	0.155033
>sp|P08754|GNAI3_HUMAN Guanine nucleotide-binding protein G(k) subunit alpha OS=Homo sapiens GN=GNAI3 PE=1 SV=3	775815:5-hydroxytryptamine (serotonin) receptor 1A	P08754	GNAI3_HUMAN	GNAI3_HUMAN Guanine nucleotide-binding protein G(k) subunit alpha OS=Homo sapiens GN=GNAI3 PE=1 SV=3	9	-4.62362	3.33109	1.64279	5.11154	-2.93397	10.2641	0.398476	5.05239	1.54894	5.13113	3.97344	0.809577	0.155033
>sp|P61073|CXCR4_HUMAN C-X-C chemokine receptor type 4 OS=Homo sapiens GN=CXCR4 PE=1 SV=1	775815:5-hydroxytryptamine (serotonin) receptor 1A	P61073	CXCR4_HUMAN	CXCR4_HUMAN C-X-C chemokine receptor type 4 OS=Homo sapiens GN=CXCR4 PE=1 SV=1	9	-4.62362	3.33109	1.64279	5.11154	-2.93397	10.2641	0.398476	5.05239	1.54894	5.13113	3.97344	0.809577	0.155033
>sp|P63096|GNAI1_HUMAN Guanine nucleotide-binding protein G(i) subunit alpha-1 OS=Homo sapiens GN=GNAI1 PE=1 SV=2	775815:5-hydroxytryptamine (serotonin) receptor 1A	P63096	GNAI1_HUMAN	GNAI1_HUMAN Guanine nucleotide-binding protein G(i) subunit alpha-1 OS=Homo sapiens GN=GNAI1 PE=1 SV=2	9	-4.62362	3.33109	1.64279	5.11154	-2.93397	10.2641	0.398476	5.05239	1.54894	5.13113	3.97344	0.809577	0.155033
>sp|P01019|ANGT_HUMAN Angiotensinogen OS=Homo sapiens GN=AGT PE=1 SV=1	776980:dopamine receptor D2	P01019	ANGT_HUMAN	ANGT_HUMAN Angiotensinogen OS=Homo sapiens GN=AGT PE=1 SV=1	9	-4.62362	3.33109	1.64279	5.11154	-2.93397	10.2641	0.398476	5.05239	1.54894	5.13113	3.97344	0.809577	0.155033
>sp|P01031|CO5_HUMAN Complement C5 OS=Homo sapiens GN=C5 PE=1 SV=4	776980:dopamine receptor D2	P01031	CO5_HUMAN	CO5_HUMAN Complement C5 OS=Homo sapiens GN=C5 PE=1 SV=4	9	-4.62362	3.33109	1.64279	5.11154	-2.93397	10.2641	0.398476	5.05239	1.54894	5.13113	3.97344	0.809577	0.155033
>sp|P01042|KNG1_HUMAN Kininogen-1 OS=Homo sapiens GN=KNG1 PE=1 SV=2	776980:dopamine receptor D2	P01042	KNG1_HUMAN	KNG1_HUMAN Kininogen-1 OS=Homo sapiens GN=KNG1 PE=1 SV=2	9	-4.62362	3.33109	1.64279	5.11154	-2.93397	10.2641	0.398476	5.05239	1.54894	5.13113	3.97344	0.809577	0.155033
>sp|P02775|CXCL7_HUMAN Platelet basic protein OS=Homo sapiens GN=PPBP PE=1 SV=3	776980:dopamine receptor D2	P02775	CXCL7_HUMAN	CXCL7_HUMAN Platelet basic protein OS=Homo sapiens GN=PPBP PE=1 SV=3	9	-4.62362	3.33109	1.64279	5.11154	-2.93397	10.2641	0.398476	5.05239	1.54894	5.13113	3.97344	0.809577	0.155033
>sp|P02776|PLF4_HUMAN Platelet factor 4 OS=Homo sapiens GN=PF4 PE=1 SV=2	776980:dopamine receptor D2	P02776	PLF4_HUMAN	PLF4_HUMAN Platelet factor 4 OS=Homo sapiens GN=PF4 PE=1 SV=2	9	-4.62362	3.33109	1.64279	5.11154	-2.93397	10.2641	0.398476	5.05239	1.54894	5.13113	3.97344	0.809577	0.155033
>sp|P04899|GNAI2_HUMAN Guanine nucleotide-binding protein G(i) subunit alpha-2 OS=Homo sapiens GN=GNAI2 PE=1 SV=3	776980:dopamine receptor D2	P04899	GNAI2_HUMAN	GNAI2_HUMAN Guanine nucleotide-binding protein G(i) subunit alpha-2 OS=Homo sapiens GN=GNAI2 PE=1 SV=3	9	-4.62362	3.33109	1.64279	5.11154	-2.93397	10.2641	0.398476	5.05239	1.54894	5.13113	3.97344	0.809577	0.155033
>sp|P08754|GNAI3_HUMAN Guanine nucleotide-binding protein G(k) subunit alpha OS=Homo sapiens GN=GNAI3 PE=1 SV=3	776980:dopamine receptor D2	P08754	GNAI3_HUMAN	GNAI3_HUMAN Guanine nucleotide-binding protein G(k) subunit alpha OS=Homo sapiens GN=GNAI3 PE=1 SV=3	9	-4.62362	3.33109	1.64279	5.11154	-2.93397	10.2641	0.398476	5.05239	1.54894	5.13113	3.97344	0.809577	0.155033
>sp|P61073|CXCR4_HUMAN C-X-C chemokine receptor type 4 OS=Homo sapiens GN=CXCR4 PE=1 SV=1	776980:dopamine receptor D2	P61073	CXCR4_HUMAN	CXCR4_HUMAN C-X-C chemokine receptor type 4 OS=Homo sapiens GN=CXCR4 PE=1 SV=1	9	-4.62362	3.33109	1.64279	5.11154	-2.93397	10.2641	0.398476	5.05239	1.54894	5.13113	3.97344	0.809577	0.155033
>sp|P63096|GNAI1_HUMAN Guanine nucleotide-binding protein G(i) subunit alpha-1 OS=Homo sapiens GN=GNAI1 PE=1 SV=2	776980:dopamine receptor D2	P63096	GNAI1_HUMAN	GNAI1_HUMAN Guanine nucleotide-binding protein G(i) subunit alpha-1 OS=Homo sapiens GN=GNAI1 PE=1 SV=2	9	-4.62362	3.33109	1.64279	5.11154	-2.93397	10.2641	0.398476	5.05239	1.54894	5.13113	3.97344	0.809577	0.155033
>sp|P01019|ANGT_HUMAN Angiotensinogen OS=Homo sapiens GN=AGT PE=1 SV=1	778414:neuropeptides B/W receptor 2	P01019	ANGT_HUMAN	ANGT_HUMAN Angiotensinogen OS=Homo sapiens GN=AGT PE=1 SV=1	9	-4.62362	3.33109	1.64279	5.11154	-2.93397	10.2641	0.398476	5.05239	1.54894	5.13113	3.97344	0.809577	0.155033
>sp|P01031|CO5_HUMAN Complement C5 OS=Homo sapiens GN=C5 PE=1 SV=4	778414:neuropeptides B/W receptor 2	P01031	CO5_HUMAN	CO5_HUMAN Complement C5 OS=Homo sapiens GN=C5 PE=1 SV=4	9	-4.62362	3.33109	1.64279	5.11154	-2.93397	10.2641	0.398476	5.05239	1.54894	5.13113	3.97344	0.809577	0.155033
>sp|P01042|KNG1_HUMAN Kininogen-1 OS=Homo sapiens GN=KNG1 PE=1 SV=2	778414:neuropeptides B/W receptor 2	P01042	KNG1_HUMAN	KNG1_HUMAN Kininogen-1 OS=Homo sapiens GN=KNG1 PE=1 SV=2	9	-4.62362	3.33109	1.64279	5.11154	-2.93397	10.2641	0.398476	5.05239	1.54894	5.13113	3.97344	0.809577	0.155033
>sp|P02775|CXCL7_HUMAN Platelet basic protein OS=Homo sapiens GN=PPBP PE=1 SV=3	778414:neuropeptides B/W receptor 2	P02775	CXCL7_HUMAN	CXCL7_HUMAN Platelet basic protein OS=Homo sapiens GN=PPBP PE=1 SV=3	9	-4.62362	3.33109	1.64279	5.11154	-2.93397	10.2641	0.398476	5.05239	1.54894	5.13113	3.97344	0.809577	0.155033
>sp|P02776|PLF4_HUMAN Platelet factor 4 OS=Homo sapiens GN=PF4 PE=1 SV=2	778414:neuropeptides B/W receptor 2	P02776	PLF4_HUMAN	PLF4_HUMAN Platelet factor 4 OS=Homo sapiens GN=PF4 PE=1 SV=2	9	-4.62362	3.33109	1.64279	5.11154	-2.93397	10.2641	0.398476	5.05239	1.54894	5.13113	3.97344	0.809577	0.155033
>sp|P04899|GNAI2_HUMAN Guanine nucleotide-binding protein G(i) subunit alpha-2 OS=Homo sapiens GN=GNAI2 PE=1 SV=3	778414:neuropeptides B/W receptor 2	P04899	GNAI2_HUMAN	GNAI2_HUMAN Guanine nucleotide-binding protein G(i) subunit alpha-2 OS=Homo sapiens GN=GNAI2 PE=1 SV=3	9	-4.62362	3.33109	1.64279	5.11154	-2.93397	10.2641	0.398476	5.05239	1.54894	5.13113	3.97344	0.809577	0.155033
>sp|P08754|GNAI3_HUMAN Guanine nucleotide-binding protein G(k) subunit alpha OS=Homo sapiens GN=GNAI3 PE=1 SV=3	778414:neuropeptides B/W receptor 2	P08754	GNAI3_HUMAN	GNAI3_HUMAN Guanine nucleotide-binding protein G(k) subunit alpha OS=Homo sapiens GN=GNAI3 PE=1 SV=3	9	-4.62362	3.33109	1.64279	5.11154	-2.93397	10.2641	0.398476	5.05239	1.54894	5.13113	3.97344	0.809577	0.155033
>sp|P61073|CXCR4_HUMAN C-X-C chemokine receptor type 4 OS=Homo sapiens GN=CXCR4 PE=1 SV=1	778414:neuropeptides B/W receptor 2	P61073	CXCR4_HUMAN	CXCR4_HUMAN C-X-C chemokine receptor type 4 OS=Homo sapiens GN=CXCR4 PE=1 SV=1	9	-4.62362	3.33109	1.64279	5.11154	-2.93397	10.2641	0.398476	5.05239	1.54894	5.13113	3.97344	0.809577	0.155033
>sp|P63096|GNAI1_HUMAN Guanine nucleotide-binding protein G(i) subunit alpha-1 OS=Homo sapiens GN=GNAI1 PE=1 SV=2	778414:neuropeptides B/W receptor 2	P63096	GNAI1_HUMAN	GNAI1_HUMAN Guanine nucleotide-binding protein G(i) subunit alpha-1 OS=Homo sapiens GN=GNAI1 PE=1 SV=2	9	-4.62362	3.33109	1.64279	5.11154	-2.93397	10.2641	0.398476	5.05239	1.54894	5.13113	3.97344	0.809577	0.155033
>sp|P01019|ANGT_HUMAN Angiotensinogen OS=Homo sapiens GN=AGT PE=1 SV=1	778598:chemokine (C-X-C motif) receptor 3	P01019	ANGT_HUMAN	ANGT_HUMAN Angiotensinogen OS=Homo sapiens GN=AGT PE=1 SV=1	9	-4.62362	3.33109	1.64279	5.11154	-2.93397	10.2641	0.398476	5.05239	1.54894	5.13113	3.97344	0.809577	0.155033
>sp|P01031|CO5_HUMAN Complement C5 OS=Homo sapiens GN=C5 PE=1 SV=4	778598:chemokine (C-X-C motif) receptor 3	P01031	CO5_HUMAN	CO5_HUMAN Complement C5 OS=Homo sapiens GN=C5 PE=1 SV=4	9	-4.62362	3.33109	1.64279	5.11154	-2.93397	10.2641	0.398476	5.05239	1.54894	5.13113	3.97344	0.809577	0.155033
>sp|P01042|KNG1_HUMAN Kininogen-1 OS=Homo sapiens GN=KNG1 PE=1 SV=2	778598:chemokine (C-X-C motif) receptor 3	P01042	KNG1_HUMAN	KNG1_HUMAN Kininogen-1 OS=Homo sapiens GN=KNG1 PE=1 SV=2	9	-4.62362	3.33109	1.64279	5.11154	-2.93397	10.2641	0.398476	5.05239	1.54894	5.13113	3.97344	0.809577	0.155033
>sp|P02775|CXCL7_HUMAN Platelet basic protein OS=Homo sapiens GN=PPBP PE=1 SV=3	778598:chemokine (C-X-C motif) receptor 3	P02775	CXCL7_HUMAN	CXCL7_HUMAN Platelet basic protein OS=Homo sapiens GN=PPBP PE=1 SV=3	9	-4.62362	3.33109	1.64279	5.11154	-2.93397	10.2641	0.398476	5.05239	1.54894	5.13113	3.97344	0.809577	0.155033
>sp|P02776|PLF4_HUMAN Platelet factor 4 OS=Homo sapiens GN=PF4 PE=1 SV=2	778598:chemokine (C-X-C motif) receptor 3	P02776	PLF4_HUMAN	PLF4_HUMAN Platelet factor 4 OS=Homo sapiens GN=PF4 PE=1 SV=2	9	-4.62362	3.33109	1.64279	5.11154	-2.93397	10.2641	0.398476	5.05239	1.54894	5.13113	3.97344	0.809577	0.155033
>sp|P04899|GNAI2_HUMAN Guanine nucleotide-binding protein G(i) subunit alpha-2 OS=Homo sapiens GN=GNAI2 PE=1 SV=3	778598:chemokine (C-X-C motif) receptor 3	P04899	GNAI2_HUMAN	GNAI2_HUMAN Guanine nucleotide-binding protein G(i) subunit alpha-2 OS=Homo sapiens GN=GNAI2 PE=1 SV=3	9	-4.62362	3.33109	1.64279	5.11154	-2.93397	10.2641	0.398476	5.05239	1.54894	5.13113	3.97344	0.809577	0.155033
>sp|P08754|GNAI3_HUMAN Guanine nucleotide-binding protein G(k) subunit alpha OS=Homo sapiens GN=GNAI3 PE=1 SV=3	778598:chemokine (C-X-C motif) receptor 3	P08754	GNAI3_HUMAN	GNAI3_HUMAN Guanine nucleotide-binding protein G(k) subunit alpha OS=Homo sapiens GN=GNAI3 PE=1 SV=3	9	-4.62362	3.33109	1.64279	5.11154	-2.93397	10.2641	0.398476	5.05239	1.54894	5.13113	3.97344	0.809577	0.155033
>sp|P61073|CXCR4_HUMAN C-X-C chemokine receptor type 4 OS=Homo sapiens GN=CXCR4 PE=1 SV=1	778598:chemokine (C-X-C motif) receptor 3	P61073	CXCR4_HUMAN	CXCR4_HUMAN C-X-C chemokine receptor type 4 OS=Homo sapiens GN=CXCR4 PE=1 SV=1	9	-4.62362	3.33109	1.64279	5.11154	-2.93397	10.2641	0.398476	5.05239	1.54894	5.13113	3.97344	0.809577	0.155033
>sp|P63096|GNAI1_HUMAN Guanine nucleotide-binding protein G(i) subunit alpha-1 OS=Homo sapiens GN=GNAI1 PE=1 SV=2	778598:chemokine (C-X-C motif) receptor 3	P63096	GNAI1_HUMAN	GNAI1_HUMAN Guanine nucleotide-binding protein G(i) subunit alpha-1 OS=Homo sapiens GN=GNAI1 PE=1 SV=2	9	-4.62362	3.33109	1.64279	5.11154	-2.93397	10.2641	0.398476	5.05239	1.54894	5.13113	3.97344	0.809577	0.155033
>sp|P01019|ANGT_HUMAN Angiotensinogen OS=Homo sapiens GN=AGT PE=1 SV=1	778940:chemokine (C-C motif) ligand 28	P01019	ANGT_HUMAN	ANGT_HUMAN Angiotensinogen OS=Homo sapiens GN=AGT PE=1 SV=1	9	-4.62362	3.33109	1.64279	5.11154	-2.93397	10.2641	0.398476	5.05239	1.54894	5.13113	3.97344	0.809577	0.155033
>sp|P01031|CO5_HUMAN Complement C5 OS=Homo sapiens GN=C5 PE=1 SV=4	778940:chemokine (C-C motif) ligand 28	P01031	CO5_HUMAN	CO5_HUMAN Complement C5 OS=Homo sapiens GN=C5 PE=1 SV=4	9	-4.62362	3.33109	1.64279	5.11154	-2.93397	10.2641	0.398476	5.05239	1.54894	5.13113	3.97344	0.809577	0.155033
>sp|P01042|KNG1_HUMAN Kininogen-1 OS=Homo sapiens GN=KNG1 PE=1 SV=2	778940:chemokine (C-C motif) ligand 28	P01042	KNG1_HUMAN	KNG1_HUMAN Kininogen-1 OS=Homo sapiens GN=KNG1 PE=1 SV=2	9	-4.62362	3.33109	1.64279	5.11154	-2.93397	10.2641	0.398476	5.05239	1.54894	5.13113	3.97344	0.809577	0.155033
>sp|P02775|CXCL7_HUMAN Platelet basic protein OS=Homo sapiens GN=PPBP PE=1 SV=3	778940:chemokine (C-C motif) ligand 28	P02775	CXCL7_HUMAN	CXCL7_HUMAN Platelet basic protein OS=Homo sapiens GN=PPBP PE=1 SV=3	9	-4.62362	3.33109	1.64279	5.11154	-2.93397	10.2641	0.398476	5.05239	1.54894	5.13113	3.97344	0.809577	0.155033
>sp|P02776|PLF4_HUMAN Platelet factor 4 OS=Homo sapiens GN=PF4 PE=1 SV=2	778940:chemokine (C-C motif) ligand 28	P02776	PLF4_HUMAN	PLF4_HUMAN Platelet factor 4 OS=Homo sapiens GN=PF4 PE=1 SV=2	9	-4.62362	3.33109	1.64279	5.11154	-2.93397	10.2641	0.398476	5.05239	1.54894	5.13113	3.97344	0.809577	0.155033
>sp|P04899|GNAI2_HUMAN Guanine nucleotide-binding protein G(i) subunit alpha-2 OS=Homo sapiens GN=GNAI2 PE=1 SV=3	778940:chemokine (C-C motif) ligand 28	P04899	GNAI2_HUMAN	GNAI2_HUMAN Guanine nucleotide-binding protein G(i) subunit alpha-2 OS=Homo sapiens GN=GNAI2 PE=1 SV=3	9	-4.62362	3.33109	1.64279	5.11154	-2.93397	10.2641	0.398476	5.05239	1.54894	5.13113	3.97344	0.809577	0.155033
>sp|P08754|GNAI3_HUMAN Guanine nucleotide-binding protein G(k) subunit alpha OS=Homo sapiens GN=GNAI3 PE=1 SV=3	778940:chemokine (C-C motif) ligand 28	P08754	GNAI3_HUMAN	GNAI3_HUMAN Guanine nucleotide-binding protein G(k) subunit alpha OS=Homo sapiens GN=GNAI3 PE=1 SV=3	9	-4.62362	3.33109	1.64279	5.11154	-2.93397	10.2641	0.398476	5.05239	1.54894	5.13113	3.97344	0.809577	0.155033
>sp|P61073|CXCR4_HUMAN C-X-C chemokine receptor type 4 OS=Homo sapiens GN=CXCR4 PE=1 SV=1	778940:chemokine (C-C motif) ligand 28	P61073	CXCR4_HUMAN	CXCR4_HUMAN C-X-C chemokine receptor type 4 OS=Homo sapiens GN=CXCR4 PE=1 SV=1	9	-4.62362	3.33109	1.64279	5.11154	-2.93397	10.2641	0.398476	5.05239	1.54894	5.13113	3.97344	0.809577	0.155033
>sp|P63096|GNAI1_HUMAN Guanine nucleotide-binding protein G(i) subunit alpha-1 OS=Homo sapiens GN=GNAI1 PE=1 SV=2	778940:chemokine (C-C motif) ligand 28	P63096	GNAI1_HUMAN	GNAI1_HUMAN Guanine nucleotide-binding protein G(i) subunit alpha-1 OS=Homo sapiens GN=GNAI1 PE=1 SV=2	9	-4.62362	3.33109	1.64279	5.11154	-2.93397	10.2641	0.398476	5.05239	1.54894	5.13113	3.97344	0.809577	0.155033
>sp|P01019|ANGT_HUMAN Angiotensinogen OS=Homo sapiens GN=AGT PE=1 SV=1	779059:chemokine (C-X-C motif) ligand 10	P01019	ANGT_HUMAN	ANGT_HUMAN Angiotensinogen OS=Homo sapiens GN=AGT PE=1 SV=1	9	-4.62362	3.33109	1.64279	5.11154	-2.93397	10.2641	0.398476	5.05239	1.54894	5.13113	3.97344	0.809577	0.155033
>sp|P01031|CO5_HUMAN Complement C5 OS=Homo sapiens GN=C5 PE=1 SV=4	779059:chemokine (C-X-C motif) ligand 10	P01031	CO5_HUMAN	CO5_HUMAN Complement C5 OS=Homo sapiens GN=C5 PE=1 SV=4	9	-4.62362	3.33109	1.64279	5.11154	-2.93397	10.2641	0.398476	5.05239	1.54894	5.13113	3.97344	0.809577	0.155033
>sp|P01042|KNG1_HUMAN Kininogen-1 OS=Homo sapiens GN=KNG1 PE=1 SV=2	779059:chemokine (C-X-C motif) ligand 10	P01042	KNG1_HUMAN	KNG1_HUMAN Kininogen-1 OS=Homo sapiens GN=KNG1 PE=1 SV=2	9	-4.62362	3.33109	1.64279	5.11154	-2.93397	10.2641	0.398476	5.05239	1.54894	5.13113	3.97344	0.809577	0.155033
>sp|P02775|CXCL7_HUMAN Platelet basic protein OS=Homo sapiens GN=PPBP PE=1 SV=3	779059:chemokine (C-X-C motif) ligand 10	P02775	CXCL7_HUMAN	CXCL7_HUMAN Platelet basic protein OS=Homo sapiens GN=PPBP PE=1 SV=3	9	-4.62362	3.33109	1.64279	5.11154	-2.93397	10.2641	0.398476	5.05239	1.54894	5.13113	3.97344	0.809577	0.155033
>sp|P02776|PLF4_HUMAN Platelet factor 4 OS=Homo sapiens GN=PF4 PE=1 SV=2	779059:chemokine (C-X-C motif) ligand 10	P02776	PLF4_HUMAN	PLF4_HUMAN Platelet factor 4 OS=Homo sapiens GN=PF4 PE=1 SV=2	9	-4.62362	3.33109	1.64279	5.11154	-2.93397	10.2641	0.398476	5.05239	1.54894	5.13113	3.97344	0.809577	0.155033
>sp|P04899|GNAI2_HUMAN Guanine nucleotide-binding protein G(i) subunit alpha-2 OS=Homo sapiens GN=GNAI2 PE=1 SV=3	779059:chemokine (C-X-C motif) ligand 10	P04899	GNAI2_HUMAN	GNAI2_HUMAN Guanine nucleotide-binding protein G(i) subunit alpha-2 OS=Homo sapiens GN=GNAI2 PE=1 SV=3	9	-4.62362	3.33109	1.64279	5.11154	-2.93397	10.2641	0.398476	5.05239	1.54894	5.13113	3.97344	0.809577	0.155033
>sp|P08754|GNAI3_HUMAN Guanine nucleotide-binding protein G(k) subunit alpha OS=Homo sapiens GN=GNAI3 PE=1 SV=3	779059:chemokine (C-X-C motif) ligand 10	P08754	GNAI3_HUMAN	GNAI3_HUMAN Guanine nucleotide-binding protein G(k) subunit alpha OS=Homo sapiens GN=GNAI3 PE=1 SV=3	9	-4.62362	3.33109	1.64279	5.11154	-2.93397	10.2641	0.398476	5.05239	1.54894	5.13113	3.97344	0.809577	0.155033
>sp|P61073|CXCR4_HUMAN C-X-C chemokine receptor type 4 OS=Homo sapiens GN=CXCR4 PE=1 SV=1	779059:chemokine (C-X-C motif) ligand 10	P61073	CXCR4_HUMAN	CXCR4_HUMAN C-X-C chemokine receptor type 4 OS=Homo sapiens GN=CXCR4 PE=1 SV=1	9	-4.62362	3.33109	1.64279	5.11154	-2.93397	10.2641	0.398476	5.05239	1.54894	5.13113	3.97344	0.809577	0.155033
>sp|P63096|GNAI1_HUMAN Guanine nucleotide-binding protein G(i) subunit alpha-1 OS=Homo sapiens GN=GNAI1 PE=1 SV=2	779059:chemokine (C-X-C motif) ligand 10	P63096	GNAI1_HUMAN	GNAI1_HUMAN Guanine nucleotide-binding protein G(i) subunit alpha-1 OS=Homo sapiens GN=GNAI1 PE=1 SV=2	9	-4.62362	3.33109	1.64279	5.11154	-2.93397	10.2641	0.398476	5.05239	1.54894	5.13113	3.97344	0.809577	0.155033
>sp|P01019|ANGT_HUMAN Angiotensinogen OS=Homo sapiens GN=AGT PE=1 SV=1	779274:chemokine (C-X-C motif) ligand 6 (granulocyte chemotactic protein 2)	P01019	ANGT_HUMAN	ANGT_HUMAN Angiotensinogen OS=Homo sapiens GN=AGT PE=1 SV=1	9	-4.62362	3.33109	1.64279	5.11154	-2.93397	10.2641	0.398476	5.05239	1.54894	5.13113	3.97344	0.809577	0.155033
>sp|P01031|CO5_HUMAN Complement C5 OS=Homo sapiens GN=C5 PE=1 SV=4	779274:chemokine (C-X-C motif) ligand 6 (granulocyte chemotactic protein 2)	P01031	CO5_HUMAN	CO5_HUMAN Complement C5 OS=Homo sapiens GN=C5 PE=1 SV=4	9	-4.62362	3.33109	1.64279	5.11154	-2.93397	10.2641	0.398476	5.05239	1.54894	5.13113	3.97344	0.809577	0.155033
>sp|P01042|KNG1_HUMAN Kininogen-1 OS=Homo sapiens GN=KNG1 PE=1 SV=2	779274:chemokine (C-X-C motif) ligand 6 (granulocyte chemotactic protein 2)	P01042	KNG1_HUMAN	KNG1_HUMAN Kininogen-1 OS=Homo sapiens GN=KNG1 PE=1 SV=2	9	-4.62362	3.33109	1.64279	5.11154	-2.93397	10.2641	0.398476	5.05239	1.54894	5.13113	3.97344	0.809577	0.155033
>sp|P02775|CXCL7_HUMAN Platelet basic protein OS=Homo sapiens GN=PPBP PE=1 SV=3	779274:chemokine (C-X-C motif) ligand 6 (granulocyte chemotactic protein 2)	P02775	CXCL7_HUMAN	CXCL7_HUMAN Platelet basic protein OS=Homo sapiens GN=PPBP PE=1 SV=3	9	-4.62362	3.33109	1.64279	5.11154	-2.93397	10.2641	0.398476	5.05239	1.54894	5.13113	3.97344	0.809577	0.155033
>sp|P02776|PLF4_HUMAN Platelet factor 4 OS=Homo sapiens GN=PF4 PE=1 SV=2	779274:chemokine (C-X-C motif) ligand 6 (granulocyte chemotactic protein 2)	P02776	PLF4_HUMAN	PLF4_HUMAN Platelet factor 4 OS=Homo sapiens GN=PF4 PE=1 SV=2	9	-4.62362	3.33109	1.64279	5.11154	-2.93397	10.2641	0.398476	5.05239	1.54894	5.13113	3.97344	0.809577	0.155033
>sp|P04899|GNAI2_HUMAN Guanine nucleotide-binding protein G(i) subunit alpha-2 OS=Homo sapiens GN=GNAI2 PE=1 SV=3	779274:chemokine (C-X-C motif) ligand 6 (granulocyte chemotactic protein 2)	P04899	GNAI2_HUMAN	GNAI2_HUMAN Guanine nucleotide-binding protein G(i) subunit alpha-2 OS=Homo sapiens GN=GNAI2 PE=1 SV=3	9	-4.62362	3.33109	1.64279	5.11154	-2.93397	10.2641	0.398476	5.05239	1.54894	5.13113	3.97344	0.809577	0.155033
>sp|P08754|GNAI3_HUMAN Guanine nucleotide-binding protein G(k) subunit alpha OS=Homo sapiens GN=GNAI3 PE=1 SV=3	779274:chemokine (C-X-C motif) ligand 6 (granulocyte chemotactic protein 2)	P08754	GNAI3_HUMAN	GNAI3_HUMAN Guanine nucleotide-binding protein G(k) subunit alpha OS=Homo sapiens GN=GNAI3 PE=1 SV=3	9	-4.62362	3.33109	1.64279	5.11154	-2.93397	10.2641	0.398476	5.05239	1.54894	5.13113	3.97344	0.809577	0.155033
>sp|P61073|CXCR4_HUMAN C-X-C chemokine receptor type 4 OS=Homo sapiens GN=CXCR4 PE=1 SV=1	779274:chemokine (C-X-C motif) ligand 6 (granulocyte chemotactic protein 2)	P61073	CXCR4_HUMAN	CXCR4_HUMAN C-X-C chemokine receptor type 4 OS=Homo sapiens GN=CXCR4 PE=1 SV=1	9	-4.62362	3.33109	1.64279	5.11154	-2.93397	10.2641	0.398476	5.05239	1.54894	5.13113	3.97344	0.809577	0.155033
>sp|P63096|GNAI1_HUMAN Guanine nucleotide-binding protein G(i) subunit alpha-1 OS=Homo sapiens GN=GNAI1 PE=1 SV=2	779274:chemokine (C-X-C motif) ligand 6 (granulocyte chemotactic protein 2)	P63096	GNAI1_HUMAN	GNAI1_HUMAN Guanine nucleotide-binding protein G(i) subunit alpha-1 OS=Homo sapiens GN=GNAI1 PE=1 SV=2	9	-4.62362	3.33109	1.64279	5.11154	-2.93397	10.2641	0.398476	5.05239	1.54894	5.13113	3.97344	0.809577	0.155033
>sp|P01019|ANGT_HUMAN Angiotensinogen OS=Homo sapiens GN=AGT PE=1 SV=1	781420:purinergic receptor P2Y, G-protein coupled, 14	P01019	ANGT_HUMAN	ANGT_HUMAN Angiotensinogen OS=Homo sapiens GN=AGT PE=1 SV=1	9	-4.62362	3.33109	1.64279	5.11154	-2.93397	10.2641	0.398476	5.05239	1.54894	5.13113	3.97344	0.809577	0.155033
>sp|P01031|CO5_HUMAN Complement C5 OS=Homo sapiens GN=C5 PE=1 SV=4	781420:purinergic receptor P2Y, G-protein coupled, 14	P01031	CO5_HUMAN	CO5_HUMAN Complement C5 OS=Homo sapiens GN=C5 PE=1 SV=4	9	-4.62362	3.33109	1.64279	5.11154	-2.93397	10.2641	0.398476	5.05239	1.54894	5.13113	3.97344	0.809577	0.155033
>sp|P01042|KNG1_HUMAN Kininogen-1 OS=Homo sapiens GN=KNG1 PE=1 SV=2	781420:purinergic receptor P2Y, G-protein coupled, 14	P01042	KNG1_HUMAN	KNG1_HUMAN Kininogen-1 OS=Homo sapiens GN=KNG1 PE=1 SV=2	9	-4.62362	3.33109	1.64279	5.11154	-2.93397	10.2641	0.398476	5.05239	1.54894	5.13113	3.97344	0.809577	0.155033
>sp|P02775|CXCL7_HUMAN Platelet basic protein OS=Homo sapiens GN=PPBP PE=1 SV=3	781420:purinergic receptor P2Y, G-protein coupled, 14	P02775	CXCL7_HUMAN	CXCL7_HUMAN Platelet basic protein OS=Homo sapiens GN=PPBP PE=1 SV=3	9	-4.62362	3.33109	1.64279	5.11154	-2.93397	10.2641	0.398476	5.05239	1.54894	5.13113	3.97344	0.809577	0.155033
>sp|P02776|PLF4_HUMAN Platelet factor 4 OS=Homo sapiens GN=PF4 PE=1 SV=2	781420:purinergic receptor P2Y, G-protein coupled, 14	P02776	PLF4_HUMAN	PLF4_HUMAN Platelet factor 4 OS=Homo sapiens GN=PF4 PE=1 SV=2	9	-4.62362	3.33109	1.64279	5.11154	-2.93397	10.2641	0.398476	5.05239	1.54894	5.13113	3.97344	0.809577	0.155033
>sp|P04899|GNAI2_HUMAN Guanine nucleotide-binding protein G(i) subunit alpha-2 OS=Homo sapiens GN=GNAI2 PE=1 SV=3	781420:purinergic receptor P2Y, G-protein coupled, 14	P04899	GNAI2_HUMAN	GNAI2_HUMAN Guanine nucleotide-binding protein G(i) subunit alpha-2 OS=Homo sapiens GN=GNAI2 PE=1 SV=3	9	-4.62362	3.33109	1.64279	5.11154	-2.93397	10.2641	0.398476	5.05239	1.54894	5.13113	3.97344	0.809577	0.155033
>sp|P08754|GNAI3_HUMAN Guanine nucleotide-binding protein G(k) subunit alpha OS=Homo sapiens GN=GNAI3 PE=1 SV=3	781420:purinergic receptor P2Y, G-protein coupled, 14	P08754	GNAI3_HUMAN	GNAI3_HUMAN Guanine nucleotide-binding protein G(k) subunit alpha OS=Homo sapiens GN=GNAI3 PE=1 SV=3	9	-4.62362	3.33109	1.64279	5.11154	-2.93397	10.2641	0.398476	5.05239	1.54894	5.13113	3.97344	0.809577	0.155033
>sp|P61073|CXCR4_HUMAN C-X-C chemokine receptor type 4 OS=Homo sapiens GN=CXCR4 PE=1 SV=1	781420:purinergic receptor P2Y, G-protein coupled, 14	P61073	CXCR4_HUMAN	CXCR4_HUMAN C-X-C chemokine receptor type 4 OS=Homo sapiens GN=CXCR4 PE=1 SV=1	9	-4.62362	3.33109	1.64279	5.11154	-2.93397	10.2641	0.398476	5.05239	1.54894	5.13113	3.97344	0.809577	0.155033
>sp|P63096|GNAI1_HUMAN Guanine nucleotide-binding protein G(i) subunit alpha-1 OS=Homo sapiens GN=GNAI1 PE=1 SV=2	781420:purinergic receptor P2Y, G-protein coupled, 14	P63096	GNAI1_HUMAN	GNAI1_HUMAN Guanine nucleotide-binding protein G(i) subunit alpha-1 OS=Homo sapiens GN=GNAI1 PE=1 SV=2	9	-4.62362	3.33109	1.64279	5.11154	-2.93397	10.2641	0.398476	5.05239	1.54894	5.13113	3.97344	0.809577	0.155033
>sp|P01019|ANGT_HUMAN Angiotensinogen OS=Homo sapiens GN=AGT PE=1 SV=1	782635:somatostatin receptor 1	P01019	ANGT_HUMAN	ANGT_HUMAN Angiotensinogen OS=Homo sapiens GN=AGT PE=1 SV=1	9	-4.62362	3.33109	1.64279	5.11154	-2.93397	10.2641	0.398476	5.05239	1.54894	5.13113	3.97344	0.809577	0.155033
>sp|P01031|CO5_HUMAN Complement C5 OS=Homo sapiens GN=C5 PE=1 SV=4	782635:somatostatin receptor 1	P01031	CO5_HUMAN	CO5_HUMAN Complement C5 OS=Homo sapiens GN=C5 PE=1 SV=4	9	-4.62362	3.33109	1.64279	5.11154	-2.93397	10.2641	0.398476	5.05239	1.54894	5.13113	3.97344	0.809577	0.155033
>sp|P01042|KNG1_HUMAN Kininogen-1 OS=Homo sapiens GN=KNG1 PE=1 SV=2	782635:somatostatin receptor 1	P01042	KNG1_HUMAN	KNG1_HUMAN Kininogen-1 OS=Homo sapiens GN=KNG1 PE=1 SV=2	9	-4.62362	3.33109	1.64279	5.11154	-2.93397	10.2641	0.398476	5.05239	1.54894	5.13113	3.97344	0.809577	0.155033
>sp|P02775|CXCL7_HUMAN Platelet basic protein OS=Homo sapiens GN=PPBP PE=1 SV=3	782635:somatostatin receptor 1	P02775	CXCL7_HUMAN	CXCL7_HUMAN Platelet basic protein OS=Homo sapiens GN=PPBP PE=1 SV=3	9	-4.62362	3.33109	1.64279	5.11154	-2.93397	10.2641	0.398476	5.05239	1.54894	5.13113	3.97344	0.809577	0.155033
>sp|P02776|PLF4_HUMAN Platelet factor 4 OS=Homo sapiens GN=PF4 PE=1 SV=2	782635:somatostatin receptor 1	P02776	PLF4_HUMAN	PLF4_HUMAN Platelet factor 4 OS=Homo sapiens GN=PF4 PE=1 SV=2	9	-4.62362	3.33109	1.64279	5.11154	-2.93397	10.2641	0.398476	5.05239	1.54894	5.13113	3.97344	0.809577	0.155033
>sp|P04899|GNAI2_HUMAN Guanine nucleotide-binding protein G(i) subunit alpha-2 OS=Homo sapiens GN=GNAI2 PE=1 SV=3	782635:somatostatin receptor 1	P04899	GNAI2_HUMAN	GNAI2_HUMAN Guanine nucleotide-binding protein G(i) subunit alpha-2 OS=Homo sapiens GN=GNAI2 PE=1 SV=3	9	-4.62362	3.33109	1.64279	5.11154	-2.93397	10.2641	0.398476	5.05239	1.54894	5.13113	3.97344	0.809577	0.155033
>sp|P08754|GNAI3_HUMAN Guanine nucleotide-binding protein G(k) subunit alpha OS=Homo sapiens GN=GNAI3 PE=1 SV=3	782635:somatostatin receptor 1	P08754	GNAI3_HUMAN	GNAI3_HUMAN Guanine nucleotide-binding protein G(k) subunit alpha OS=Homo sapiens GN=GNAI3 PE=1 SV=3	9	-4.62362	3.33109	1.64279	5.11154	-2.93397	10.2641	0.398476	5.05239	1.54894	5.13113	3.97344	0.809577	0.155033
>sp|P61073|CXCR4_HUMAN C-X-C chemokine receptor type 4 OS=Homo sapiens GN=CXCR4 PE=1 SV=1	782635:somatostatin receptor 1	P61073	CXCR4_HUMAN	CXCR4_HUMAN C-X-C chemokine receptor type 4 OS=Homo sapiens GN=CXCR4 PE=1 SV=1	9	-4.62362	3.33109	1.64279	5.11154	-2.93397	10.2641	0.398476	5.05239	1.54894	5.13113	3.97344	0.809577	0.155033
>sp|P63096|GNAI1_HUMAN Guanine nucleotide-binding protein G(i) subunit alpha-1 OS=Homo sapiens GN=GNAI1 PE=1 SV=2	782635:somatostatin receptor 1	P63096	GNAI1_HUMAN	GNAI1_HUMAN Guanine nucleotide-binding protein G(i) subunit alpha-1 OS=Homo sapiens GN=GNAI1 PE=1 SV=2	9	-4.62362	3.33109	1.64279	5.11154	-2.93397	10.2641	0.398476	5.05239	1.54894	5.13113	3.97344	0.809577	0.155033
>sp|P01019|ANGT_HUMAN Angiotensinogen OS=Homo sapiens GN=AGT PE=1 SV=1	782771:chemokine (C-C motif) receptor 3	P01019	ANGT_HUMAN	ANGT_HUMAN Angiotensinogen OS=Homo sapiens GN=AGT PE=1 SV=1	9	-4.62362	3.33109	1.64279	5.11154	-2.93397	10.2641	0.398476	5.05239	1.54894	5.13113	3.97344	0.809577	0.155033
>sp|P01031|CO5_HUMAN Complement C5 OS=Homo sapiens GN=C5 PE=1 SV=4	782771:chemokine (C-C motif) receptor 3	P01031	CO5_HUMAN	CO5_HUMAN Complement C5 OS=Homo sapiens GN=C5 PE=1 SV=4	9	-4.62362	3.33109	1.64279	5.11154	-2.93397	10.2641	0.398476	5.05239	1.54894	5.13113	3.97344	0.809577	0.155033
>sp|P01042|KNG1_HUMAN Kininogen-1 OS=Homo sapiens GN=KNG1 PE=1 SV=2	782771:chemokine (C-C motif) receptor 3	P01042	KNG1_HUMAN	KNG1_HUMAN Kininogen-1 OS=Homo sapiens GN=KNG1 PE=1 SV=2	9	-4.62362	3.33109	1.64279	5.11154	-2.93397	10.2641	0.398476	5.05239	1.54894	5.13113	3.97344	0.809577	0.155033
>sp|P02775|CXCL7_HUMAN Platelet basic protein OS=Homo sapiens GN=PPBP PE=1 SV=3	782771:chemokine (C-C motif) receptor 3	P02775	CXCL7_HUMAN	CXCL7_HUMAN Platelet basic protein OS=Homo sapiens GN=PPBP PE=1 SV=3	9	-4.62362	3.33109	1.64279	5.11154	-2.93397	10.2641	0.398476	5.05239	1.54894	5.13113	3.97344	0.809577	0.155033
>sp|P02776|PLF4_HUMAN Platelet factor 4 OS=Homo sapiens GN=PF4 PE=1 SV=2	782771:chemokine (C-C motif) receptor 3	P02776	PLF4_HUMAN	PLF4_HUMAN Platelet factor 4 OS=Homo sapiens GN=PF4 PE=1 SV=2	9	-4.62362	3.33109	1.64279	5.11154	-2.93397	10.2641	0.398476	5.05239	1.54894	5.13113	3.97344	0.809577	0.155033
>sp|P04899|GNAI2_HUMAN Guanine nucleotide-binding protein G(i) subunit alpha-2 OS=Homo sapiens GN=GNAI2 PE=1 SV=3	782771:chemokine (C-C motif) receptor 3	P04899	GNAI2_HUMAN	GNAI2_HUMAN Guanine nucleotide-binding protein G(i) subunit alpha-2 OS=Homo sapiens GN=GNAI2 PE=1 SV=3	9	-4.62362	3.33109	1.64279	5.11154	-2.93397	10.2641	0.398476	5.05239	1.54894	5.13113	3.97344	0.809577	0.155033
>sp|P08754|GNAI3_HUMAN Guanine nucleotide-binding protein G(k) subunit alpha OS=Homo sapiens GN=GNAI3 PE=1 SV=3	782771:chemokine (C-C motif) receptor 3	P08754	GNAI3_HUMAN	GNAI3_HUMAN Guanine nucleotide-binding protein G(k) subunit alpha OS=Homo sapiens GN=GNAI3 PE=1 SV=3	9	-4.62362	3.33109	1.64279	5.11154	-2.93397	10.2641	0.398476	5.05239	1.54894	5.13113	3.97344	0.809577	0.155033
>sp|P61073|CXCR4_HUMAN C-X-C chemokine receptor type 4 OS=Homo sapiens GN=CXCR4 PE=1 SV=1	782771:chemokine (C-C motif) receptor 3	P61073	CXCR4_HUMAN	CXCR4_HUMAN C-X-C chemokine receptor type 4 OS=Homo sapiens GN=CXCR4 PE=1 SV=1	9	-4.62362	3.33109	1.64279	5.11154	-2.93397	10.2641	0.398476	5.05239	1.54894	5.13113	3.97344	0.809577	0.155033
>sp|P63096|GNAI1_HUMAN Guanine nucleotide-binding protein G(i) subunit alpha-1 OS=Homo sapiens GN=GNAI1 PE=1 SV=2	782771:chemokine (C-C motif) receptor 3	P63096	GNAI1_HUMAN	GNAI1_HUMAN Guanine nucleotide-binding protein G(i) subunit alpha-1 OS=Homo sapiens GN=GNAI1 PE=1 SV=2	9	-4.62362	3.33109	1.64279	5.11154	-2.93397	10.2641	0.398476	5.05239	1.54894	5.13113	3.97344	0.809577	0.155033
>sp|P01019|ANGT_HUMAN Angiotensinogen OS=Homo sapiens GN=AGT PE=1 SV=1	783587:chemokine (C-X-C motif) ligand 5	P01019	ANGT_HUMAN	ANGT_HUMAN Angiotensinogen OS=Homo sapiens GN=AGT PE=1 SV=1	9	-4.62362	3.33109	1.64279	5.11154	-2.93397	10.2641	0.398476	5.05239	1.54894	5.13113	3.97344	0.809577	0.155033
>sp|P01031|CO5_HUMAN Complement C5 OS=Homo sapiens GN=C5 PE=1 SV=4	783587:chemokine (C-X-C motif) ligand 5	P01031	CO5_HUMAN	CO5_HUMAN Complement C5 OS=Homo sapiens GN=C5 PE=1 SV=4	9	-4.62362	3.33109	1.64279	5.11154	-2.93397	10.2641	0.398476	5.05239	1.54894	5.13113	3.97344	0.809577	0.155033
>sp|P01042|KNG1_HUMAN Kininogen-1 OS=Homo sapiens GN=KNG1 PE=1 SV=2	783587:chemokine (C-X-C motif) ligand 5	P01042	KNG1_HUMAN	KNG1_HUMAN Kininogen-1 OS=Homo sapiens GN=KNG1 PE=1 SV=2	9	-4.62362	3.33109	1.64279	5.11154	-2.93397	10.2641	0.398476	5.05239	1.54894	5.13113	3.97344	0.809577	0.155033
>sp|P02775|CXCL7_HUMAN Platelet basic protein OS=Homo sapiens GN=PPBP PE=1 SV=3	783587:chemokine (C-X-C motif) ligand 5	P02775	CXCL7_HUMAN	CXCL7_HUMAN Platelet basic protein OS=Homo sapiens GN=PPBP PE=1 SV=3	9	-4.62362	3.33109	1.64279	5.11154	-2.93397	10.2641	0.398476	5.05239	1.54894	5.13113	3.97344	0.809577	0.155033
>sp|P02776|PLF4_HUMAN Platelet factor 4 OS=Homo sapiens GN=PF4 PE=1 SV=2	783587:chemokine (C-X-C motif) ligand 5	P02776	PLF4_HUMAN	PLF4_HUMAN Platelet factor 4 OS=Homo sapiens GN=PF4 PE=1 SV=2	9	-4.62362	3.33109	1.64279	5.11154	-2.93397	10.2641	0.398476	5.05239	1.54894	5.13113	3.97344	0.809577	0.155033
>sp|P04899|GNAI2_HUMAN Guanine nucleotide-binding protein G(i) subunit alpha-2 OS=Homo sapiens GN=GNAI2 PE=1 SV=3	783587:chemokine (C-X-C motif) ligand 5	P04899	GNAI2_HUMAN	GNAI2_HUMAN Guanine nucleotide-binding protein G(i) subunit alpha-2 OS=Homo sapiens GN=GNAI2 PE=1 SV=3	9	-4.62362	3.33109	1.64279	5.11154	-2.93397	10.2641	0.398476	5.05239	1.54894	5.13113	3.97344	0.809577	0.155033
>sp|P08754|GNAI3_HUMAN Guanine nucleotide-binding protein G(k) subunit alpha OS=Homo sapiens GN=GNAI3 PE=1 SV=3	783587:chemokine (C-X-C motif) ligand 5	P08754	GNAI3_HUMAN	GNAI3_HUMAN Guanine nucleotide-binding protein G(k) subunit alpha OS=Homo sapiens GN=GNAI3 PE=1 SV=3	9	-4.62362	3.33109	1.64279	5.11154	-2.93397	10.2641	0.398476	5.05239	1.54894	5.13113	3.97344	0.809577	0.155033
>sp|P61073|CXCR4_HUMAN C-X-C chemokine receptor type 4 OS=Homo sapiens GN=CXCR4 PE=1 SV=1	783587:chemokine (C-X-C motif) ligand 5	P61073	CXCR4_HUMAN	CXCR4_HUMAN C-X-C chemokine receptor type 4 OS=Homo sapiens GN=CXCR4 PE=1 SV=1	9	-4.62362	3.33109	1.64279	5.11154	-2.93397	10.2641	0.398476	5.05239	1.54894	5.13113	3.97344	0.809577	0.155033
>sp|P63096|GNAI1_HUMAN Guanine nucleotide-binding protein G(i) subunit alpha-1 OS=Homo sapiens GN=GNAI1 PE=1 SV=2	783587:chemokine (C-X-C motif) ligand 5	P63096	GNAI1_HUMAN	GNAI1_HUMAN Guanine nucleotide-binding protein G(i) subunit alpha-1 OS=Homo sapiens GN=GNAI1 PE=1 SV=2	9	-4.62362	3.33109	1.64279	5.11154	-2.93397	10.2641	0.398476	5.05239	1.54894	5.13113	3.97344	0.809577	0.155033
>sp|P01019|ANGT_HUMAN Angiotensinogen OS=Homo sapiens GN=AGT PE=1 SV=1	785828:pyrimidinergic receptor P2Y, G-protein coupled, 4	P01019	ANGT_HUMAN	ANGT_HUMAN Angiotensinogen OS=Homo sapiens GN=AGT PE=1 SV=1	9	-4.62362	3.33109	1.64279	5.11154	-2.93397	10.2641	0.398476	5.05239	1.54894	5.13113	3.97344	0.809577	0.155033
>sp|P01031|CO5_HUMAN Complement C5 OS=Homo sapiens GN=C5 PE=1 SV=4	785828:pyrimidinergic receptor P2Y, G-protein coupled, 4	P01031	CO5_HUMAN	CO5_HUMAN Complement C5 OS=Homo sapiens GN=C5 PE=1 SV=4	9	-4.62362	3.33109	1.64279	5.11154	-2.93397	10.2641	0.398476	5.05239	1.54894	5.13113	3.97344	0.809577	0.155033
>sp|P01042|KNG1_HUMAN Kininogen-1 OS=Homo sapiens GN=KNG1 PE=1 SV=2	785828:pyrimidinergic receptor P2Y, G-protein coupled, 4	P01042	KNG1_HUMAN	KNG1_HUMAN Kininogen-1 OS=Homo sapiens GN=KNG1 PE=1 SV=2	9	-4.62362	3.33109	1.64279	5.11154	-2.93397	10.2641	0.398476	5.05239	1.54894	5.13113	3.97344	0.809577	0.155033
>sp|P02775|CXCL7_HUMAN Platelet basic protein OS=Homo sapiens GN=PPBP PE=1 SV=3	785828:pyrimidinergic receptor P2Y, G-protein coupled, 4	P02775	CXCL7_HUMAN	CXCL7_HUMAN Platelet basic protein OS=Homo sapiens GN=PPBP PE=1 SV=3	9	-4.62362	3.33109	1.64279	5.11154	-2.93397	10.2641	0.398476	5.05239	1.54894	5.13113	3.97344	0.809577	0.155033
>sp|P02776|PLF4_HUMAN Platelet factor 4 OS=Homo sapiens GN=PF4 PE=1 SV=2	785828:pyrimidinergic receptor P2Y, G-protein coupled, 4	P02776	PLF4_HUMAN	PLF4_HUMAN Platelet factor 4 OS=Homo sapiens GN=PF4 PE=1 SV=2	9	-4.62362	3.33109	1.64279	5.11154	-2.93397	10.2641	0.398476	5.05239	1.54894	5.13113	3.97344	0.809577	0.155033
>sp|P04899|GNAI2_HUMAN Guanine nucleotide-binding protein G(i) subunit alpha-2 OS=Homo sapiens GN=GNAI2 PE=1 SV=3	785828:pyrimidinergic receptor P2Y, G-protein coupled, 4	P04899	GNAI2_HUMAN	GNAI2_HUMAN Guanine nucleotide-binding protein G(i) subunit alpha-2 OS=Homo sapiens GN=GNAI2 PE=1 SV=3	9	-4.62362	3.33109	1.64279	5.11154	-2.93397	10.2641	0.398476	5.05239	1.54894	5.13113	3.97344	0.809577	0.155033
>sp|P08754|GNAI3_HUMAN Guanine nucleotide-binding protein G(k) subunit alpha OS=Homo sapiens GN=GNAI3 PE=1 SV=3	785828:pyrimidinergic receptor P2Y, G-protein coupled, 4	P08754	GNAI3_HUMAN	GNAI3_HUMAN Guanine nucleotide-binding protein G(k) subunit alpha OS=Homo sapiens GN=GNAI3 PE=1 SV=3	9	-4.62362	3.33109	1.64279	5.11154	-2.93397	10.2641	0.398476	5.05239	1.54894	5.13113	3.97344	0.809577	0.155033
>sp|P61073|CXCR4_HUMAN C-X-C chemokine receptor type 4 OS=Homo sapiens GN=CXCR4 PE=1 SV=1	785828:pyrimidinergic receptor P2Y, G-protein coupled, 4	P61073	CXCR4_HUMAN	CXCR4_HUMAN C-X-C chemokine receptor type 4 OS=Homo sapiens GN=CXCR4 PE=1 SV=1	9	-4.62362	3.33109	1.64279	5.11154	-2.93397	10.2641	0.398476	5.05239	1.54894	5.13113	3.97344	0.809577	0.155033
>sp|P63096|GNAI1_HUMAN Guanine nucleotide-binding protein G(i) subunit alpha-1 OS=Homo sapiens GN=GNAI1 PE=1 SV=2	785828:pyrimidinergic receptor P2Y, G-protein coupled, 4	P63096	GNAI1_HUMAN	GNAI1_HUMAN Guanine nucleotide-binding protein G(i) subunit alpha-1 OS=Homo sapiens GN=GNAI1 PE=1 SV=2	9	-4.62362	3.33109	1.64279	5.11154	-2.93397	10.2641	0.398476	5.05239	1.54894	5.13113	3.97344	0.809577	0.155033
>sp|P01019|ANGT_HUMAN Angiotensinogen OS=Homo sapiens GN=AGT PE=1 SV=1	786661:chemokine (C-C motif) ligand 19	P01019	ANGT_HUMAN	ANGT_HUMAN Angiotensinogen OS=Homo sapiens GN=AGT PE=1 SV=1	9	-4.62362	3.33109	1.64279	5.11154	-2.93397	10.2641	0.398476	5.05239	1.54894	5.13113	3.97344	0.809577	0.155033
>sp|P01031|CO5_HUMAN Complement C5 OS=Homo sapiens GN=C5 PE=1 SV=4	786661:chemokine (C-C motif) ligand 19	P01031	CO5_HUMAN	CO5_HUMAN Complement C5 OS=Homo sapiens GN=C5 PE=1 SV=4	9	-4.62362	3.33109	1.64279	5.11154	-2.93397	10.2641	0.398476	5.05239	1.54894	5.13113	3.97344	0.809577	0.155033
>sp|P01042|KNG1_HUMAN Kininogen-1 OS=Homo sapiens GN=KNG1 PE=1 SV=2	786661:chemokine (C-C motif) ligand 19	P01042	KNG1_HUMAN	KNG1_HUMAN Kininogen-1 OS=Homo sapiens GN=KNG1 PE=1 SV=2	9	-4.62362	3.33109	1.64279	5.11154	-2.93397	10.2641	0.398476	5.05239	1.54894	5.13113	3.97344	0.809577	0.155033
>sp|P02775|CXCL7_HUMAN Platelet basic protein OS=Homo sapiens GN=PPBP PE=1 SV=3	786661:chemokine (C-C motif) ligand 19	P02775	CXCL7_HUMAN	CXCL7_HUMAN Platelet basic protein OS=Homo sapiens GN=PPBP PE=1 SV=3	9	-4.62362	3.33109	1.64279	5.11154	-2.93397	10.2641	0.398476	5.05239	1.54894	5.13113	3.97344	0.809577	0.155033
>sp|P02776|PLF4_HUMAN Platelet factor 4 OS=Homo sapiens GN=PF4 PE=1 SV=2	786661:chemokine (C-C motif) ligand 19	P02776	PLF4_HUMAN	PLF4_HUMAN Platelet factor 4 OS=Homo sapiens GN=PF4 PE=1 SV=2	9	-4.62362	3.33109	1.64279	5.11154	-2.93397	10.2641	0.398476	5.05239	1.54894	5.13113	3.97344	0.809577	0.155033
>sp|P04899|GNAI2_HUMAN Guanine nucleotide-binding protein G(i) subunit alpha-2 OS=Homo sapiens GN=GNAI2 PE=1 SV=3	786661:chemokine (C-C motif) ligand 19	P04899	GNAI2_HUMAN	GNAI2_HUMAN Guanine nucleotide-binding protein G(i) subunit alpha-2 OS=Homo sapiens GN=GNAI2 PE=1 SV=3	9	-4.62362	3.33109	1.64279	5.11154	-2.93397	10.2641	0.398476	5.05239	1.54894	5.13113	3.97344	0.809577	0.155033
>sp|P08754|GNAI3_HUMAN Guanine nucleotide-binding protein G(k) subunit alpha OS=Homo sapiens GN=GNAI3 PE=1 SV=3	786661:chemokine (C-C motif) ligand 19	P08754	GNAI3_HUMAN	GNAI3_HUMAN Guanine nucleotide-binding protein G(k) subunit alpha OS=Homo sapiens GN=GNAI3 PE=1 SV=3	9	-4.62362	3.33109	1.64279	5.11154	-2.93397	10.2641	0.398476	5.05239	1.54894	5.13113	3.97344	0.809577	0.155033
>sp|P61073|CXCR4_HUMAN C-X-C chemokine receptor type 4 OS=Homo sapiens GN=CXCR4 PE=1 SV=1	786661:chemokine (C-C motif) ligand 19	P61073	CXCR4_HUMAN	CXCR4_HUMAN C-X-C chemokine receptor type 4 OS=Homo sapiens GN=CXCR4 PE=1 SV=1	9	-4.62362	3.33109	1.64279	5.11154	-2.93397	10.2641	0.398476	5.05239	1.54894	5.13113	3.97344	0.809577	0.155033
>sp|P63096|GNAI1_HUMAN Guanine nucleotide-binding protein G(i) subunit alpha-1 OS=Homo sapiens GN=GNAI1 PE=1 SV=2	786661:chemokine (C-C motif) ligand 19	P63096	GNAI1_HUMAN	GNAI1_HUMAN Guanine nucleotide-binding protein G(i) subunit alpha-1 OS=Homo sapiens GN=GNAI1 PE=1 SV=2	9	-4.62362	3.33109	1.64279	5.11154	-2.93397	10.2641	0.398476	5.05239	1.54894	5.13113	3.97344	0.809577	0.155033
>sp|P01019|ANGT_HUMAN Angiotensinogen OS=Homo sapiens GN=AGT PE=1 SV=1	787898:chemokine (C-C motif) ligand 25	P01019	ANGT_HUMAN	ANGT_HUMAN Angiotensinogen OS=Homo sapiens GN=AGT PE=1 SV=1	9	-4.62362	3.33109	1.64279	5.11154	-2.93397	10.2641	0.398476	5.05239	1.54894	5.13113	3.97344	0.809577	0.155033
>sp|P01031|CO5_HUMAN Complement C5 OS=Homo sapiens GN=C5 PE=1 SV=4	787898:chemokine (C-C motif) ligand 25	P01031	CO5_HUMAN	CO5_HUMAN Complement C5 OS=Homo sapiens GN=C5 PE=1 SV=4	9	-4.62362	3.33109	1.64279	5.11154	-2.93397	10.2641	0.398476	5.05239	1.54894	5.13113	3.97344	0.809577	0.155033
>sp|P01042|KNG1_HUMAN Kininogen-1 OS=Homo sapiens GN=KNG1 PE=1 SV=2	787898:chemokine (C-C motif) ligand 25	P01042	KNG1_HUMAN	KNG1_HUMAN Kininogen-1 OS=Homo sapiens GN=KNG1 PE=1 SV=2	9	-4.62362	3.33109	1.64279	5.11154	-2.93397	10.2641	0.398476	5.05239	1.54894	5.13113	3.97344	0.809577	0.155033
>sp|P02775|CXCL7_HUMAN Platelet basic protein OS=Homo sapiens GN=PPBP PE=1 SV=3	787898:chemokine (C-C motif) ligand 25	P02775	CXCL7_HUMAN	CXCL7_HUMAN Platelet basic protein OS=Homo sapiens GN=PPBP PE=1 SV=3	9	-4.62362	3.33109	1.64279	5.11154	-2.93397	10.2641	0.398476	5.05239	1.54894	5.13113	3.97344	0.809577	0.155033
[truncated: 110,131 more rows]
